# Supplementary material for: High flavonoid accompanied with high starch accumulation triggered by nutrient starvation in bioenergy crop duckweed (Landoltia punctata)
Source: BMC Genomics. 2017 Feb 15;18:166. doi: 10.1186/s12864-017-3559-z (PMC5310006; doi:10.1186/s12864-017-3559-z)
Supplement: Additional file 1: Table S1. — Sequence annotation and expression profiling. (XLSX 20158 kb) [file 12864_2017_3559_MOESM1_ESM.xlsx]

## Sheet: Topblast20141103
Table S1 Sequence annotation and expression profiling
Sequence name	Sequence desc.	Sequence length	Hit desc.	Hit ACC	E-Value	Similarity	Bit-Score	Alignment length	Positives	#GOs	GOs	Enzyme Codes	Expression level (FPKM)
													NS-0	NS-2	NS-24	UT-0	UT-2	UT-5	UT-72	UT-240	FN-2	FN-5	FN-72	FN-240
comp46162_c8_seq3	photosystem ii 47 kda protein	17234	gi|342316399|ref|YP_004769972.1|photosystem II 47 kDa protein (chloroplast) [Wolffia australiana] >gi|341834264|gb|AEK94533.1| photosystem II 47 kDa protein [Wolffia australiana]	YP_004769972	0	99	1000.73	508	507	8	C:protein complex; C:thylakoid; P:generation of precursor metabolites and energy; P:photosynthesis; P:cellular protein modification process; F:molecular_function; C:cellular_component; C:plastid	-	0.5	0.29	0.09	0.02	0.03	0	0.03	0.08	0.01	0.02	0	0
comp46162_c8_seq15	photosystem ii 47 kda protein	16584	gi|342316399|ref|YP_004769972.1|photosystem II 47 kDa protein (chloroplast) [Wolffia australiana] >gi|341834264|gb|AEK94533.1| photosystem II 47 kDa protein [Wolffia australiana]	YP_004769972	0	99	1000.73	508	507	8	C:protein complex; C:thylakoid; P:generation of precursor metabolites and energy; P:photosynthesis; P:cellular protein modification process; F:molecular_function; C:cellular_component; C:plastid	-	1.88	1.59	0.59	0.14	0.1	0.25	0.12	0.26	0.09	0.13	0.03	0.05
comp45860_c0_seq18	aaa atpase containing von willebrand factor type a domain-containing protein	16506	gi|224132994|ref|XP_002327931.1|predicted protein [Populus trichocarpa] >gi|222837340|gb|EEE75719.1| predicted protein [Populus trichocarpa]	XP_002327931	0	62	3632.8	4685	2942	6	C:plastid; F:molecular_function; P:biological_process; P:anatomical structure development; P:catabolic process; C:cellular_component	EC:3.6.1.15	0	0.01	0	0	0	0	0.03	0	0	0	0	0
comp45860_c0_seq21	aaa atpase containing von willebrand factor type a domain-containing protein	16502	gi|224132994|ref|XP_002327931.1|predicted protein [Populus trichocarpa] >gi|222837340|gb|EEE75719.1| predicted protein [Populus trichocarpa]	XP_002327931	0	61	4146.66	5575	3440	6	C:plastid; F:molecular_function; P:biological_process; P:anatomical structure development; P:catabolic process; C:cellular_component	EC:3.6.1.15	0.55	0.62	0	0	0	0	0.02	0	0	0	0	0
comp45860_c0_seq54	aaa atpase containing von willebrand factor type a domain-containing protein	16465	gi|224132994|ref|XP_002327931.1|predicted protein [Populus trichocarpa] >gi|222837340|gb|EEE75719.1| predicted protein [Populus trichocarpa]	XP_002327931	0	63	3536.89	4371	2784	6	C:plastid; F:molecular_function; P:biological_process; P:anatomical structure development; P:catabolic process; C:cellular_component	EC:3.6.1.15	0	0	0	0	0	0	0	0	0	0	0	0
comp45860_c0_seq2	aaa atpase containing von willebrand factor type a domain-containing protein	16461	gi|224132994|ref|XP_002327931.1|predicted protein [Populus trichocarpa] >gi|222837340|gb|EEE75719.1| predicted protein [Populus trichocarpa]	XP_002327931	0	63	3536.89	4371	2784	6	C:plastid; F:molecular_function; P:biological_process; P:anatomical structure development; P:catabolic process; C:cellular_component	EC:3.6.1.15	0.29	0	0	0	0	0	0	0	0	0	0	0
comp46162_c8_seq18	photosystem ii 47 kda protein	16460	gi|342316399|ref|YP_004769972.1|photosystem II 47 kDa protein (chloroplast) [Wolffia australiana] >gi|341834264|gb|AEK94533.1| photosystem II 47 kDa protein [Wolffia australiana]	YP_004769972	0	99	1000.73	508	507	8	C:protein complex; C:thylakoid; P:generation of precursor metabolites and energy; P:photosynthesis; P:cellular protein modification process; F:molecular_function; C:cellular_component; C:plastid	-	1.39	0.84	0.38	0.11	0.22	0.18	0.5	0.28	0.05	0.11	0	0.01
comp45860_c0_seq27	aaa atpase containing von willebrand factor type a domain-containing protein	16442	gi|224132994|ref|XP_002327931.1|predicted protein [Populus trichocarpa] >gi|222837340|gb|EEE75719.1| predicted protein [Populus trichocarpa]	XP_002327931	0	61	4150.13	5564	3441	6	C:plastid; F:molecular_function; P:biological_process; P:anatomical structure development; P:catabolic process; C:cellular_component	EC:3.6.1.15	0	0	0	0.01	0	0	0	0	0	0	0	0
comp45860_c0_seq1	aaa atpase containing von willebrand factor type a domain-containing protein	16436	gi|224132994|ref|XP_002327931.1|predicted protein [Populus trichocarpa] >gi|222837340|gb|EEE75719.1| predicted protein [Populus trichocarpa]	XP_002327931	0	61	4150.9	5562	3439	6	C:plastid; F:molecular_function; P:biological_process; P:anatomical structure development; P:catabolic process; C:cellular_component	EC:3.6.1.15	0	0	0	0	0	0	0.01	0	0	0	0	0
comp45860_c0_seq17	aaa atpase containing von willebrand factor type a domain-containing protein	16421	gi|224132994|ref|XP_002327931.1|predicted protein [Populus trichocarpa] >gi|222837340|gb|EEE75719.1| predicted protein [Populus trichocarpa]	XP_002327931	0	61	4151.28	5557	3439	6	C:plastid; F:molecular_function; P:biological_process; P:anatomical structure development; P:catabolic process; C:cellular_component	EC:3.6.1.15	0.76	1.57	0.55	1.98	3.07	4.36	1.31	2.28	2.59	3.02	0.53	0.25
comp45860_c0_seq49	aaa atpase containing von willebrand factor type a domain-containing protein	16401	gi|224132994|ref|XP_002327931.1|predicted protein [Populus trichocarpa] >gi|222837340|gb|EEE75719.1| predicted protein [Populus trichocarpa]	XP_002327931	0	63	3536.89	4371	2784	6	C:plastid; F:molecular_function; P:biological_process; P:anatomical structure development; P:catabolic process; C:cellular_component	EC:3.6.1.15	0	0	0	0	0	0	0	0	0	0	0	0
comp45860_c0_seq14	aaa atpase containing von willebrand factor type a domain-containing protein	16395	gi|224132994|ref|XP_002327931.1|predicted protein [Populus trichocarpa] >gi|222837340|gb|EEE75719.1| predicted protein [Populus trichocarpa]	XP_002327931	0	63	3533.04	4376	2784	6	C:plastid; F:molecular_function; P:biological_process; P:anatomical structure development; P:catabolic process; C:cellular_component	EC:3.6.1.15	0	0	0	0	0	0	0	0	0	0	0	0
comp45860_c0_seq9	aaa atpase containing von willebrand factor type a domain-containing protein	16380	gi|224132994|ref|XP_002327931.1|predicted protein [Populus trichocarpa] >gi|222837340|gb|EEE75719.1| predicted protein [Populus trichocarpa]	XP_002327931	0	63	3536.89	4371	2784	6	C:plastid; F:molecular_function; P:biological_process; P:anatomical structure development; P:catabolic process; C:cellular_component	EC:3.6.1.15	0.4	0.01	0	0	0	0	0	0	0	0	0	0
comp45860_c0_seq28	aaa atpase containing von willebrand factor type a domain-containing protein	16346	gi|224132994|ref|XP_002327931.1|predicted protein [Populus trichocarpa] >gi|222837340|gb|EEE75719.1| predicted protein [Populus trichocarpa]	XP_002327931	0	62	4155.13	5534	3436	6	C:plastid; F:molecular_function; P:biological_process; P:anatomical structure development; P:catabolic process; C:cellular_component	EC:3.6.1.15	0	0.19	0.21	0	0	0	0	0	0	0	0	0
comp46162_c8_seq6	photosystem ii 47 kda protein	15810	gi|342316399|ref|YP_004769972.1|photosystem II 47 kDa protein (chloroplast) [Wolffia australiana] >gi|341834264|gb|AEK94533.1| photosystem II 47 kDa protein [Wolffia australiana]	YP_004769972	0	99	1000.73	508	507	8	C:protein complex; C:thylakoid; P:generation of precursor metabolites and energy; P:photosynthesis; P:cellular protein modification process; F:molecular_function; C:cellular_component; C:plastid	-	5.69	5.02	2.77	1.09	0.77	1.06	2.27	0.98	0.83	0.64	0.35	0.12
comp35296_c0_seq1	protein binding	14450	gi|90399053|emb|CAJ86102.1|H0103C06.6 [Oryza sativa Indica Group] >gi|125550208|gb|EAY96030.1| hypothetical protein OsI_17903 [Oryza sativa Indica Group]	CAJ86102	0	71	4967.9	4781	3410	4	F:ion binding; C:cellular_component; F:molecular_function; C:cytoplasm	-	9.81	9.42	4.6	19.45	16.7	20.22	15.22	19.1	11.16	9.39	4.72	2.58
comp39373_c0_seq2	pleckstrin homology domain-containing protein	13600	gi|255552944|ref|XP_002517515.1|vacuolar protein sorting-associated protein, putative [Ricinus communis] >gi|223543526|gb|EEF45057.1| vacuolar protein sorting-associated protein, putative [Ricinus communis]	XP_002517515	0	69	4575	4407	3083	12	P:cell morphogenesis; P:cell differentiation; P:cell wall organization or biogenesis; C:cellular_component; P:cell adhesion; P:developmental maturation; P:anatomical structure development; P:cytoskeleton organization; P:protein complex assembly; C:vacuole; C:Golgi apparatus; C:plasma membrane	-	14.1	14.07	7.6	18.88	19.32	27.72	13.3	17.58	13.76	16.01	8.07	6
comp45101_c1_seq1	serine threonine-protein kinase atr-like	13532	gi|359474997|ref|XP_002278409.2|PREDICTED: serine/threonine-protein kinase ATR-like [Vitis vinifera]	XP_002278409	0	81	2336.22	1655	1357	17	P:homeostatic process; P:chromosome organization; P:response to stress; P:DNA metabolic process; P:biological_process; P:reproduction; P:chromosome segregation; P:cell division; P:cell cycle; F:kinase activity; C:cellular_component; C:plastid; P:cellular nitrogen compound metabolic process; F:ion binding; P:biosynthetic process; C:nucleus; P:cellular amino acid metabolic process	EC:2.7.11	0.42	0.72	0.31	1.27	0.6	0.47	0.25	0.41	0.88	0.56	0	0.28
comp45101_c1_seq9	serine threonine-protein kinase atr-like	13441	gi|359474997|ref|XP_002278409.2|PREDICTED: serine/threonine-protein kinase ATR-like [Vitis vinifera]	XP_002278409	0	75	3245.68	2751	2068	11	P:DNA metabolic process; P:chromosome organization; P:homeostatic process; C:plastid; P:chromosome segregation; F:molecular_function; P:reproduction; P:cell division; P:cell cycle; F:kinase activity; P:response to stress	-	1.64	2.01	2.15	3.55	1.91	1.76	1.63	3.31	2.8	2.78	5.12	4.49
comp46398_c2_seq7	wd repeat and fyve domain-containing protein	13298	gi|255559861|ref|XP_002520949.1|conserved hypothetical protein [Ricinus communis] >gi|223539786|gb|EEF41366.1| conserved hypothetical protein [Ricinus communis]	XP_002520949	0	78	4301.89	3634	2854	6	P:biological_process; P:signal transduction; P:growth; P:cell morphogenesis; P:cell differentiation; C:nucleus	-	0.94	0.87	0.73	0.35	0.51	0.34	0.09	0.4	1.1	0.33	0.07	0
comp46398_c2_seq12	wd repeat and fyve domain-containing protein	13286	gi|255559861|ref|XP_002520949.1|conserved hypothetical protein [Ricinus communis] >gi|223539786|gb|EEF41366.1| conserved hypothetical protein [Ricinus communis]	XP_002520949	0	78	4289.18	3634	2851	6	P:biological_process; P:signal transduction; P:growth; P:cell morphogenesis; P:cell differentiation; C:nucleus	-	0.14	0.62	0.41	0.21	0.25	0.19	0.14	0.28	0.12	0.11	0.07	0
comp46398_c2_seq8	wd repeat and fyve domain-containing protein	13223	gi|255559861|ref|XP_002520949.1|conserved hypothetical protein [Ricinus communis] >gi|223539786|gb|EEF41366.1| conserved hypothetical protein [Ricinus communis]	XP_002520949	0	78	4301.89	3634	2854	6	P:biological_process; P:signal transduction; P:growth; P:cell morphogenesis; P:cell differentiation; C:nucleus	-	0.34	0.35	0.33	0.31	0.21	0.1	0.11	0.18	0	0.17	0.06	0.63
comp46398_c2_seq3	wd repeat and fyve domain-containing protein	13211	gi|255559861|ref|XP_002520949.1|conserved hypothetical protein [Ricinus communis] >gi|223539786|gb|EEF41366.1| conserved hypothetical protein [Ricinus communis]	XP_002520949	0	78	4289.18	3634	2851	6	P:biological_process; P:signal transduction; P:growth; P:cell morphogenesis; P:cell differentiation; C:nucleus	-	0.05	0.25	0.18	0.19	0.1	0.05	0.17	0.13	0	0.06	0.06	0.11
comp44466_c2_seq2	calcium-dependent lipid-binding-like protein	13056	gi|334183127|ref|NP_175242.7|calcium-dependent lipid-binding-like protein [Arabidopsis thaliana] >gi|332194125|gb|AEE32246.1| calcium-dependent lipid-binding-like protein [Arabidopsis thaliana]	NP_175242	0	70	3376.26	3359	2372	5	F:lipid binding; F:ion binding; C:cellular_component; P:signal transduction; C:plastid	-	1.28	1.65	0	0.4	0.18	0.26	0.01	0.8	0.11	0.34	0.71	0.34
comp44466_c2_seq5	calcium-dependent lipid-binding-like protein	12952	gi|334183127|ref|NP_175242.7|calcium-dependent lipid-binding-like protein [Arabidopsis thaliana] >gi|332194125|gb|AEE32246.1| calcium-dependent lipid-binding-like protein [Arabidopsis thaliana]	NP_175242	0	70	3376.26	3359	2372	5	F:lipid binding; F:ion binding; C:cellular_component; P:signal transduction; C:plastid	-	0.13	0	0	1.27	0.26	0.56	0.92	0.11	0.09	0	0.04	0.29
comp44466_c2_seq1	calcium-dependent lipid-binding-like protein	12907	gi|334183127|ref|NP_175242.7|calcium-dependent lipid-binding-like protein [Arabidopsis thaliana] >gi|332194125|gb|AEE32246.1| calcium-dependent lipid-binding-like protein [Arabidopsis thaliana]	NP_175242	0	72	4419.38	4160	3002	5	F:lipid binding; F:ion binding; C:cellular_component; P:signal transduction; C:plastid	-	9.84	16.5	5.57	3.9	3.94	2.75	0.04	7.84	3.59	4.3	4.42	1.96
comp44466_c2_seq7	calcium-dependent lipid-binding-like protein	12803	gi|334183127|ref|NP_175242.7|calcium-dependent lipid-binding-like protein [Arabidopsis thaliana] >gi|332194125|gb|AEE32246.1| calcium-dependent lipid-binding-like protein [Arabidopsis thaliana]	NP_175242	0	72	4419.38	4160	3002	5	F:lipid binding; F:ion binding; C:cellular_component; P:signal transduction; C:plastid	-	1.02	0	2.7	12.71	6	6.13	5.62	1.1	2.89	0.02	0.27	1.74
comp46162_c8_seq13	photosystem ii 47 kda protein	12765	gi|342316399|ref|YP_004769972.1|photosystem II 47 kDa protein (chloroplast) [Wolffia australiana] >gi|341834264|gb|AEK94533.1| photosystem II 47 kDa protein [Wolffia australiana]	YP_004769972	0	99	1000.73	508	507	8	C:protein complex; C:thylakoid; P:generation of precursor metabolites and energy; P:photosynthesis; P:cellular protein modification process; F:molecular_function; C:cellular_component; C:plastid	-	0.91	0.35	0.17	0	0.01	0.01	0	0.01	0	0.01	0	0
comp46398_c2_seq9	wd repeat and fyve domain-containing protein	12743	gi|255559861|ref|XP_002520949.1|conserved hypothetical protein [Ricinus communis] >gi|223539786|gb|EEF41366.1| conserved hypothetical protein [Ricinus communis]	XP_002520949	0	78	4301.89	3634	2854	6	P:biological_process; P:signal transduction; P:growth; P:cell morphogenesis; P:cell differentiation; C:nucleus	-	1.96	1.45	1.48	2.15	4.56	5.84	1.94	4.19	3.16	2.66	1.29	2.5
comp46398_c2_seq6	wd repeat and fyve domain-containing protein	12731	gi|255559861|ref|XP_002520949.1|conserved hypothetical protein [Ricinus communis] >gi|223539786|gb|EEF41366.1| conserved hypothetical protein [Ricinus communis]	XP_002520949	0	78	4289.18	3634	2851	6	P:biological_process; P:signal transduction; P:growth; P:cell morphogenesis; P:cell differentiation; C:nucleus	-	0.27	1.02	0.8	1.27	2.21	3.3	3.04	2.96	0.33	0.83	1.21	0.4
comp46398_c2_seq10	wd repeat and fyve domain-containing protein	12668	gi|255559861|ref|XP_002520949.1|conserved hypothetical protein [Ricinus communis] >gi|223539786|gb|EEF41366.1| conserved hypothetical protein [Ricinus communis]	XP_002520949	0	78	4301.89	3634	2854	6	P:biological_process; P:signal transduction; P:growth; P:cell morphogenesis; P:cell differentiation; C:nucleus	-	0.7	0.57	0.65	1.93	1.83	1.65	2.38	1.93	2.34	1.41	1.04	0.83
comp46398_c2_seq1	wd repeat and fyve domain-containing protein	12656	gi|255559861|ref|XP_002520949.1|conserved hypothetical protein [Ricinus communis] >gi|223539786|gb|EEF41366.1| conserved hypothetical protein [Ricinus communis]	XP_002520949	0	78	4289.18	3634	2851	6	P:biological_process; P:signal transduction; P:growth; P:cell morphogenesis; P:cell differentiation; C:nucleus	-	0.09	0.39	0.35	1.13	0.88	0.92	3.73	1.36	0.24	0.44	0.98	0.13
comp45101_c1_seq6	serine threonine-protein kinase atr-like	12649	gi|359474997|ref|XP_002278409.2|PREDICTED: serine/threonine-protein kinase ATR-like [Vitis vinifera]	XP_002278409	0	81	2336.22	1655	1357	17	P:homeostatic process; P:chromosome organization; P:response to stress; P:DNA metabolic process; P:biological_process; P:reproduction; P:chromosome segregation; P:cell division; P:cell cycle; F:kinase activity; C:cellular_component; C:plastid; P:cellular nitrogen compound metabolic process; F:ion binding; P:biosynthetic process; C:nucleus; P:cellular amino acid metabolic process	EC:2.7.11	0.27	0.37	0.33	0.81	0.64	0.59	0.39	0.33	0.77	0.54	0	0.15
comp45101_c1_seq8	serine threonine-protein kinase atr-like	12558	gi|359474997|ref|XP_002278409.2|PREDICTED: serine/threonine-protein kinase ATR-like [Vitis vinifera]	XP_002278409	0	75	3245.68	2751	2068	11	P:DNA metabolic process; P:chromosome organization; P:homeostatic process; C:plastid; P:chromosome segregation; F:molecular_function; P:reproduction; P:cell division; P:cell cycle; F:kinase activity; P:response to stress	-	1.15	1.1	2.68	2.45	2.23	2.48	3.05	3.19	2.64	3.08	4.03	3
comp46398_c2_seq4	wd repeat and fyve domain-containing protein	12547	gi|255559861|ref|XP_002520949.1|conserved hypothetical protein [Ricinus communis] >gi|223539786|gb|EEF41366.1| conserved hypothetical protein [Ricinus communis]	XP_002520949	0	78	4301.89	3634	2854	6	P:biological_process; P:signal transduction; P:growth; P:cell morphogenesis; P:cell differentiation; C:nucleus	-	0	0	0.05	0.58	0.38	0.22	0.08	0.38	0	0.07	0.13	0
comp46398_c2_seq2	wd repeat and fyve domain-containing protein	12535	gi|255559861|ref|XP_002520949.1|conserved hypothetical protein [Ricinus communis] >gi|223539786|gb|EEF41366.1| conserved hypothetical protein [Ricinus communis]	XP_002520949	0	78	4289.18	3634	2851	6	P:biological_process; P:signal transduction; P:growth; P:cell morphogenesis; P:cell differentiation; C:nucleus	-	0	0	0.02	0.34	0.18	0.12	0.12	0.26	0	0.02	0.12	0
comp46398_c2_seq13	wd repeat and fyve domain-containing protein	12472	gi|255559861|ref|XP_002520949.1|conserved hypothetical protein [Ricinus communis] >gi|223539786|gb|EEF41366.1| conserved hypothetical protein [Ricinus communis]	XP_002520949	0	78	4301.89	3634	2854	6	P:biological_process; P:signal transduction; P:growth; P:cell morphogenesis; P:cell differentiation; C:nucleus	-	0	0	0.02	0.52	0.15	0.06	0.09	0.17	0.3	0.03	0.1	0.42
comp45101_c1_seq12	serine threonine-protein kinase atr-like	12367	gi|359474997|ref|XP_002278409.2|PREDICTED: serine/threonine-protein kinase ATR-like [Vitis vinifera]	XP_002278409	0	81	2336.22	1655	1357	17	P:homeostatic process; P:chromosome organization; P:response to stress; P:DNA metabolic process; P:biological_process; P:reproduction; P:chromosome segregation; P:cell division; P:cell cycle; F:kinase activity; C:cellular_component; C:plastid; P:cellular nitrogen compound metabolic process; F:ion binding; P:biosynthetic process; C:nucleus; P:cellular amino acid metabolic process	EC:2.7.11	0	0.01	0.01	0.17	0.11	0.13	0.09	0.04	0.19	0.12	0	0.02
comp45101_c1_seq7	serine threonine-protein kinase atr-like	12276	gi|359474997|ref|XP_002278409.2|PREDICTED: serine/threonine-protein kinase ATR-like [Vitis vinifera]	XP_002278409	0	75	3245.68	2751	2068	11	P:DNA metabolic process; P:chromosome organization; P:homeostatic process; C:plastid; P:chromosome segregation; F:molecular_function; P:reproduction; P:cell division; P:cell cycle; F:kinase activity; P:response to stress	-	0.02	0.02	0.1	0.53	0.4	0.55	0.75	0.45	0.66	0.74	0.88	0.52
comp46162_c8_seq10	photosystem ii 47 kda protein	12115	gi|342316399|ref|YP_004769972.1|photosystem II 47 kDa protein (chloroplast) [Wolffia australiana] >gi|341834264|gb|AEK94533.1| photosystem II 47 kDa protein [Wolffia australiana]	YP_004769972	0	99	1000.73	508	507	8	C:protein complex; C:thylakoid; P:generation of precursor metabolites and energy; P:photosynthesis; P:cellular protein modification process; F:molecular_function; C:cellular_component; C:plastid	-	5.43	3.34	2.08	0.02	0.05	0.07	0.02	0.08	0.02	0.07	0.02	0.14
comp46162_c8_seq25	photosystem ii 47 kda protein	11991	gi|342316399|ref|YP_004769972.1|photosystem II 47 kDa protein (chloroplast) [Wolffia australiana] >gi|341834264|gb|AEK94533.1| photosystem II 47 kDa protein [Wolffia australiana]	YP_004769972	0	99	1000.73	508	507	8	C:protein complex; C:thylakoid; P:generation of precursor metabolites and energy; P:photosynthesis; P:cellular protein modification process; F:molecular_function; C:cellular_component; C:plastid	-	3.64	1.44	1.15	0.01	0.1	0.05	0.12	0.07	0.01	0.04	0	0.04
comp46249_c2_seq5	serine threonine-protein kinase smg1	11985	gi|356541123|ref|XP_003539032.1|PREDICTED: serine/threonine-protein kinase SMG1 [Glycine max]	XP_003539032	0	71	1917.51	1939	1377	4	P:biological_process; F:kinase activity; P:signal transduction; F:molecular_function	-	0.04	0.08	0.04	0.3	0.64	0.09	0.1	0.05	0.15	0.05	0	0.01
comp46398_c2_seq11	wd repeat and fyve domain-containing protein	11913	gi|255559861|ref|XP_002520949.1|conserved hypothetical protein [Ricinus communis] >gi|223539786|gb|EEF41366.1| conserved hypothetical protein [Ricinus communis]	XP_002520949	0	78	4289.18	3634	2851	6	P:biological_process; P:signal transduction; P:growth; P:cell morphogenesis; P:cell differentiation; C:nucleus	-	0	0	0	0	0	0	0	0	0	0	0	0
comp19176_c0_seq2	transformation transcription domain-associated protein	11909	gi|359476827|ref|XP_003631895.1|PREDICTED: transformation/transcription domain-associated protein [Vitis vinifera]	XP_003631895	0	84	5721.74	3921	3309	15	P:cytoskeleton organization; F:kinase activity; P:cellular nitrogen compound metabolic process; P:biosynthetic process; P:chromosome organization; P:cell division; P:cell cycle; F:molecular_function; P:biological_process; C:cytosol; C:cellular_component; C:nucleus; P:symbiosis, encompassing mutualism through parasitism; P:immune system process; P:response to stress	-	13.86	14.26	6.07	12.84	12.17	20.1	9.37	11.93	9.12	5.46	1.37	1.09
comp19176_c0_seq1	transformation transcription domain-associated protein	11891	gi|359476827|ref|XP_003631895.1|PREDICTED: transformation/transcription domain-associated protein [Vitis vinifera]	XP_003631895	0	84	5730.6	3921	3306	15	P:cytoskeleton organization; F:kinase activity; P:cellular nitrogen compound metabolic process; P:biosynthetic process; P:chromosome organization; P:cell division; P:cell cycle; F:molecular_function; P:biological_process; C:cytosol; C:cellular_component; C:nucleus; P:symbiosis, encompassing mutualism through parasitism; P:immune system process; P:response to stress	-	5.94	6.93	5.9	4.89	7.27	4.38	6.94	6.09	2.5	4.41	1.58	1.83
comp27897_c0_seq1	ubiquitin-protein ligase 1	11804	gi|359494312|ref|XP_002268896.2|PREDICTED: E3 ubiquitin-protein ligase UPL1-like [Vitis vinifera]	XP_002268896	0	74	4090.42	3802	2842	9	P:cellular protein modification process; P:catabolic process; C:cellular_component; F:molecular_function; C:nucleus; C:cytosol; C:mitochondrion; C:protein complex; C:intracellular	EC:6.3.2.19	16.15	18.23	9.55	22.62	21.16	24.24	14.69	22.52	18.6	15.95	8.39	5.79
comp46249_c2_seq2	serine threonine-protein kinase smg1	11677	gi|356541123|ref|XP_003539032.1|PREDICTED: serine/threonine-protein kinase SMG1 [Glycine max]	XP_003539032	0	71	1917.51	1939	1377	4	P:biological_process; F:kinase activity; P:signal transduction; F:molecular_function	-	0.19	0.21	0.14	0.03	0.03	0.16	0.22	0.19	0.23	0.13	0	0.06
comp44710_c0_seq5	unnamed protein product; uncharacterized protein	11554	gi|297745695|emb|CBI40980.3|unnamed protein product [Vitis vinifera]	CBI40980	0	71	940.258	886	633	2	F:kinase activity; C:mitochondrion	-	0	0	0	0.02	0	0	0.01	0	0.01	0	0	0
comp44710_c0_seq33	unnamed protein product; uncharacterized protein	11475	gi|297745695|emb|CBI40980.3|unnamed protein product [Vitis vinifera]	CBI40980	0	70	1017.3	986	697	2	C:mitochondrion; F:molecular_function	-	0	0.01	0	0.07	0.02	0.04	0.06	0	0.03	0	0.01	0
comp44710_c0_seq27	unnamed protein product; uncharacterized protein	11463	gi|297745695|emb|CBI40980.3|unnamed protein product [Vitis vinifera]	CBI40980	0	71	940.258	886	633	2	F:kinase activity; C:mitochondrion	-	0	0	0	0.01	0	0	0	0	0	0	0	0
comp46249_c2_seq3	serine threonine-protein kinase smg1	11461	gi|356541123|ref|XP_003539032.1|PREDICTED: serine/threonine-protein kinase SMG1 [Glycine max]	XP_003539032	0	71	2053.87	2041	1460	4	P:biological_process; F:kinase activity; P:signal transduction; F:molecular_function	-	0.87	1.5	0.5	1.73	1.28	2.92	1.2	1.05	2	1.39	0.23	0.15
comp44710_c0_seq34	unnamed protein product; uncharacterized protein	11384	gi|297745695|emb|CBI40980.3|unnamed protein product [Vitis vinifera]	CBI40980	0	70	1017.3	986	697	2	C:mitochondrion; F:molecular_function	-	0	0	0	0.03	0.01	0	0	0.01	0	0	0	0
comp46174_c1_seq1	e3 ubiquitin-protein ligase upl2-like	11381	gi|357150723|ref|XP_003575554.1|PREDICTED: E3 ubiquitin-protein ligase UPL1-like [Brachypodium distachyon]	XP_003575554	0	76	4072.7	3708	2842	1	F:ligase activity	-	31.46	36.58	21.11	39.23	45.47	51.47	40.16	40.13	33.08	27.2	11.78	9.43
comp46162_c8_seq4	photosystem ii 47 kda protein	11341	gi|342316399|ref|YP_004769972.1|photosystem II 47 kDa protein (chloroplast) [Wolffia australiana] >gi|341834264|gb|AEK94533.1| photosystem II 47 kDa protein [Wolffia australiana]	YP_004769972	0	99	1000.73	508	507	8	C:protein complex; C:thylakoid; P:generation of precursor metabolites and energy; P:photosynthesis; P:cellular protein modification process; F:molecular_function; C:cellular_component; C:plastid	-	24.99	15.99	17.07	0.22	0.69	0.58	0.74	0.42	0.61	0.53	0.62	0.21
comp45860_c0_seq51	atp binding	11283	gi|359482729|ref|XP_002274489.2|PREDICTED: LOW QUALITY PROTEIN: midasin-like [Vitis vinifera]	XP_002274489	0	59	1972.98	2949	1759	5	C:plastid; P:biological_process; P:anatomical structure development; P:catabolic process; C:cellular_component	-	0	0	0	0	0	0	0	0	0	0	0	0
comp45860_c0_seq16	atp binding	11268	gi|359482729|ref|XP_002274489.2|PREDICTED: LOW QUALITY PROTEIN: midasin-like [Vitis vinifera]	XP_002274489	0	59	1979.14	2944	1759	5	C:plastid; P:biological_process; P:anatomical structure development; P:catabolic process; C:cellular_component	-	0.23	1.19	0.63	1.05	2.6	0.95	0.8	0.77	0.07	0.98	0.09	0.18
comp45860_c0_seq58	atp binding	11202	gi|359482729|ref|XP_002274489.2|PREDICTED: LOW QUALITY PROTEIN: midasin-like [Vitis vinifera]	XP_002274489	0	59	1986.46	2931	1755	5	C:plastid; P:biological_process; P:anatomical structure development; P:catabolic process; C:cellular_component	-	0	0	0	0.01	0	0	0.35	0.4	0	0	0	0
comp45860_c0_seq38	low quality protein: midasin-like	11198	gi|359482729|ref|XP_002274489.2|PREDICTED: LOW QUALITY PROTEIN: midasin-like [Vitis vinifera]	XP_002274489	0	60	2532.67	3791	2278	5	C:plastid; P:biological_process; P:anatomical structure development; P:catabolic process; C:cellular_component	-	0.2	0.21	0	0.01	0	0	0.13	0	1.55	0.09	0	0
comp44491_c0_seq11	hypothetical protein OsI_00665	11176	gi|218187636|gb|EEC70063.1|hypothetical protein OsI_00665 [Oryza sativa Indica Group]	EEC70063	0	68	966.066	1035	705	0	-		0.02	0.15	0	0	0	0	0	0	0.01	0	0	0
comp45860_c0_seq53	atp binding	11161	gi|359482729|ref|XP_002274489.2|PREDICTED: LOW QUALITY PROTEIN: midasin-like [Vitis vinifera]	XP_002274489	0	60	1826.22	2626	1584	5	C:plastid; P:biological_process; P:anatomical structure development; P:catabolic process; C:cellular_component	-	0	0	0	0	0	0	0	0	0	0	0	0
comp45860_c0_seq57	atp binding	11157	gi|359482729|ref|XP_002274489.2|PREDICTED: LOW QUALITY PROTEIN: midasin-like [Vitis vinifera]	XP_002274489	0	60	1826.22	2626	1584	5	C:plastid; P:biological_process; P:anatomical structure development; P:catabolic process; C:cellular_component	-	0.08	0	0	0	0	0	0	0	0	0	0	0
comp46249_c2_seq1	serine threonine-protein kinase smg1	11153	gi|359475153|ref|XP_002281272.2|PREDICTED: serine/threonine-protein kinase SMG1 [Vitis vinifera]	XP_002281272	0	70	3477.18	3576	2522	2	P:signal transduction; F:molecular_function	-	4.92	4.19	1.98	7.13	6.28	5.62	2.72	3.98	3.33	4.19	1.35	0.78
comp45860_c0_seq42	low quality protein: midasin-like	11138	gi|359482729|ref|XP_002274489.2|PREDICTED: LOW QUALITY PROTEIN: midasin-like [Vitis vinifera]	XP_002274489	0	60	2538.07	3780	2276	5	C:plastid; P:biological_process; P:anatomical structure development; P:catabolic process; C:cellular_component	-	0	0	0	0.33	0	1.27	0	0.61	0	0.01	0	0
comp44491_c0_seq32	hypothetical protein OsJ_00643	11121	gi|222617870|gb|EEE54002.1|hypothetical protein OsJ_00643 [Oryza sativa Japonica Group]	EEE54002	0	68	851.277	899	617	0	-		0.07	0.04	0.01	0.03	0	0	0	0	0.04	0.01	0	0
comp37911_c0_seq1	vacuolar protein sorting-associated	11118	gi|255554711|ref|XP_002518393.1|vacuolar protein sorting-associated protein, putative [Ricinus communis] >gi|223542238|gb|EEF43780.1| vacuolar protein sorting-associated protein, putative [Ricinus communis]	XP_002518393	0	56	2088.15	3507	1980	3	P:biological_process; P:anatomical structure development; P:growth	-	0.23	0.31	0.06	0.21	0.18	0.52	0	0.18	0	0.04	0	0
comp44491_c0_seq23	hypothetical protein OsI_00665	11113	gi|218187636|gb|EEC70063.1|hypothetical protein OsI_00665 [Oryza sativa Indica Group]	EEC70063	0	69	978.393	1014	705	0	-		0.04	0.04	0.01	0.01	0	0	0	0	0.04	0.01	0	0
comp44491_c0_seq36	PREDICTED: uncharacterized protein LOC100247348	11111	gi|359480861|ref|XP_002275681.2|PREDICTED: uncharacterized protein LOC100247348 [Vitis vinifera]	XP_002275681	0	65	1525.76	1756	1149	0	-		0.02	0.03	0.01	0.1	0	0	0	0	0.05	0.02	0	0
comp44491_c0_seq15	hypothetical protein OsI_00665	11111	gi|218187636|gb|EEC70063.1|hypothetical protein OsI_00665 [Oryza sativa Indica Group]	EEC70063	0	69	1221.45	1283	896	0	-		0.06	0.35	0	0.01	0	0	0	0	0.05	0.01	0	0
comp44491_c0_seq16	PREDICTED: uncharacterized protein LOC100247348	11110	gi|359480861|ref|XP_002275681.2|PREDICTED: uncharacterized protein LOC100247348 [Vitis vinifera]	XP_002275681	0	64	980.704	1147	740	0	-		0.05	0.04	0.01	0.03	0	0	0	0	0.03	0	0	0
comp37911_c0_seq4	vacuolar protein sorting-associated	11106	gi|255554711|ref|XP_002518393.1|vacuolar protein sorting-associated protein, putative [Ricinus communis] >gi|223542238|gb|EEF43780.1| vacuolar protein sorting-associated protein, putative [Ricinus communis]	XP_002518393	0	56	2092	3503	1980	3	P:biological_process; P:anatomical structure development; P:growth	-	1.19	1.2	0.4	0.8	1.93	0.87	0	0.55	0	0.26	0	0
comp45860_c0_seq22	atp binding	11097	gi|359482729|ref|XP_002274489.2|PREDICTED: LOW QUALITY PROTEIN: midasin-like [Vitis vinifera]	XP_002274489	0	60	1826.22	2626	1584	5	C:plastid; P:biological_process; P:anatomical structure development; P:catabolic process; C:cellular_component	-	0	0	0	0	0	0	0	0	0	0	0	0
comp44491_c0_seq14	hypothetical protein OsJ_00643	11056	gi|222617870|gb|EEE54002.1|hypothetical protein OsJ_00643 [Oryza sativa Japonica Group]	EEE54002	0	70	1104.74	1147	808	0	-		0.18	0.09	0.06	0.15	0	0	0	0	0.22	0.03	0.03	0.03
comp44491_c0_seq12	hypothetical protein OsI_00665	11048	gi|218187636|gb|EEC70063.1|hypothetical protein OsI_00665 [Oryza sativa Indica Group]	EEC70063	0	70	1233.01	1262	896	0	-		0.12	0.08	0.03	0.04	0	0	0	0	0.21	0.06	0	0.08
comp44491_c0_seq19	PREDICTED: uncharacterized protein LOC100247348	11048	gi|359480861|ref|XP_002275681.2|PREDICTED: uncharacterized protein LOC100247348 [Vitis vinifera]	XP_002275681	0	66	1538.09	1735	1151	0	-		0.04	0.01	0.05	0.68	0.43	0.7	0.42	0.43	0.21	0.15	0.03	0.03
comp44491_c0_seq27	PREDICTED: uncharacterized protein LOC100247348	11046	gi|359480861|ref|XP_002275681.2|PREDICTED: uncharacterized protein LOC100247348 [Vitis vinifera]	XP_002275681	0	66	1767.67	2003	1336	0	-		0.06	0.07	0.03	0.53	0	0	0	0	0.26	0.08	0.02	0
comp44491_c0_seq3	PREDICTED: uncharacterized protein LOC100247348	11045	gi|359480861|ref|XP_002275681.2|PREDICTED: uncharacterized protein LOC100247348 [Vitis vinifera]	XP_002275681	0	64	980.704	1147	740	0	-		0.13	0.08	0.04	0.16	0	0	0	0	0.14	0.02	0	0.05
comp45860_c0_seq41	low quality protein: midasin-like	11042	gi|359482729|ref|XP_002274489.2|PREDICTED: LOW QUALITY PROTEIN: midasin-like [Vitis vinifera]	XP_002274489	0	59	2507.25	3770	2255	5	C:plastid; P:biological_process; P:anatomical structure development; P:catabolic process; C:cellular_component	-	0	0.04	0.15	0	0	0.36	0	0	0.89	0.36	0	0.05
comp37911_c0_seq3	vacuolar protein sorting-associated	11008	gi|255554711|ref|XP_002518393.1|vacuolar protein sorting-associated protein, putative [Ricinus communis] >gi|223542238|gb|EEF43780.1| vacuolar protein sorting-associated protein, putative [Ricinus communis]	XP_002518393	0	57	2184.45	3566	2033	3	P:biological_process; P:anatomical structure development; P:growth	-	0.78	0.7	0.4	1.47	0.5	3.43	0.27	1.52	0.78	0.64	0.86	0
comp45860_c0_seq26	low quality protein: midasin-like	11001	gi|359482729|ref|XP_002274489.2|PREDICTED: LOW QUALITY PROTEIN: midasin-like [Vitis vinifera]	XP_002274489	0	60	1826.22	2626	1584	5	C:plastid; P:biological_process; P:anatomical structure development; P:catabolic process; C:cellular_component	-	0	0	0	0	0	0	0	0	0	0	0	0
comp37911_c0_seq2	vacuolar protein sorting-associated	10996	gi|255554711|ref|XP_002518393.1|vacuolar protein sorting-associated protein, putative [Ricinus communis] >gi|223542238|gb|EEF43780.1| vacuolar protein sorting-associated protein, putative [Ricinus communis]	XP_002518393	0	57	2192.93	3562	2033	3	P:biological_process; P:anatomical structure development; P:growth	-	4.14	2.76	2.61	5.56	5.47	5.71	5	4.69	4.28	3.95	1.24	2.14
comp45860_c0_seq62	low quality protein: midasin-like	10986	gi|359482729|ref|XP_002274489.2|PREDICTED: LOW QUALITY PROTEIN: midasin-like [Vitis vinifera]	XP_002274489	0	60	1828.14	2621	1584	5	C:plastid; P:biological_process; P:anatomical structure development; P:catabolic process; C:cellular_component	-	1.02	0.39	0	0	1.03	1.86	0	0.45	0.06	0	0.72	0.02
comp44491_c0_seq20	PREDICTED: uncharacterized protein LOC100247348	10983	gi|359480861|ref|XP_002275681.2|PREDICTED: uncharacterized protein LOC100247348 [Vitis vinifera]	XP_002275681	0	67	1776.53	1982	1336	0	-		0.12	0.02	0.28	3.52	2.19	3.74	2.95	2.3	1.04	0.79	1.04	0.62
comp44223_c1_seq7	wd40 and beach domain-containing protein	10947	gi|359492504|ref|XP_002283760.2|PREDICTED: BEACH domain-containing protein lvsC-like, partial [Vitis vinifera]	XP_002283760	0	76	2756.09	2303	1751	3	C:cytoplasmic membrane-bounded vesicle; P:signal transduction; C:mitochondrion	-	0	0.04	0.13	0	0.17	0	0.02	0.06	0.07	0	0.06	0
comp44710_c0_seq10	unnamed protein product; uncharacterized protein	10939	gi|297745695|emb|CBI40980.3|unnamed protein product [Vitis vinifera]	CBI40980	0	71	940.258	886	633	2	F:kinase activity; C:mitochondrion	-	0	0	0	0.02	0.03	0	0	0	0.01	0	0	0
comp46494_c0_seq10	replication factor a	10926	gi|297733862|emb|CBI15109.3|unnamed protein product [Vitis vinifera]	CBI15109	0	85	838.18	608	518	12	P:biological_process; P:biosynthetic process; P:DNA metabolic process; P:cellular protein modification process; P:chromosome organization; P:response to stress; P:cell cycle; P:cell proliferation; F:DNA binding; P:anatomical structure development; P:reproduction; C:nucleus	-	3.92	3.7	3.22	3.3	7.73	8.63	6.35	2.84	5.73	6.4	5.1	3.36
comp44223_c1_seq6	wd40 and beach domain-containing protein	10883	gi|359492504|ref|XP_002283760.2|PREDICTED: BEACH domain-containing protein lvsC-like, partial [Vitis vinifera]	XP_002283760	0	76	2756.09	2303	1751	3	C:cytoplasmic membrane-bounded vesicle; P:signal transduction; C:mitochondrion	-	0	0.12	0.24	0.43	0.61	0	0.3	0.29	0.41	0.18	0.05	0.03
comp44710_c0_seq1	unnamed protein product; uncharacterized protein	10879	gi|297745695|emb|CBI40980.3|unnamed protein product [Vitis vinifera]	CBI40980	0	71	940.258	886	633	1	C:mitochondrion	-	0.02	0.04	0.01	0.09	0.1	0.03	0.08	0.02	0.05	0.02	0	0
comp44223_c1_seq15	wd40 and beach domain-containing protein	10869	gi|359492504|ref|XP_002283760.2|PREDICTED: BEACH domain-containing protein lvsC-like, partial [Vitis vinifera]	XP_002283760	0	76	2756.09	2303	1751	3	C:cytoplasmic membrane-bounded vesicle; P:signal transduction; C:mitochondrion	-	0	0.04	0.04	0.17	0.08	0	0.01	0	0	0.04	0	0.01
comp44710_c0_seq4	unnamed protein product; uncharacterized protein	10860	gi|297745695|emb|CBI40980.3|unnamed protein product [Vitis vinifera]	CBI40980	0	70	1017.3	986	697	2	C:mitochondrion; F:molecular_function	-	0.04	0	0.03	0.1	0.11	0.03	0	0.01	0.07	0	0	0.03
comp44223_c1_seq3	wd40 and beach domain-containing protein	10850	gi|359492504|ref|XP_002283760.2|PREDICTED: BEACH domain-containing protein lvsC-like, partial [Vitis vinifera]	XP_002283760	0	76	2756.09	2303	1751	3	C:cytoplasmic membrane-bounded vesicle; P:signal transduction; C:mitochondrion	-	0.41	0.42	0.15	0	0.11	0.3	0.04	0.1	0.1	0	0	0
comp44710_c0_seq13	unnamed protein product; uncharacterized protein	10848	gi|297745695|emb|CBI40980.3|unnamed protein product [Vitis vinifera]	CBI40980	0	71	940.258	886	633	2	F:kinase activity; C:mitochondrion	-	0	0	0	0.01	0	0	0	0.13	0	0	0	0
comp44710_c0_seq26	unnamed protein product; uncharacterized protein	10834	gi|297745695|emb|CBI40980.3|unnamed protein product [Vitis vinifera]	CBI40980	0	69	681.404	688	479	3	C:organelle; C:intracellular; C:cytoplasm	-	0	0	0	0.02	0	0.01	0.01	0	0	0	0	0
comp46454_c1_seq24	trna uridine 5-carboxymethylaminomethyl modification enzyme -like	10808	gi|225447799|ref|XP_002266729.1|PREDICTED: dynamin-like protein ARC5 [Vitis vinifera]	XP_002266729	0	87	1161.36	754	658	12	F:ion binding; P:response to stress; P:catabolic process; P:biological_process; P:nucleobase-containing compound catabolic process; P:small molecule metabolic process; C:peroxisome; C:plastid; F:molecular_function; P:tRNA metabolic process; F:GTPase activity; C:mitochondrion	-	0	0.23	0	0	0	0	0	0	0	0	0	0.03
comp44223_c1_seq5	wd40 and beach domain-containing protein	10805	gi|359492504|ref|XP_002283760.2|PREDICTED: BEACH domain-containing protein lvsC-like, partial [Vitis vinifera]	XP_002283760	0	76	2756.09	2303	1751	3	C:cytoplasmic membrane-bounded vesicle; P:signal transduction; C:mitochondrion	-	0	0	0	0.37	0.48	0	0.16	0.1	0.17	0	0.15	0.03
comp44710_c0_seq24	unnamed protein product; uncharacterized protein	10800	gi|297745695|emb|CBI40980.3|unnamed protein product [Vitis vinifera]	CBI40980	0	70	1017.3	986	697	2	C:mitochondrion; F:molecular_function	-	0.24	0.17	0.19	0.35	0.42	0.48	0.51	0.12	0.35	0.22	0.17	0.04
comp46454_c1_seq54	trna uridine 5-carboxymethylaminomethyl modification enzyme -like	10792	gi|225447799|ref|XP_002266729.1|PREDICTED: dynamin-like protein ARC5 [Vitis vinifera]	XP_002266729	0	87	1133.63	735	641	12	F:ion binding; P:response to stress; P:catabolic process; P:biological_process; P:nucleobase-containing compound catabolic process; P:small molecule metabolic process; C:peroxisome; C:plastid; F:molecular_function; P:tRNA metabolic process; F:GTPase activity; C:mitochondrion	-	0	0	0	0	0	0	0	0	0	0	0	0
comp44710_c0_seq18	unnamed protein product; uncharacterized protein	10788	gi|297745695|emb|CBI40980.3|unnamed protein product [Vitis vinifera]	CBI40980	0	71	940.258	886	633	2	F:kinase activity; C:mitochondrion	-	0	0	0	0.03	0.03	0.01	0	0.01	0	0	0	0
comp46454_c1_seq114	trna uridine 5-carboxymethylaminomethyl modification enzyme -like	10787	gi|225447799|ref|XP_002266729.1|PREDICTED: dynamin-like protein ARC5 [Vitis vinifera]	XP_002266729	0	87	1161.36	754	658	12	F:ion binding; P:response to stress; P:catabolic process; P:biological_process; P:nucleobase-containing compound catabolic process; P:small molecule metabolic process; C:peroxisome; C:plastid; F:molecular_function; P:tRNA metabolic process; F:GTPase activity; C:mitochondrion	-	0	0	0	0	0	0	0	0	0	0	0	0
comp44223_c1_seq4	wd40 and beach domain-containing protein	10786	gi|359492504|ref|XP_002283760.2|PREDICTED: BEACH domain-containing protein lvsC-like, partial [Vitis vinifera]	XP_002283760	0	76	2756.09	2303	1751	3	C:cytoplasmic membrane-bounded vesicle; P:signal transduction; C:mitochondrion	-	0.94	1.41	0.28	0.4	0.39	0.88	0.56	0.47	0.63	1.1	0	0.26
comp44223_c1_seq9	wd40 and beach domain-containing protein	10772	gi|359492504|ref|XP_002283760.2|PREDICTED: BEACH domain-containing protein lvsC-like, partial [Vitis vinifera]	XP_002283760	0	76	2756.09	2303	1751	3	C:cytoplasmic membrane-bounded vesicle; P:signal transduction; C:mitochondrion	-	0.05	0.46	0.05	0.16	0.05	0	0.02	0	0	0.26	0	0.06
comp44710_c0_seq11	unnamed protein product; uncharacterized protein	10769	gi|297745695|emb|CBI40980.3|unnamed protein product [Vitis vinifera]	CBI40980	0	70	1017.3	986	697	2	C:mitochondrion; F:molecular_function	-	0	0	0	0.04	0	0	0	0.64	0	0	0	0.05
comp44710_c0_seq25	unnamed protein product; uncharacterized protein	10743	gi|297745695|emb|CBI40980.3|unnamed protein product [Vitis vinifera]	CBI40980	0	69	681.404	688	479	3	C:organelle; C:intracellular; C:cytoplasm	-	0	0	0	0.01	0	0	0	0	0	0	0	0
comp46454_c1_seq74	trna uridine 5-carboxymethylaminomethyl modification enzyme -like	10741	gi|225447799|ref|XP_002266729.1|PREDICTED: dynamin-like protein ARC5 [Vitis vinifera]	XP_002266729	0	87	1161.36	754	658	12	F:ion binding; P:response to stress; P:catabolic process; P:biological_process; P:nucleobase-containing compound catabolic process; P:small molecule metabolic process; C:peroxisome; C:plastid; F:molecular_function; P:tRNA metabolic process; F:GTPase activity; C:mitochondrion	-	0	0	0	0	1.5	0.79	0.24	1.06	0.01	0.38	0	0
comp46454_c1_seq15	trna uridine 5-carboxymethylaminomethyl modification enzyme -like	10725	gi|225447799|ref|XP_002266729.1|PREDICTED: dynamin-like protein ARC5 [Vitis vinifera]	XP_002266729	0	87	1133.63	735	641	12	F:ion binding; P:response to stress; P:catabolic process; P:biological_process; P:nucleobase-containing compound catabolic process; P:small molecule metabolic process; C:peroxisome; C:plastid; F:molecular_function; P:tRNA metabolic process; F:GTPase activity; C:mitochondrion	-	0	0	0	0	0	0	0	0	0	0	0.01	0
comp46454_c1_seq80	trna uridine 5-carboxymethylaminomethyl modification enzyme -like	10720	gi|225447799|ref|XP_002266729.1|PREDICTED: dynamin-like protein ARC5 [Vitis vinifera]	XP_002266729	0	87	1161.36	754	658	12	F:ion binding; P:response to stress; P:catabolic process; P:biological_process; P:nucleobase-containing compound catabolic process; P:small molecule metabolic process; C:peroxisome; C:plastid; F:molecular_function; P:tRNA metabolic process; F:GTPase activity; C:mitochondrion	-	0.5	0.23	0	0	0.03	0	0	0	0	0	0.29	0
comp46454_c1_seq45	trna uridine 5-carboxymethylaminomethyl modification enzyme -like	10718	gi|225447799|ref|XP_002266729.1|PREDICTED: dynamin-like protein ARC5 [Vitis vinifera]	XP_002266729	0	87	1161.36	754	658	12	F:ion binding; P:response to stress; P:catabolic process; P:biological_process; P:nucleobase-containing compound catabolic process; P:small molecule metabolic process; C:peroxisome; C:plastid; F:molecular_function; P:tRNA metabolic process; F:GTPase activity; C:mitochondrion	-	0.08	0	0	0	0.47	0	0.21	0	0.07	0	0	0
comp44710_c0_seq7	unnamed protein product; uncharacterized protein	10709	gi|297745695|emb|CBI40980.3|unnamed protein product [Vitis vinifera]	CBI40980	0	70	1017.3	986	697	2	C:mitochondrion; F:molecular_function	-	0	0.02	0	0.13	0.12	0.22	0	0.02	0	0.06	0.05	0.07
comp44223_c1_seq8	wd40 and beach domain-containing protein	10708	gi|359492504|ref|XP_002283760.2|PREDICTED: BEACH domain-containing protein lvsC-like, partial [Vitis vinifera]	XP_002283760	0	76	2756.09	2303	1751	3	C:cytoplasmic membrane-bounded vesicle; P:signal transduction; C:mitochondrion	-	0.03	0	0	0.35	0.3	0.25	0.31	0.16	0.27	0.02	0	0.22
comp46454_c1_seq10	trna uridine 5-carboxymethylaminomethyl modification enzyme -like	10697	gi|225447799|ref|XP_002266729.1|PREDICTED: dynamin-like protein ARC5 [Vitis vinifera]	XP_002266729	0	87	1161.36	754	658	12	F:ion binding; P:response to stress; P:catabolic process; P:biological_process; P:nucleobase-containing compound catabolic process; P:small molecule metabolic process; C:peroxisome; C:plastid; F:molecular_function; P:tRNA metabolic process; F:GTPase activity; C:mitochondrion	-	0	0	0	0	0	0	0	0	0	0	0	0
comp44223_c1_seq12	wd40 and beach domain-containing protein	10695	gi|359492504|ref|XP_002283760.2|PREDICTED: BEACH domain-containing protein lvsC-like, partial [Vitis vinifera]	XP_002283760	0	76	2756.09	2303	1751	3	C:cytoplasmic membrane-bounded vesicle; P:signal transduction; C:mitochondrion	-	0.09	0.06	0	0	0.04	0.13	0.02	0	0	0	0	0
comp46454_c1_seq31	trna uridine 5-carboxymethylaminomethyl modification enzyme -like	10651	gi|225447799|ref|XP_002266729.1|PREDICTED: dynamin-like protein ARC5 [Vitis vinifera]	XP_002266729	0	87	1161.36	754	658	12	F:ion binding; P:response to stress; P:catabolic process; P:biological_process; P:nucleobase-containing compound catabolic process; P:small molecule metabolic process; C:peroxisome; C:plastid; F:molecular_function; P:tRNA metabolic process; F:GTPase activity; C:mitochondrion	-	1.67	0.27	1	0	0	0.25	0.16	0	1.07	3.18	0	0
comp46454_c1_seq85	trna uridine 5-carboxymethylaminomethyl modification enzyme -like	10642	gi|225447799|ref|XP_002266729.1|PREDICTED: dynamin-like protein ARC5 [Vitis vinifera]	XP_002266729	0	87	1161.36	754	658	12	F:ion binding; P:response to stress; P:catabolic process; P:biological_process; P:nucleobase-containing compound catabolic process; P:small molecule metabolic process; C:peroxisome; C:plastid; F:molecular_function; P:tRNA metabolic process; F:GTPase activity; C:mitochondrion	-	0	0	0	0	0	0	0	0	0	0	0	0
comp44223_c1_seq14	wd40 and beach domain-containing protein	10631	gi|359492504|ref|XP_002283760.2|PREDICTED: BEACH domain-containing protein lvsC-like, partial [Vitis vinifera]	XP_002283760	0	76	2756.09	2303	1751	3	C:cytoplasmic membrane-bounded vesicle; P:signal transduction; C:mitochondrion	-	0.21	0.21	0	0.37	0.15	0.38	0.33	0	0	0	0	0
comp44752_c0_seq25	erythroid differentiation-related factor; uncharacterized protein	10630	gi|359493172|ref|XP_003634532.1|PREDICTED: uncharacterized protein LOC100252053 [Vitis vinifera]	XP_003634532	0	62	1176.77	1421	893	1	C:plasma membrane	-	0.03	0.04	0.01	0	0.03	0	0.08	0	0	0.1	0	0
comp46454_c1_seq81	trna uridine 5-carboxymethylaminomethyl modification enzyme -like	10630	gi|225447799|ref|XP_002266729.1|PREDICTED: dynamin-like protein ARC5 [Vitis vinifera]	XP_002266729	0	87	1161.36	754	658	12	F:ion binding; P:response to stress; P:catabolic process; P:biological_process; P:nucleobase-containing compound catabolic process; P:small molecule metabolic process; C:peroxisome; C:plastid; F:molecular_function; P:tRNA metabolic process; F:GTPase activity; C:mitochondrion	-	0.46	0	0	0	0.51	0	0.55	0	0	0	0	0
comp46454_c1_seq87	trna uridine 5-carboxymethylaminomethyl modification enzyme -like	10626	gi|225447799|ref|XP_002266729.1|PREDICTED: dynamin-like protein ARC5 [Vitis vinifera]	XP_002266729	0	87	1133.63	735	641	12	F:ion binding; P:response to stress; P:catabolic process; P:biological_process; P:nucleobase-containing compound catabolic process; P:small molecule metabolic process; C:peroxisome; C:plastid; F:molecular_function; P:tRNA metabolic process; F:GTPase activity; C:mitochondrion	-	0	0.12	0.52	0.18	0	0	0.68	0.58	1.21	1.1	0.35	0
comp46454_c1_seq102	trna uridine 5-carboxymethylaminomethyl modification enzyme -like	10621	gi|225447799|ref|XP_002266729.1|PREDICTED: dynamin-like protein ARC5 [Vitis vinifera]	XP_002266729	0	87	1161.36	754	658	12	F:ion binding; P:response to stress; P:catabolic process; P:biological_process; P:nucleobase-containing compound catabolic process; P:small molecule metabolic process; C:peroxisome; C:plastid; F:molecular_function; P:tRNA metabolic process; F:GTPase activity; C:mitochondrion	-	0	0	0	0	0	0	0	0	0	0	0	0.55
comp44223_c1_seq10	wd40 and beach domain-containing protein	10617	gi|359492504|ref|XP_002283760.2|PREDICTED: BEACH domain-containing protein lvsC-like, partial [Vitis vinifera]	XP_002283760	0	76	2756.09	2303	1751	3	C:cytoplasmic membrane-bounded vesicle; P:signal transduction; C:mitochondrion	-	0.01	0.06	0	0.15	0.02	0	0.01	0	0	0	0	0
comp46454_c1_seq75	trna uridine 5-carboxymethylaminomethyl modification enzyme -like	10605	gi|225447799|ref|XP_002266729.1|PREDICTED: dynamin-like protein ARC5 [Vitis vinifera]	XP_002266729	0	87	1133.63	735	641	12	F:ion binding; P:response to stress; P:catabolic process; P:biological_process; P:nucleobase-containing compound catabolic process; P:small molecule metabolic process; C:peroxisome; C:plastid; F:molecular_function; P:tRNA metabolic process; F:GTPase activity; C:mitochondrion	-	0	0	0	0	0	0	0	0	0	0	0	0.09
comp44223_c1_seq1	wd40 and beach domain-containing protein	10598	gi|359492504|ref|XP_002283760.2|PREDICTED: BEACH domain-containing protein lvsC-like, partial [Vitis vinifera]	XP_002283760	0	76	2756.09	2303	1751	3	C:cytoplasmic membrane-bounded vesicle; P:signal transduction; C:mitochondrion	-	1.6	0.73	1.07	0	1.37	3	0.25	1.33	0.97	0	1.21	0
comp46454_c1_seq14	trna uridine 5-carboxymethylaminomethyl modification enzyme -like	10575	gi|225447799|ref|XP_002266729.1|PREDICTED: dynamin-like protein ARC5 [Vitis vinifera]	XP_002266729	0	87	1161.36	754	658	12	F:ion binding; P:response to stress; P:catabolic process; P:biological_process; P:nucleobase-containing compound catabolic process; P:small molecule metabolic process; C:peroxisome; C:plastid; F:molecular_function; P:tRNA metabolic process; F:GTPase activity; C:mitochondrion	-	0	0	0.67	1.14	0	0	0.21	0	0.78	0	0.53	0
comp44752_c0_seq28	erythroid differentiation-related factor; uncharacterized protein	10563	gi|359493172|ref|XP_003634532.1|PREDICTED: uncharacterized protein LOC100252053 [Vitis vinifera]	XP_003634532	0	62	1176.77	1421	893	1	C:plasma membrane	-	0.02	0.05	0.02	0	0	0	0.01	0	0	0.01	0	0
comp44752_c0_seq24	erythroid differentiation-related factor; uncharacterized protein	10560	gi|359493172|ref|XP_003634532.1|PREDICTED: uncharacterized protein LOC100252053 [Vitis vinifera]	XP_003634532	0	62	1176.77	1421	893	1	C:plasma membrane	-	0.01	0.02	0.02	0	0.02	0.01	0	0	0	0.04	0.05	0
comp46454_c1_seq42	trna uridine 5-carboxymethylaminomethyl modification enzyme -like	10559	gi|225447799|ref|XP_002266729.1|PREDICTED: dynamin-like protein ARC5 [Vitis vinifera]	XP_002266729	0	87	1133.63	735	641	12	F:ion binding; P:response to stress; P:catabolic process; P:biological_process; P:nucleobase-containing compound catabolic process; P:small molecule metabolic process; C:peroxisome; C:plastid; F:molecular_function; P:tRNA metabolic process; F:GTPase activity; C:mitochondrion	-	0.57	1.72	0.78	1.14	2.69	0.24	1.57	1.95	1.48	1.27	2.61	1.22
comp46454_c1_seq64	trna uridine 5-carboxymethylaminomethyl modification enzyme -like	10554	gi|225447799|ref|XP_002266729.1|PREDICTED: dynamin-like protein ARC5 [Vitis vinifera]	XP_002266729	0	87	1161.36	754	658	12	F:ion binding; P:response to stress; P:catabolic process; P:biological_process; P:nucleobase-containing compound catabolic process; P:small molecule metabolic process; C:peroxisome; C:plastid; F:molecular_function; P:tRNA metabolic process; F:GTPase activity; C:mitochondrion	-	0	0.41	0	0	0	0	0	0	0	0	0.24	0
comp44223_c1_seq16	wd40 and beach domain-containing protein	10553	gi|359492504|ref|XP_002283760.2|PREDICTED: BEACH domain-containing protein lvsC-like, partial [Vitis vinifera]	XP_002283760	0	76	2756.09	2303	1751	3	C:cytoplasmic membrane-bounded vesicle; P:signal transduction; C:mitochondrion	-	0.01	0	0	0.32	0.12	0.1	0.18	0	0	0	0	0
comp46454_c1_seq41	trna uridine 5-carboxymethylaminomethyl modification enzyme -like	10552	gi|225447799|ref|XP_002266729.1|PREDICTED: dynamin-like protein ARC5 [Vitis vinifera]	XP_002266729	0	87	1161.36	754	658	12	F:ion binding; P:response to stress; P:catabolic process; P:biological_process; P:nucleobase-containing compound catabolic process; P:small molecule metabolic process; C:peroxisome; C:plastid; F:molecular_function; P:tRNA metabolic process; F:GTPase activity; C:mitochondrion	-	0.07	0	0.02	0.12	0.01	0.71	0	0	0.02	0	0	0
comp44752_c0_seq35	erythroid differentiation-related factor; uncharacterized protein	10550	gi|359493172|ref|XP_003634532.1|PREDICTED: uncharacterized protein LOC100252053 [Vitis vinifera]	XP_003634532	0	62	1176.77	1421	893	1	C:plasma membrane	-	0.2	0.15	0.07	0	0.64	0	0.85	0	0	0.76	0	0.01
comp45547_c1_seq19	uncharacterized wd repeat-containing	10543	gi|225440418|ref|XP_002269448.1|PREDICTED: uncharacterized WD repeat-containing protein C1672.07 isoform 1 [Vitis vinifera] >gi|297740341|emb|CBI30523.3| unnamed protein product [Vitis vinifera]	XP_002269448	0	82	1275	910	747	12	P:ribosome biogenesis; P:cellular nitrogen compound metabolic process; P:protein targeting; P:nucleocytoplasmic transport; P:mRNA processing; F:isomerase activity; P:biosynthetic process; P:small molecule metabolic process; C:protein complex; C:intracellular; F:molecular_function; C:nucleus	-	1.4	0.04	0.91	3.62	1.08	0.8	3.14	0.79	0.23	2.19	1.08	0.28
comp46454_c1_seq73	trna uridine 5-carboxymethylaminomethyl modification enzyme -like	10538	gi|225447799|ref|XP_002266729.1|PREDICTED: dynamin-like protein ARC5 [Vitis vinifera]	XP_002266729	0	87	1133.63	735	641	12	F:ion binding; P:response to stress; P:catabolic process; P:biological_process; P:nucleobase-containing compound catabolic process; P:small molecule metabolic process; C:peroxisome; C:plastid; F:molecular_function; P:tRNA metabolic process; F:GTPase activity; C:mitochondrion	-	0	0.04	0.32	1.26	0.31	0.57	0.3	1.03	0	0.83	0.3	0.05
comp44223_c1_seq13	wd40 and beach domain-containing protein	10534	gi|359492504|ref|XP_002283760.2|PREDICTED: BEACH domain-containing protein lvsC-like, partial [Vitis vinifera]	XP_002283760	0	76	2756.09	2303	1751	3	C:cytoplasmic membrane-bounded vesicle; P:signal transduction; C:mitochondrion	-	3.76	2.55	2.07	4.1	5.01	8.99	3.72	6.23	6.25	7.67	1.05	2.1
comp46454_c1_seq93	trna uridine 5-carboxymethylaminomethyl modification enzyme -like	10531	gi|225447799|ref|XP_002266729.1|PREDICTED: dynamin-like protein ARC5 [Vitis vinifera]	XP_002266729	0	87	1161.36	754	658	12	F:ion binding; P:response to stress; P:catabolic process; P:biological_process; P:nucleobase-containing compound catabolic process; P:small molecule metabolic process; C:peroxisome; C:plastid; F:molecular_function; P:tRNA metabolic process; F:GTPase activity; C:mitochondrion	-	0	0	0	0.01	0	0	0	0	0	0	0	0
comp44223_c1_seq2	wd40 and beach domain-containing protein	10520	gi|359492504|ref|XP_002283760.2|PREDICTED: BEACH domain-containing protein lvsC-like, partial [Vitis vinifera]	XP_002283760	0	76	2756.09	2303	1751	3	C:cytoplasmic membrane-bounded vesicle; P:signal transduction; C:mitochondrion	-	0.2	0.8	0.37	1.62	0.62	0	0.14	0	0	1.79	0	0.49
comp44752_c0_seq18	erythroid differentiation-related factor; uncharacterized protein	10509	gi|359493172|ref|XP_003634532.1|PREDICTED: uncharacterized protein LOC100252053 [Vitis vinifera]	XP_003634532	0	62	1176.77	1421	893	1	C:plasma membrane	-	0.07	0.07	0.1	0.4	0.08	0.19	0.13	0.21	0.15	0.16	0.3	0.27
comp44752_c0_seq27	erythroid differentiation-related factor; uncharacterized protein	10493	gi|359493172|ref|XP_003634532.1|PREDICTED: uncharacterized protein LOC100252053 [Vitis vinifera]	XP_003634532	0	62	1176.77	1421	893	1	C:plasma membrane	-	0.45	0.84	0.22	0.57	0.08	0.14	0.39	0.27	0.27	0.28	0.22	0.53
comp46454_c1_seq86	trna uridine 5-carboxymethylaminomethyl modification enzyme -like	10485	gi|225447799|ref|XP_002266729.1|PREDICTED: dynamin-like protein ARC5 [Vitis vinifera]	XP_002266729	0	87	1161.36	754	658	12	F:ion binding; P:response to stress; P:catabolic process; P:biological_process; P:nucleobase-containing compound catabolic process; P:small molecule metabolic process; C:peroxisome; C:plastid; F:molecular_function; P:tRNA metabolic process; F:GTPase activity; C:mitochondrion	-	1.24	0.01	0.9	2.15	0.4	3.55	0	0	3.08	1.56	0	1.84
comp44752_c0_seq3	erythroid differentiation-related factor; uncharacterized protein	10483	gi|359493172|ref|XP_003634532.1|PREDICTED: uncharacterized protein LOC100252053 [Vitis vinifera]	XP_003634532	0	62	1176.77	1421	893	1	C:plasma membrane	-	0.15	0.2	0.07	0	0	0	0.12	0	0	0.06	0	0
comp44752_c0_seq36	erythroid differentiation-related factor; uncharacterized protein	10480	gi|359493172|ref|XP_003634532.1|PREDICTED: uncharacterized protein LOC100252053 [Vitis vinifera]	XP_003634532	0	62	1176.77	1421	893	1	C:plasma membrane	-	0.08	0.08	0.1	0	0.4	0.09	0	0	0	0.3	0.5	0.01
comp46454_c1_seq113	trna uridine 5-carboxymethylaminomethyl modification enzyme -like	10464	gi|225447799|ref|XP_002266729.1|PREDICTED: dynamin-like protein ARC5 [Vitis vinifera]	XP_002266729	0	87	1161.36	754	658	12	F:ion binding; P:response to stress; P:catabolic process; P:biological_process; P:nucleobase-containing compound catabolic process; P:small molecule metabolic process; C:peroxisome; C:plastid; F:molecular_function; P:tRNA metabolic process; F:GTPase activity; C:mitochondrion	-	0	0	0	0	0	0	0	0	0	0	0	0
comp44223_c1_seq11	wd40 and beach domain-containing protein	10456	gi|359492504|ref|XP_002283760.2|PREDICTED: BEACH domain-containing protein lvsC-like, partial [Vitis vinifera]	XP_002283760	0	76	2756.09	2303	1751	3	C:cytoplasmic membrane-bounded vesicle; P:signal transduction; C:mitochondrion	-	0.12	0	0	3.62	3.94	2.52	2.07	2.14	2.67	0.13	3.24	1.8
comp44752_c0_seq21	erythroid differentiation-related factor; uncharacterized protein	10442	gi|359493172|ref|XP_003634532.1|PREDICTED: uncharacterized protein LOC100252053 [Vitis vinifera]	XP_003634532	0	62	1176.77	1421	893	1	C:plasma membrane	-	0.05	0.09	0.11	0.03	0.01	0.01	0.02	0	0.05	0.01	0	0.02
comp44752_c0_seq7	erythroid differentiation-related factor; uncharacterized protein	10439	gi|359493172|ref|XP_003634532.1|PREDICTED: uncharacterized protein LOC100252053 [Vitis vinifera]	XP_003634532	0	62	1176.77	1421	893	1	C:plasma membrane	-	0.03	0.04	0.15	0.16	0	0.05	0	0.11	0.14	0.11	0.12	0.21
comp44752_c0_seq23	erythroid differentiation-related factor; uncharacterized protein	10429	gi|359493172|ref|XP_003634532.1|PREDICTED: uncharacterized protein LOC100252053 [Vitis vinifera]	XP_003634532	0	62	1176.77	1421	893	1	C:plasma membrane	-	0.48	0.28	0.47	2.94	1.83	2.15	1.36	3.36	2.13	1.24	2.94	2.06
comp45547_c1_seq14	uncharacterized wd repeat-containing	10419	gi|225440418|ref|XP_002269448.1|PREDICTED: uncharacterized WD repeat-containing protein C1672.07 isoform 1 [Vitis vinifera] >gi|297740341|emb|CBI30523.3| unnamed protein product [Vitis vinifera]	XP_002269448	0	82	1275	910	747	12	P:ribosome biogenesis; P:cellular nitrogen compound metabolic process; P:protein targeting; P:nucleocytoplasmic transport; P:mRNA processing; F:isomerase activity; P:biosynthetic process; P:small molecule metabolic process; C:protein complex; C:intracellular; F:molecular_function; C:nucleus	-	4.24	7.82	6.13	2.31	3.17	2.91	1.29	0.73	3.36	3.38	0.26	0.87
comp44752_c0_seq32	erythroid differentiation-related factor; uncharacterized protein	10413	gi|359493172|ref|XP_003634532.1|PREDICTED: uncharacterized protein LOC100252053 [Vitis vinifera]	XP_003634532	0	62	1176.77	1421	893	1	C:plasma membrane	-	2.94	2.99	1	4.04	1.7	1.49	3.96	4.29	3.71	2.1	2.15	3.97
comp44752_c0_seq12	erythroid differentiation-related factor; uncharacterized protein	10372	gi|359493172|ref|XP_003634532.1|PREDICTED: uncharacterized protein LOC100252053 [Vitis vinifera]	XP_003634532	0	62	1176.77	1421	893	1	C:plasma membrane	-	1.06	1.52	1.55	0.88	0.39	0.8	0.62	0.36	0.34	0.77	0.53	0.17
comp44752_c0_seq30	erythroid differentiation-related factor; uncharacterized protein	10362	gi|359493172|ref|XP_003634532.1|PREDICTED: uncharacterized protein LOC100252053 [Vitis vinifera]	XP_003634532	0	62	1176.77	1421	893	1	C:plasma membrane	-	0.34	0.36	0.5	0.23	0.26	0.16	0.18	0	0.71	0.09	0	0.13
comp44752_c0_seq34	erythroid differentiation-related factor; uncharacterized protein	10359	gi|359493172|ref|XP_003634532.1|PREDICTED: uncharacterized protein LOC100252053 [Vitis vinifera]	XP_003634532	0	62	1176.77	1421	893	1	C:plasma membrane	-	0.18	0.15	0.7	1.15	0	0.51	0	1.76	1.95	0.81	1.22	1.64
comp47328_c0_seq1	dnaj homolog subfamily c member 13-like	10348	gi|225445342|ref|XP_002281542.1|PREDICTED: dnaJ homolog subfamily C member 13-like [Vitis vinifera]	XP_002281542	0	85	3541.51	2553	2174	16	P:biological_process; P:response to stress; P:protein targeting; P:vacuolar transport; P:protein folding; C:plastid; P:cell division; C:vacuole; C:endosome; C:Golgi apparatus; P:vesicle-mediated transport; C:endoplasmic reticulum; C:nucleus; C:plasma membrane; P:reproduction; P:embryo development	-	14.91	18.22	17.37	23.17	25.81	28.25	27.4	30.28	21.39	22.98	20.39	17.53
comp44710_c0_seq21	unnamed protein product; uncharacterized protein	10294	gi|297745695|emb|CBI40980.3|unnamed protein product [Vitis vinifera]	CBI40980	0	61	1555.04	1985	1221	3	C:organelle; C:intracellular; C:cytoplasm	-	0	0.01	0	0.04	0.01	0.01	0.03	0	0.02	0	0	0
comp44752_c0_seq19	erythroid differentiation-related factor; uncharacterized protein	10292	gi|359493172|ref|XP_003634532.1|PREDICTED: uncharacterized protein LOC100252053 [Vitis vinifera]	XP_003634532	0	62	1176.77	1421	893	1	C:plasma membrane	-	7	5.52	7.09	6.3	8.43	8.69	6.46	5.86	4.7	5.82	5.29	1.28
comp46160_c2_seq2	calcium-transporting atpase endoplasmic reticulum-type-like	10272	gi|242036105|ref|XP_002465447.1|hypothetical protein SORBIDRAFT_01g038990 [Sorghum bicolor] >gi|241919301|gb|EER92445.1| hypothetical protein SORBIDRAFT_01g038990 [Sorghum bicolor]	XP_002465447	0	87	1632.46	1060	924	10	F:ATPase activity; F:transmembrane transporter activity; P:homeostatic process; C:endoplasmic reticulum; P:transport; F:ion binding; C:vacuole; P:biological_process; C:nucleus; C:plasma membrane	EC:3.6.3.8	8.95	13.88	11.86	10.94	14.71	16.43	9.99	11.21	12.58	11.62	7.88	7.76
comp44710_c0_seq9	unnamed protein product; uncharacterized protein	10219	gi|297745695|emb|CBI40980.3|unnamed protein product [Vitis vinifera]	CBI40980	0	69	681.404	688	479	3	C:organelle; C:intracellular; C:cytoplasm	-	0	0	0	0.03	0.03	0.01	0	0	0	0	0	0
comp44710_c0_seq15	unnamed protein product; uncharacterized protein	10215	gi|297745695|emb|CBI40980.3|unnamed protein product [Vitis vinifera]	CBI40980	0	61	1631.31	2085	1285	3	C:organelle; C:intracellular; C:cytoplasm	-	0	0.05	0	0.18	0.05	0.21	0.21	0	0.17	0	0.04	0
comp44710_c0_seq14	unnamed protein product; uncharacterized protein	10203	gi|297745695|emb|CBI40980.3|unnamed protein product [Vitis vinifera]	CBI40980	0	61	1553.5	1985	1221	3	C:organelle; C:intracellular; C:cytoplasm	-	0	0	0	0.01	0	0	0	0.03	0	0	0	0
comp44710_c0_seq22	unnamed protein product; uncharacterized protein	10159	gi|297745695|emb|CBI40980.3|unnamed protein product [Vitis vinifera]	CBI40980	0	69	681.404	688	479	3	C:organelle; C:intracellular; C:cytoplasm	-	0.02	0	0	0.1	0.11	0.1	0.07	0.02	0	0.01	0.01	0
comp44710_c0_seq12	unnamed protein product; uncharacterized protein	10128	gi|297745695|emb|CBI40980.3|unnamed protein product [Vitis vinifera]	CBI40980	0	69	681.404	688	479	3	C:organelle; C:intracellular; C:cytoplasm	-	0	0	0	0.01	0	0	0	0.11	0	0	0	0.01
comp44710_c0_seq23	unnamed protein product; uncharacterized protein	10124	gi|297745695|emb|CBI40980.3|unnamed protein product [Vitis vinifera]	CBI40980	0	61	1631.69	2085	1285	3	C:organelle; C:intracellular; C:cytoplasm	-	0	0	0	0.06	0.01	0	0	0.19	0	0	0.01	0
comp44710_c0_seq28	unnamed protein product; uncharacterized protein	10068	gi|297745695|emb|CBI40980.3|unnamed protein product [Vitis vinifera]	CBI40980	0	69	681.404	688	479	3	C:organelle; C:intracellular; C:cytoplasm	-	0	0	0	0.04	0.03	0.04	0	0	0	0	0	0.01
comp45547_c1_seq12	uncharacterized wd repeat-containing	10061	gi|225440418|ref|XP_002269448.1|PREDICTED: uncharacterized WD repeat-containing protein C1672.07 isoform 1 [Vitis vinifera] >gi|297740341|emb|CBI30523.3| unnamed protein product [Vitis vinifera]	XP_002269448	0	82	1275	910	747	12	P:ribosome biogenesis; P:cellular nitrogen compound metabolic process; P:protein targeting; P:nucleocytoplasmic transport; P:mRNA processing; F:isomerase activity; P:biosynthetic process; P:small molecule metabolic process; C:protein complex; C:intracellular; F:molecular_function; C:nucleus	-	0	0	0.09	1.07	0.74	0.49	2.38	1.31	0.14	1.1	2.37	0.36
comp45547_c1_seq1	uncharacterized wd repeat-containing	10049	gi|225440418|ref|XP_002269448.1|PREDICTED: uncharacterized WD repeat-containing protein C1672.07 isoform 1 [Vitis vinifera] >gi|297740341|emb|CBI30523.3| unnamed protein product [Vitis vinifera]	XP_002269448	0	82	1275	910	747	12	P:ribosome biogenesis; P:cellular nitrogen compound metabolic process; P:protein targeting; P:nucleocytoplasmic transport; P:mRNA processing; F:isomerase activity; P:biosynthetic process; P:small molecule metabolic process; C:protein complex; C:intracellular; F:molecular_function; C:nucleus	-	0.36	0	0.12	0	0.44	0	0.11	0.17	0	0	0	0
comp45101_c1_seq3	serine threonine-protein kinase atr-like	10037	gi|359474997|ref|XP_002278409.2|PREDICTED: serine/threonine-protein kinase ATR-like [Vitis vinifera]	XP_002278409	0	81	2336.22	1655	1357	17	P:homeostatic process; P:chromosome organization; P:response to stress; P:DNA metabolic process; P:biological_process; P:reproduction; P:chromosome segregation; P:cell division; P:cell cycle; F:kinase activity; C:cellular_component; C:plastid; P:cellular nitrogen compound metabolic process; F:ion binding; P:biosynthetic process; C:nucleus; P:cellular amino acid metabolic process	EC:2.7.11	0.28	0.47	0.14	0.07	0.43	0.56	0.22	0.05	0.25	0.16	0	0.03
comp46454_c1_seq55	trna uridine 5-carboxymethylaminomethyl modification enzyme -like	10020	gi|225447799|ref|XP_002266729.1|PREDICTED: dynamin-like protein ARC5 [Vitis vinifera]	XP_002266729	0	87	1161.36	754	658	12	F:ion binding; P:response to stress; P:catabolic process; P:biological_process; P:nucleobase-containing compound catabolic process; P:small molecule metabolic process; C:peroxisome; C:plastid; F:molecular_function; P:tRNA metabolic process; F:GTPase activity; C:mitochondrion	-	0	0	0	0	0	0	0	0.29	0	0	0	0
comp44491_c0_seq37	hypothetical protein OsI_00665	10015	gi|218187636|gb|EEC70063.1|hypothetical protein OsI_00665 [Oryza sativa Indica Group]	EEC70063	0	67	830.476	906	611	0	-		0.01	0	0	0	0	0	0	0	0	0	0	0
comp44491_c0_seq38	PREDICTED: uncharacterized protein LOC100247348	10012	gi|359480861|ref|XP_002275681.2|PREDICTED: uncharacterized protein LOC100247348 [Vitis vinifera]	XP_002275681	0	63	727.628	845	538	0	-		0.01	0	0	0.01	0	0	0	0	0	0	0	0
comp46223_c0_seq35	niemann-pick c1	10005	gi|359491908|ref|XP_002272383.2|PREDICTED: niemann-Pick C1 protein-like [Vitis vinifera]	XP_002272383	0	84	1367.06	1056	897	7	P:transport; F:signal transducer activity; C:cellular_component; C:plasma membrane; C:vacuole; C:plastid; P:signal transduction	-	0	0	0	0.09	0.03	0	0	0.04	0	0.03	0.03	0
comp44491_c0_seq34	hypothetical protein OsI_00665	10004	gi|218187636|gb|EEC70063.1|hypothetical protein OsI_00665 [Oryza sativa Indica Group]	EEC70063	0	68	589.341	607	415	0	-		0.01	0	0	0	0	0	0	0	0	0	0	0
comp46454_c1_seq30	trna uridine 5-carboxymethylaminomethyl modification enzyme -like	10004	gi|225447799|ref|XP_002266729.1|PREDICTED: dynamin-like protein ARC5 [Vitis vinifera]	XP_002266729	0	87	1133.63	735	641	12	F:ion binding; P:response to stress; P:catabolic process; P:biological_process; P:nucleobase-containing compound catabolic process; P:small molecule metabolic process; C:peroxisome; C:plastid; F:molecular_function; P:tRNA metabolic process; F:GTPase activity; C:mitochondrion	-	0	0	0	0	0	0	0	0	0	0	0	0
comp46454_c1_seq2	trna uridine 5-carboxymethylaminomethyl modification enzyme -like	9999	gi|225447799|ref|XP_002266729.1|PREDICTED: dynamin-like protein ARC5 [Vitis vinifera]	XP_002266729	0	87	1161.36	754	658	12	F:ion binding; P:response to stress; P:catabolic process; P:biological_process; P:nucleobase-containing compound catabolic process; P:small molecule metabolic process; C:peroxisome; C:plastid; F:molecular_function; P:tRNA metabolic process; F:GTPase activity; C:mitochondrion	-	0	0	0	0	0	0	0	0	0	0	0	0
comp46494_c0_seq4	replication factor a	9971	gi|297733862|emb|CBI15109.3|unnamed protein product [Vitis vinifera]	CBI15109	0	85	838.18	608	518	12	P:biological_process; P:biosynthetic process; P:DNA metabolic process; P:cellular protein modification process; P:chromosome organization; P:response to stress; P:cell cycle; P:cell proliferation; F:DNA binding; P:anatomical structure development; P:reproduction; C:nucleus	-	0.35	0.26	0.19	0.07	0.05	0.67	0.26	0.23	0.69	0.27	1.76	0.8
comp46494_c0_seq15	replication factor a	9965	gi|297733862|emb|CBI15109.3|unnamed protein product [Vitis vinifera]	CBI15109	0	85	838.18	608	518	12	P:biological_process; P:biosynthetic process; P:DNA metabolic process; P:cellular protein modification process; P:chromosome organization; P:response to stress; P:cell cycle; P:cell proliferation; F:DNA binding; P:anatomical structure development; P:reproduction; C:nucleus	-	1.92	1.66	2.05	0.05	0	0	0	0	2.08	0	0	0
comp44491_c0_seq26	hypothetical protein OsI_00665	9952	gi|218187636|gb|EEC70063.1|hypothetical protein OsI_00665 [Oryza sativa Indica Group]	EEC70063	0	69	842.803	885	611	0	-		0.02	0	0	0.02	0.77	0	0.55	1.34	0	0.03	0	0
comp44491_c0_seq5	hypothetical protein OsI_00665	9950	gi|218187636|gb|EEC70063.1|hypothetical protein OsI_00665 [Oryza sativa Indica Group]	EEC70063	0	67	835.869	906	611	0	-		0.01	0	0	0.28	0.16	0.74	0.17	0.03	0	0.01	0	0
comp44491_c0_seq13	PREDICTED: uncharacterized protein LOC100247348	9949	gi|359480861|ref|XP_002275681.2|PREDICTED: uncharacterized protein LOC100247348 [Vitis vinifera]	XP_002275681	0	63	727.628	845	538	0	-		0.02	0	0	0.07	0	0	0.06	0.29	0	0	0	0
comp45101_c1_seq5	serine threonine-protein kinase atr-like	9946	gi|359474997|ref|XP_002278409.2|PREDICTED: serine/threonine-protein kinase ATR-like [Vitis vinifera]	XP_002278409	0	75	3245.68	2751	2068	11	P:DNA metabolic process; P:chromosome organization; P:homeostatic process; C:plastid; P:chromosome segregation; F:molecular_function; P:reproduction; P:cell division; P:cell cycle; F:kinase activity; P:response to stress	-	1.72	1.87	1.96	0.28	2.26	3.4	3.31	0.93	1.11	1.48	1.26	1.32
comp44491_c0_seq21	hypothetical protein OsI_00665	9941	gi|218187636|gb|EEC70063.1|hypothetical protein OsI_00665 [Oryza sativa Indica Group]	EEC70063	0	70	600.127	586	415	0	-		0.01	0	0	0.02	0	0	0	0.07	0	0	0	0
comp44491_c0_seq17	PREDICTED: uncharacterized protein LOC100247348	9939	gi|359480861|ref|XP_002275681.2|PREDICTED: uncharacterized protein LOC100247348 [Vitis vinifera]	XP_002275681	0	64	980.704	1147	740	0	-		0.01	0	0	0.21	0.43	0.1	0.42	0.21	0	0.04	0	0
comp45547_c1_seq17	uncharacterized wd repeat-containing	9937	gi|225440418|ref|XP_002269448.1|PREDICTED: uncharacterized WD repeat-containing protein C1672.07 isoform 1 [Vitis vinifera] >gi|297740341|emb|CBI30523.3| unnamed protein product [Vitis vinifera]	XP_002269448	0	82	1275	910	747	12	P:ribosome biogenesis; P:cellular nitrogen compound metabolic process; P:protein targeting; P:nucleocytoplasmic transport; P:mRNA processing; F:isomerase activity; P:biosynthetic process; P:small molecule metabolic process; C:protein complex; C:intracellular; F:molecular_function; C:nucleus	-	0	0.9	0.7	0.64	2.26	1.92	1.02	1.21	2.36	1.77	0.53	1.15
comp46223_c0_seq11	niemann-pick c1	9934	gi|359491908|ref|XP_002272383.2|PREDICTED: niemann-Pick C1 protein-like [Vitis vinifera]	XP_002272383	0	85	1419.45	1087	926	7	P:transport; F:signal transducer activity; C:cellular_component; C:plasma membrane; C:vacuole; C:plastid; P:signal transduction	-	0	0	0	0.08	0	0	0	0.07	0.08	0.04	0.03	0.08
comp46454_c1_seq89	trna uridine 5-carboxymethylaminomethyl modification enzyme -like	9934	gi|225447799|ref|XP_002266729.1|PREDICTED: dynamin-like protein ARC5 [Vitis vinifera]	XP_002266729	0	84	1146.34	779	658	12	F:ion binding; P:response to stress; P:catabolic process; P:biological_process; P:nucleobase-containing compound catabolic process; P:small molecule metabolic process; C:peroxisome; C:plastid; F:molecular_function; P:tRNA metabolic process; F:GTPase activity; C:mitochondrion	-	0	0	0	0	0	0	0	0	0	0	0	0
comp46454_c1_seq117	trna uridine 5-carboxymethylaminomethyl modification enzyme -like	9933	gi|225447799|ref|XP_002266729.1|PREDICTED: dynamin-like protein ARC5 [Vitis vinifera]	XP_002266729	0	87	1133.63	735	641	12	F:ion binding; P:response to stress; P:catabolic process; P:biological_process; P:nucleobase-containing compound catabolic process; P:small molecule metabolic process; C:peroxisome; C:plastid; F:molecular_function; P:tRNA metabolic process; F:GTPase activity; C:mitochondrion	-	0	0	0	0	0	0	0	0	0	0	0	0
comp46454_c1_seq17	trna uridine 5-carboxymethylaminomethyl modification enzyme -like	9930	gi|225447799|ref|XP_002266729.1|PREDICTED: dynamin-like protein ARC5 [Vitis vinifera]	XP_002266729	0	87	1161.36	754	658	12	F:ion binding; P:response to stress; P:catabolic process; P:biological_process; P:nucleobase-containing compound catabolic process; P:small molecule metabolic process; C:peroxisome; C:plastid; F:molecular_function; P:tRNA metabolic process; F:GTPase activity; C:mitochondrion	-	1.06	0	0	0	0.01	0.3	0	0.06	0.37	0.01	0	0
comp45547_c1_seq6	uncharacterized wd repeat-containing	9925	gi|225440418|ref|XP_002269448.1|PREDICTED: uncharacterized WD repeat-containing protein C1672.07 isoform 1 [Vitis vinifera] >gi|297740341|emb|CBI30523.3| unnamed protein product [Vitis vinifera]	XP_002269448	0	82	1275	910	747	12	P:ribosome biogenesis; P:cellular nitrogen compound metabolic process; P:protein targeting; P:nucleocytoplasmic transport; P:mRNA processing; F:isomerase activity; P:biosynthetic process; P:small molecule metabolic process; C:protein complex; C:intracellular; F:molecular_function; C:nucleus	-	1.23	1.09	0.93	0	1.32	0	0.05	0.16	0	0	0	0
comp44491_c0_seq18	PREDICTED: uncharacterized protein LOC100247348	9920	gi|359480861|ref|XP_002275681.2|PREDICTED: uncharacterized protein LOC100247348 [Vitis vinifera]	XP_002275681	0	56	1379	2203	1250	0	-		1.16	1.3	0.18	0.04	0	0	0	0	0.19	0.04	0	0
comp44491_c0_seq9	PREDICTED: uncharacterized protein LOC100247348	9912	gi|359480861|ref|XP_002275681.2|PREDICTED: uncharacterized protein LOC100247348 [Vitis vinifera]	XP_002275681	0	55	1236.86	2078	1161	0	-		0.74	1.13	0.1	0.01	0	0	0	0	0.17	0.08	0	0.01
comp46454_c1_seq4	trna uridine 5-carboxymethylaminomethyl modification enzyme -like	9912	gi|225447799|ref|XP_002266729.1|PREDICTED: dynamin-like protein ARC5 [Vitis vinifera]	XP_002266729	0	87	1133.63	735	641	12	F:ion binding; P:response to stress; P:catabolic process; P:biological_process; P:nucleobase-containing compound catabolic process; P:small molecule metabolic process; C:peroxisome; C:plastid; F:molecular_function; P:tRNA metabolic process; F:GTPase activity; C:mitochondrion	-	0	0	0	0	0	0	0	0	0	0	0	0
comp44491_c0_seq28	PREDICTED: uncharacterized protein LOC100247348	9910	gi|359480861|ref|XP_002275681.2|PREDICTED: uncharacterized protein LOC100247348 [Vitis vinifera]	XP_002275681	0	59	2176.36	3114	1863	0	-		0.39	1	0.1	0.2	0	0	0	0	0.24	0.13	0	0
comp44491_c0_seq4	PREDICTED: uncharacterized protein LOC100247348	9909	gi|359480861|ref|XP_002275681.2|PREDICTED: uncharacterized protein LOC100247348 [Vitis vinifera]	XP_002275681	0	57	1628.61	2505	1452	0	-		0.81	1.11	0.11	0.05	0	0	0	0	0.12	0.03	0	0.01
comp46454_c1_seq90	trna uridine 5-carboxymethylaminomethyl modification enzyme -like	9909	gi|225447799|ref|XP_002266729.1|PREDICTED: dynamin-like protein ARC5 [Vitis vinifera]	XP_002266729	0	87	1161.36	754	658	12	F:ion binding; P:response to stress; P:catabolic process; P:biological_process; P:nucleobase-containing compound catabolic process; P:small molecule metabolic process; C:peroxisome; C:plastid; F:molecular_function; P:tRNA metabolic process; F:GTPase activity; C:mitochondrion	-	0	0	0	0	0	0	0	0	0	0	0	0
comp45547_c1_seq10	uncharacterized wd repeat-containing	9874	gi|225440418|ref|XP_002269448.1|PREDICTED: uncharacterized WD repeat-containing protein C1672.07 isoform 1 [Vitis vinifera] >gi|297740341|emb|CBI30523.3| unnamed protein product [Vitis vinifera]	XP_002269448	0	82	1275	910	747	12	P:ribosome biogenesis; P:cellular nitrogen compound metabolic process; P:protein targeting; P:nucleocytoplasmic transport; P:mRNA processing; F:isomerase activity; P:biosynthetic process; P:small molecule metabolic process; C:protein complex; C:intracellular; F:molecular_function; C:nucleus	-	1.09	0.36	2.81	8.96	4.01	5.93	4.65	2.95	7.02	3.76	2.55	3.24
comp44491_c0_seq29	PREDICTED: uncharacterized protein LOC100247348	9855	gi|359480861|ref|XP_002275681.2|PREDICTED: uncharacterized protein LOC100247348 [Vitis vinifera]	XP_002275681	0	56	1379	2203	1250	0	-		3.38	3.25	1.21	0.28	0	0	0	0	1.1	0.28	0.11	0.17
comp46454_c1_seq88	trna uridine 5-carboxymethylaminomethyl modification enzyme -like	9854	gi|225447799|ref|XP_002266729.1|PREDICTED: dynamin-like protein ARC5 [Vitis vinifera]	XP_002266729	0	87	1161.36	754	658	12	F:ion binding; P:response to stress; P:catabolic process; P:biological_process; P:nucleobase-containing compound catabolic process; P:small molecule metabolic process; C:peroxisome; C:plastid; F:molecular_function; P:tRNA metabolic process; F:GTPase activity; C:mitochondrion	-	0	0	0	0	0	0	0	0	0	0	0	0
comp44491_c0_seq10	PREDICTED: uncharacterized protein LOC100247348	9847	gi|359480861|ref|XP_002275681.2|PREDICTED: uncharacterized protein LOC100247348 [Vitis vinifera]	XP_002275681	0	55	1236.86	2078	1161	0	-		2.19	2.83	0.66	0.07	0	0	0	0	1	0.52	0	0.47
comp44491_c0_seq35	PREDICTED: uncharacterized protein LOC100247348	9847	gi|359480861|ref|XP_002275681.2|PREDICTED: uncharacterized protein LOC100247348 [Vitis vinifera]	XP_002275681	0	60	2187.15	3093	1863	0	-		0.74	0.19	1.02	1.7	2.01	2.13	1.33	1.55	1.15	1.53	0.1	0.12
comp44491_c0_seq31	PREDICTED: uncharacterized protein LOC100247348	9845	gi|359480861|ref|XP_002275681.2|PREDICTED: uncharacterized protein LOC100247348 [Vitis vinifera]	XP_002275681	0	60	2414.8	3361	2050	0	-		1.15	2.52	0.68	1.24	0	0	0	0	1.37	0.81	0.07	0
comp44491_c0_seq24	PREDICTED: uncharacterized protein LOC100247348	9844	gi|359480861|ref|XP_002275681.2|PREDICTED: uncharacterized protein LOC100247348 [Vitis vinifera]	XP_002275681	0	57	1628.61	2505	1452	0	-		2.39	2.78	0.73	0.32	0	0	0	0	0.71	0.2	0	0.26
comp46454_c1_seq16	trna uridine 5-carboxymethylaminomethyl modification enzyme -like	9844	gi|225447799|ref|XP_002266729.1|PREDICTED: dynamin-like protein ARC5 [Vitis vinifera]	XP_002266729	0	84	1146.34	779	658	12	F:ion binding; P:response to stress; P:catabolic process; P:biological_process; P:nucleobase-containing compound catabolic process; P:small molecule metabolic process; C:peroxisome; C:plastid; F:molecular_function; P:tRNA metabolic process; F:GTPase activity; C:mitochondrion	-	0	0	0	0	0	0	0	0	0	0	0	0
comp46454_c1_seq40	trna uridine 5-carboxymethylaminomethyl modification enzyme -like	9838	gi|225447799|ref|XP_002266729.1|PREDICTED: dynamin-like protein ARC5 [Vitis vinifera]	XP_002266729	0	87	1133.63	735	641	12	F:ion binding; P:response to stress; P:catabolic process; P:biological_process; P:nucleobase-containing compound catabolic process; P:small molecule metabolic process; C:peroxisome; C:plastid; F:molecular_function; P:tRNA metabolic process; F:GTPase activity; C:mitochondrion	-	0	0.57	0.96	0.73	0.68	0.05	0.35	0	0	0	0.25	0.11
comp46223_c0_seq50	niemann-pick c1	9834	gi|359491908|ref|XP_002272383.2|PREDICTED: niemann-Pick C1 protein-like [Vitis vinifera]	XP_002272383	0	84	1367.06	1056	897	7	P:transport; F:signal transducer activity; C:cellular_component; C:plasma membrane; C:vacuole; C:plastid; P:signal transduction	-	0	0	0	0	0.01	0	0	0	0	0.01	0.01	0
comp46454_c1_seq38	trna uridine 5-carboxymethylaminomethyl modification enzyme -like	9833	gi|225447799|ref|XP_002266729.1|PREDICTED: dynamin-like protein ARC5 [Vitis vinifera]	XP_002266729	0	87	1161.36	754	658	12	F:ion binding; P:response to stress; P:catabolic process; P:biological_process; P:nucleobase-containing compound catabolic process; P:small molecule metabolic process; C:peroxisome; C:plastid; F:molecular_function; P:tRNA metabolic process; F:GTPase activity; C:mitochondrion	-	0	0	0	0	0	0	0	0	0	0	0	0
comp46454_c1_seq70	trna uridine 5-carboxymethylaminomethyl modification enzyme -like	9822	gi|225447799|ref|XP_002266729.1|PREDICTED: dynamin-like protein ARC5 [Vitis vinifera]	XP_002266729	0	87	1133.63	735	641	12	F:ion binding; P:response to stress; P:catabolic process; P:biological_process; P:nucleobase-containing compound catabolic process; P:small molecule metabolic process; C:peroxisome; C:plastid; F:molecular_function; P:tRNA metabolic process; F:GTPase activity; C:mitochondrion	-	0	0	0	0	0	0	0	0	0	0	0	0
comp46454_c1_seq29	trna uridine 5-carboxymethylaminomethyl modification enzyme -like	9817	gi|225447799|ref|XP_002266729.1|PREDICTED: dynamin-like protein ARC5 [Vitis vinifera]	XP_002266729	0	87	1133.63	735	641	12	F:ion binding; P:response to stress; P:catabolic process; P:biological_process; P:nucleobase-containing compound catabolic process; P:small molecule metabolic process; C:peroxisome; C:plastid; F:molecular_function; P:tRNA metabolic process; F:GTPase activity; C:mitochondrion	-	0	0	0	0	0	0	0	0	0	0	0	0
comp44577_c0_seq18	ataxia telangiectasia	9788	gi|359491245|ref|XP_002279402.2|PREDICTED: serine/threonine-protein kinase ATM [Vitis vinifera]	XP_002279402	0	81	1598.18	1147	934	22	P:homeostatic process; P:chromosome organization; P:response to stress; P:DNA metabolic process; P:biological_process; P:reproduction; P:cell division; P:cell cycle; P:chromosome segregation; P:aging; P:cellular nitrogen compound metabolic process; C:plastid; F:kinase activity; P:cell morphogenesis; P:cell differentiation; P:anatomical structure development; P:cellular protein modification proces…	EC:2.7.11; EC:2.7.1.150	0	0	0	0	0	0	0	0	0	0	0	0.01
comp44491_c0_seq33	PREDICTED: uncharacterized protein LOC100247348	9782	gi|359480861|ref|XP_002275681.2|PREDICTED: uncharacterized protein LOC100247348 [Vitis vinifera]	XP_002275681	0	61	2429.82	3340	2050	0	-		2.18	0.48	6.91	10.55	12.09	13.38	10.96	10.21	6.68	9.69	6.42	4.17
comp44577_c0_seq16	ataxia telangiectasia	9774	gi|359491245|ref|XP_002279402.2|PREDICTED: serine/threonine-protein kinase ATM [Vitis vinifera]	XP_002279402	0	81	1844.71	1307	1065	22	P:homeostatic process; P:chromosome organization; P:response to stress; P:DNA metabolic process; P:biological_process; P:reproduction; P:cell division; P:cell cycle; P:chromosome segregation; P:aging; P:cellular nitrogen compound metabolic process; C:plastid; F:kinase activity; P:cell morphogenesis; P:cell differentiation; P:anatomical structure development; P:cellular protein modification proces…	EC:2.7.11; EC:2.7.1.150	0	0	0.01	0	0	0	0	0	0	0	0	0
comp46454_c1_seq21	trna uridine 5-carboxymethylaminomethyl modification enzyme -like	9768	gi|225447799|ref|XP_002266729.1|PREDICTED: dynamin-like protein ARC5 [Vitis vinifera]	XP_002266729	0	84	1146.34	779	658	12	F:ion binding; P:response to stress; P:catabolic process; P:biological_process; P:nucleobase-containing compound catabolic process; P:small molecule metabolic process; C:peroxisome; C:plastid; F:molecular_function; P:tRNA metabolic process; F:GTPase activity; C:mitochondrion	-	0	0	0	0	0	0	0	0	0	0	0	0
comp46454_c1_seq63	trna uridine 5-carboxymethylaminomethyl modification enzyme -like	9767	gi|225447799|ref|XP_002266729.1|PREDICTED: dynamin-like protein ARC5 [Vitis vinifera]	XP_002266729	0	87	1133.63	735	641	12	F:ion binding; P:response to stress; P:catabolic process; P:biological_process; P:nucleobase-containing compound catabolic process; P:small molecule metabolic process; C:peroxisome; C:plastid; F:molecular_function; P:tRNA metabolic process; F:GTPase activity; C:mitochondrion	-	0	0	0	0	0	0	0	0	0	0	0	0
comp46454_c1_seq66	trna uridine 5-carboxymethylaminomethyl modification enzyme -like	9764	gi|225447799|ref|XP_002266729.1|PREDICTED: dynamin-like protein ARC5 [Vitis vinifera]	XP_002266729	0	87	1161.36	754	658	12	F:ion binding; P:response to stress; P:catabolic process; P:biological_process; P:nucleobase-containing compound catabolic process; P:small molecule metabolic process; C:peroxisome; C:plastid; F:molecular_function; P:tRNA metabolic process; F:GTPase activity; C:mitochondrion	-	0	0	0.47	0	0	0.17	0	0	0	0.25	0	0
comp46223_c0_seq47	niemann-pick c1	9763	gi|359491908|ref|XP_002272383.2|PREDICTED: niemann-Pick C1 protein-like [Vitis vinifera]	XP_002272383	0	85	1419.45	1087	926	7	P:transport; F:signal transducer activity; C:cellular_component; C:plasma membrane; C:vacuole; C:plastid; P:signal transduction	-	0	0	0	0	0	0	0	0	0	0.01	0	0
comp46454_c1_seq39	trna uridine 5-carboxymethylaminomethyl modification enzyme -like	9746	gi|225447799|ref|XP_002266729.1|PREDICTED: dynamin-like protein ARC5 [Vitis vinifera]	XP_002266729	0	87	1133.63	735	641	12	F:ion binding; P:response to stress; P:catabolic process; P:biological_process; P:nucleobase-containing compound catabolic process; P:small molecule metabolic process; C:peroxisome; C:plastid; F:molecular_function; P:tRNA metabolic process; F:GTPase activity; C:mitochondrion	-	0	0	0	0	0	0	0	0	0	0	0	0
comp46454_c1_seq69	trna uridine 5-carboxymethylaminomethyl modification enzyme -like	9743	gi|225447799|ref|XP_002266729.1|PREDICTED: dynamin-like protein ARC5 [Vitis vinifera]	XP_002266729	0	87	1161.36	754	658	12	F:ion binding; P:response to stress; P:catabolic process; P:biological_process; P:nucleobase-containing compound catabolic process; P:small molecule metabolic process; C:peroxisome; C:plastid; F:molecular_function; P:tRNA metabolic process; F:GTPase activity; C:mitochondrion	-	0	0	0	0	0	0	0	0	0	0	0	0
comp44752_c0_seq10	erythroid differentiation-related factor 1-like protein; uncharacterized protein	9720	gi|359493172|ref|XP_003634532.1|PREDICTED: uncharacterized protein LOC100252053 [Vitis vinifera]	XP_003634532	0	62	1176.77	1421	893	1	C:plasma membrane	-	0	0	0	0	0.1	0	0.02	0	0	0.04	0	0
comp44577_c0_seq7	ataxia telangiectasia	9711	gi|359491245|ref|XP_002279402.2|PREDICTED: serine/threonine-protein kinase ATM [Vitis vinifera]	XP_002279402	0	82	1857.42	1286	1065	22	P:homeostatic process; P:chromosome organization; P:response to stress; P:DNA metabolic process; P:biological_process; P:reproduction; P:cell division; P:cell cycle; P:chromosome segregation; P:aging; P:cellular nitrogen compound metabolic process; C:plastid; F:kinase activity; P:cell morphogenesis; P:cell differentiation; P:anatomical structure development; P:cellular protein modification proces…	EC:2.7.11; EC:2.7.1.150	0.04	0.22	0.02	0.01	0	0	0	0	0	0	0	0.02
comp44710_c0_seq16	unnamed protein product; uncharacterized protein	9679	gi|297745695|emb|CBI40980.3|unnamed protein product [Vitis vinifera]	CBI40980	0	61	1553.88	1985	1221	3	C:organelle; C:intracellular; C:cytoplasm	-	0.02	0	0.01	0.06	0.09	0.01	0	0.01	0.04	0	0	0.01
comp46454_c1_seq101	trna uridine 5-carboxymethylaminomethyl modification enzyme -like	9678	gi|225447799|ref|XP_002266729.1|PREDICTED: dynamin-like protein ARC5 [Vitis vinifera]	XP_002266729	0	84	1146.34	779	658	12	F:ion binding; P:response to stress; P:catabolic process; P:biological_process; P:nucleobase-containing compound catabolic process; P:small molecule metabolic process; C:peroxisome; C:plastid; F:molecular_function; P:tRNA metabolic process; F:GTPase activity; C:mitochondrion	-	0	0	0	0	0	0	0	0	0	0	0	0
comp44577_c0_seq22	ataxia telangiectasia	9675	gi|359491245|ref|XP_002279402.2|PREDICTED: serine/threonine-protein kinase ATM [Vitis vinifera]	XP_002279402	0	80	1679.84	1274	1021	20	P:homeostatic process; P:chromosome organization; P:response to stress; P:DNA metabolic process; P:biological_process; P:reproduction; P:cell division; P:cell cycle; F:molecular_function; P:chromosome segregation; P:cellular nitrogen compound metabolic process; C:plastid; F:kinase activity; P:cell morphogenesis; P:cell differentiation; P:anatomical structure development; C:cellular_component; P:b…	EC:2.7.1.150	0	0	0	0	0	0.34	0.05	0	0	0	0	0.19
comp46223_c0_seq52	niemann-pick c1	9671	gi|359491908|ref|XP_002272383.2|PREDICTED: niemann-Pick C1 protein-like [Vitis vinifera]	XP_002272383	0	84	1367.06	1056	897	7	P:transport; F:signal transducer activity; C:cellular_component; C:plasma membrane; C:vacuole; C:plastid; P:signal transduction	-	0	0	0	0	0	0	0	0	0	0.02	0.06	0
comp46454_c1_seq28	trna uridine 5-carboxymethylaminomethyl modification enzyme -like	9669	gi|225447799|ref|XP_002266729.1|PREDICTED: dynamin-like protein ARC5 [Vitis vinifera]	XP_002266729	0	87	1133.63	735	641	12	F:ion binding; P:response to stress; P:catabolic process; P:biological_process; P:nucleobase-containing compound catabolic process; P:small molecule metabolic process; C:peroxisome; C:plastid; F:molecular_function; P:tRNA metabolic process; F:GTPase activity; C:mitochondrion	-	0	0	0	0	0	0	0	0	0	0	0	0
comp44577_c0_seq19	ataxia telangiectasia	9661	gi|359491245|ref|XP_002279402.2|PREDICTED: serine/threonine-protein kinase ATM [Vitis vinifera]	XP_002279402	0	80	1927.52	1434	1152	22	P:homeostatic process; P:chromosome organization; P:response to stress; P:DNA metabolic process; P:biological_process; P:reproduction; P:cell division; P:cell cycle; P:chromosome segregation; P:aging; P:cellular nitrogen compound metabolic process; C:plastid; F:kinase activity; P:cell morphogenesis; P:cell differentiation; P:anatomical structure development; P:cellular protein modification proces…	EC:2.7.11; EC:2.7.1.150	0	0	0.06	0	0	0.16	0.12	0	0	0	0	0
comp44752_c0_seq22	erythroid differentiation-related factor 1-like protein; uncharacterized protein	9653	gi|359493172|ref|XP_003634532.1|PREDICTED: uncharacterized protein LOC100252053 [Vitis vinifera]	XP_003634532	0	62	1176.77	1421	893	1	C:plasma membrane	-	0	0	0	0	0	0	0	0	0	0	0	0
comp44752_c0_seq2	erythroid differentiation-related factor 1-like protein; uncharacterized protein	9650	gi|359493172|ref|XP_003634532.1|PREDICTED: uncharacterized protein LOC100252053 [Vitis vinifera]	XP_003634532	0	62	1176.77	1421	893	1	C:plasma membrane	-	0	0	0	0	0.06	0	0	0	0	0.02	0.05	0
comp46223_c0_seq53	niemann-pick c1	9627	gi|359491908|ref|XP_002272383.2|PREDICTED: niemann-Pick C1 protein-like [Vitis vinifera]	XP_002272383	0	84	1217.22	941	795	7	P:transport; F:signal transducer activity; C:cellular_component; C:plasma membrane; C:vacuole; C:plastid; P:signal transduction	-	0	0	0	0	0	0	0	0	0	0	0	0
comp44710_c0_seq30	unnamed protein product; uncharacterized protein	9619	gi|297745695|emb|CBI40980.3|unnamed protein product [Vitis vinifera]	CBI40980	0	61	1553.88	1985	1221	3	C:organelle; C:intracellular; C:cytoplasm	-	0.14	0.24	0.08	0.25	0.35	0.19	0.28	0.36	0.29	0.11	0	0.02
comp46223_c0_seq19	niemann-pick c1	9616	gi|359491908|ref|XP_002272383.2|PREDICTED: niemann-Pick C1 protein-like [Vitis vinifera]	XP_002272383	0	85	1646.71	1252	1072	7	P:transport; F:signal transducer activity; C:cellular_component; C:plasma membrane; C:vacuole; C:plastid; P:signal transduction	-	0	0.32	0.25	0.4	0.57	0.4	0.03	1.21	1.02	0.32	0.65	1.37
comp44577_c0_seq14	ataxia telangiectasia	9614	gi|359491245|ref|XP_002279402.2|PREDICTED: serine/threonine-protein kinase ATM [Vitis vinifera]	XP_002279402	0	81	1844.71	1307	1065	22	P:homeostatic process; P:chromosome organization; P:response to stress; P:DNA metabolic process; P:biological_process; P:reproduction; P:cell division; P:cell cycle; P:chromosome segregation; P:aging; P:cellular nitrogen compound metabolic process; C:plastid; F:kinase activity; P:cell morphogenesis; P:cell differentiation; P:anatomical structure development; P:cellular protein modification proces…	EC:2.7.11; EC:2.7.1.150	0	0	0.02	0	0	0	0	0	0	0	0	0
comp44710_c0_seq19	unnamed protein product; uncharacterized protein	9600	gi|297745695|emb|CBI40980.3|unnamed protein product [Vitis vinifera]	CBI40980	0	61	1632.46	2085	1285	3	C:organelle; C:intracellular; C:cytoplasm	-	0.23	0	0.22	0.28	0.51	0.16	0	0.06	0.4	0	0	0.24
comp44752_c0_seq38	erythroid differentiation-related factor 1-like protein; uncharacterized protein	9599	gi|359493172|ref|XP_003634532.1|PREDICTED: uncharacterized protein LOC100252053 [Vitis vinifera]	XP_003634532	0	62	1176.77	1421	893	1	C:plasma membrane	-	0	0.01	0.02	0.1	0.3	0.06	0.03	0.19	0.18	0.07	0.33	0.16
comp44577_c0_seq12	ataxia telangiectasia	9598	gi|359491245|ref|XP_002279402.2|PREDICTED: serine/threonine-protein kinase ATM [Vitis vinifera]	XP_002279402	0	81	1939.85	1413	1152	22	P:homeostatic process; P:chromosome organization; P:response to stress; P:DNA metabolic process; P:biological_process; P:reproduction; P:cell division; P:cell cycle; P:chromosome segregation; P:aging; P:cellular nitrogen compound metabolic process; C:plastid; F:kinase activity; P:cell morphogenesis; P:cell differentiation; P:anatomical structure development; P:cellular protein modification proces…	EC:2.7.11; EC:2.7.1.150	0.14	0.22	0.2	6.56	1.45	2.28	0.36	1.87	1.37	1.57	1.19	0.35
comp44752_c0_seq13	erythroid differentiation-related factor 1-like protein; uncharacterized protein	9583	gi|359493172|ref|XP_003634532.1|PREDICTED: uncharacterized protein LOC100252053 [Vitis vinifera]	XP_003634532	0	62	1176.77	1421	893	1	C:plasma membrane	-	0	0.1	0.07	0.15	0.01	0.04	0.1	0.24	0.36	0.15	0.25	0.36
comp46454_c1_seq32	trna uridine 5-carboxymethylaminomethyl modification enzyme -like	9579	gi|225447799|ref|XP_002266729.1|PREDICTED: dynamin-like protein ARC5 [Vitis vinifera]	XP_002266729	0	87	1133.63	735	641	12	F:ion binding; P:response to stress; P:catabolic process; P:biological_process; P:nucleobase-containing compound catabolic process; P:small molecule metabolic process; C:peroxisome; C:plastid; F:molecular_function; P:tRNA metabolic process; F:GTPase activity; C:mitochondrion	-	0	1.46	0	0	0	0.03	0.21	0	0	0	0	0
comp44710_c0_seq17	unnamed protein product; uncharacterized protein	9574	gi|297745695|emb|CBI40980.3|unnamed protein product [Vitis vinifera]	CBI40980	0	59	1295.03	1787	1067	3	C:organelle; C:intracellular; C:cytoplasm	-	0	0	0	0.05	0.01	0.04	0.02	0	0	0	0	0
comp45663_c0_seq77	neuroblastoma-amplified sequence	9563	gi|359490820|ref|XP_002271655.2|PREDICTED: uncharacterized protein LOC100258836 [Vitis vinifera]	XP_002271655	0	68	1518.44	1503	1030	2	P:anatomical structure development; P:biological_process	-	0.72	0.43	0.49	1.1	3.33	2	2.39	2	0.65	1.56	0.3	0.29
comp45808_c4_seq5	armadillo beta-catenin-like repeat-containing protein	9559	gi|359487909|ref|XP_003633673.1|PREDICTED: protein MON2 homolog [Vitis vinifera]	XP_003633673	0	82	1473.76	1129	937	6	C:cytoplasm; P:vesicle-mediated transport; F:molecular_function; C:plasma membrane; P:nucleobase-containing compound catabolic process; P:small molecule metabolic process	-	0.01	0.01	0	0.1	0.05	0.07	0.02	0.01	0.05	0	0.03	0
comp44577_c0_seq21	ataxia telangiectasia	9551	gi|359491245|ref|XP_002279402.2|PREDICTED: serine/threonine-protein kinase ATM [Vitis vinifera]	XP_002279402	0	82	1857.42	1286	1065	22	P:homeostatic process; P:chromosome organization; P:response to stress; P:DNA metabolic process; P:biological_process; P:reproduction; P:cell division; P:cell cycle; P:chromosome segregation; P:aging; P:cellular nitrogen compound metabolic process; C:plastid; F:kinase activity; P:cell morphogenesis; P:cell differentiation; P:anatomical structure development; P:cellular protein modification proces…	EC:2.7.11; EC:2.7.1.150	0.58	0.93	0.05	0	0	0	0	0	0	0	0	0.02
comp45101_c1_seq2	serine threonine-protein kinase atr-like	9549	gi|359474997|ref|XP_002278409.2|PREDICTED: serine/threonine-protein kinase ATR-like [Vitis vinifera]	XP_002278409	0	81	2336.22	1655	1357	17	P:homeostatic process; P:chromosome organization; P:response to stress; P:DNA metabolic process; P:biological_process; P:reproduction; P:chromosome segregation; P:cell division; P:cell cycle; F:kinase activity; C:cellular_component; C:plastid; P:cellular nitrogen compound metabolic process; F:ion binding; P:biosynthetic process; C:nucleus; P:cellular amino acid metabolic process	EC:2.7.11	0.02	0.04	0.01	0.02	0.07	0.07	0.02	0.01	0.04	0.02	0	0
comp45808_c4_seq9	armadillo beta-catenin-like repeat-containing protein	9545	gi|359487909|ref|XP_003633673.1|PREDICTED: protein MON2 homolog [Vitis vinifera]	XP_003633673	0	83	1618.21	1226	1024	6	C:cytoplasm; P:vesicle-mediated transport; F:molecular_function; C:plasma membrane; P:nucleobase-containing compound catabolic process; P:small molecule metabolic process	-	0.02	0.05	0.01	0.27	0.12	0.44	0.08	0.05	0.07	0.04	0.04	0
comp46223_c0_seq5	niemann-pick c1	9543	gi|359491908|ref|XP_002272383.2|PREDICTED: niemann-Pick C1 protein-like [Vitis vinifera]	XP_002272383	0	84	1217.22	941	795	7	P:transport; F:signal transducer activity; C:cellular_component; C:plasma membrane; C:vacuole; C:plastid; P:signal transduction	-	0	0	0	0	0	0	0	0	0	0	0	0
comp44710_c0_seq32	unnamed protein product; uncharacterized protein	9540	gi|297745695|emb|CBI40980.3|unnamed protein product [Vitis vinifera]	CBI40980	0	61	1632.46	2085	1285	3	C:organelle; C:intracellular; C:cytoplasm	-	1.78	1.38	1.56	1.18	2.04	2.88	2.29	2.33	2.63	2.43	1.24	0.31
comp44752_c0_seq1	erythroid differentiation-related factor 1-like protein; uncharacterized protein	9532	gi|359493172|ref|XP_003634532.1|PREDICTED: uncharacterized protein LOC100252053 [Vitis vinifera]	XP_003634532	0	62	1176.77	1421	893	1	C:plasma membrane	-	0	0.01	0.03	0.01	0	0	0	0	0.05	0	0	0.01
comp44752_c0_seq8	erythroid differentiation-related factor 1-like protein; uncharacterized protein	9529	gi|359493172|ref|XP_003634532.1|PREDICTED: uncharacterized protein LOC100252053 [Vitis vinifera]	XP_003634532	0	62	1176.77	1421	893	1	C:plasma membrane	-	0	0	0.04	0.04	0	0.01	0	0.09	0.16	0.04	0.12	0.12
comp44710_c0_seq20	unnamed protein product; uncharacterized protein	9528	gi|297745695|emb|CBI40980.3|unnamed protein product [Vitis vinifera]	CBI40980	0	61	1553.5	1985	1221	3	C:organelle; C:intracellular; C:cytoplasm	-	0	0.02	0	0.08	0.09	0.08	0	0.06	0	0.02	0	0.04
comp46223_c0_seq24	niemann-pick c1	9526	gi|359491908|ref|XP_002272383.2|PREDICTED: niemann-Pick C1 protein-like [Vitis vinifera]	XP_002272383	0	85	1418.68	1087	926	7	P:transport; F:signal transducer activity; C:cellular_component; C:plasma membrane; C:vacuole; C:plastid; P:signal transduction	-	1.02	0.36	0	0.91	1.29	1.16	0	0.89	0.79	0.57	0.67	0.49
comp44577_c0_seq9	ataxia telangiectasia	9515	gi|297733786|emb|CBI15033.3|unnamed protein product [Vitis vinifera]	CBI15033	0	69	3037.28	2988	2075	18	P:homeostatic process; P:chromosome organization; P:response to stress; P:DNA metabolic process; P:biological_process; P:reproduction; P:cell division; P:cell cycle; P:chromosome segregation; P:cellular nitrogen compound metabolic process; C:plastid; F:kinase activity; P:cell morphogenesis; P:cell differentiation; P:anatomical structure development; C:cellular_component; P:biosynthetic process; P…	EC:2.7.1.150	0	0	0	0	0	0.3	0.02	0	0	0	0	0.19
comp46223_c0_seq1	niemann-pick c1	9515	gi|359491908|ref|XP_002272383.2|PREDICTED: niemann-Pick C1 protein-like [Vitis vinifera]	XP_002272383	0	84	1365.52	1056	897	7	P:transport; F:signal transducer activity; C:cellular_component; C:plasma membrane; C:vacuole; C:plastid; P:signal transduction	-	0	0	0	0.59	0.19	0	0	0.08	0	0.32	0.12	0
comp41572_c2_seq1	e3 ubiquitin-protein ligase ubr4	9508	gi|359488327|ref|XP_003633742.1|PREDICTED: LOW QUALITY PROTEIN: auxin transport protein BIG-like [Vitis vinifera]	XP_003633742	0	70	2974.88	3047	2137	11	P:biological_process; C:cellular_component; C:cytoplasmic membrane-bounded vesicle; P:reproduction; P:anatomical structure development; P:anatomical structure formation involved in morphogenesis; C:cytosol; P:cell morphogenesis; P:growth; P:transport; F:molecular_function	-	12.54	15.22	6.25	12.11	14.48	16.55	16.5	15.82	8.44	5.34	1.69	1.17
comp46223_c0_seq8	niemann-pick c1	9507	gi|359491908|ref|XP_002272383.2|PREDICTED: niemann-Pick C1 protein-like [Vitis vinifera]	XP_002272383	0	84	1217.22	941	795	7	P:transport; F:signal transducer activity; C:cellular_component; C:plasma membrane; C:vacuole; C:plastid; P:signal transduction	-	0	0	0	0	0	0	0	0	0	0	0	0
comp44577_c0_seq33	ataxia telangiectasia	9501	gi|297733786|emb|CBI15033.3|unnamed protein product [Vitis vinifera]	CBI15033	0	70	3284.58	3148	2206	18	P:homeostatic process; P:chromosome organization; P:response to stress; P:DNA metabolic process; P:biological_process; P:reproduction; P:cell division; P:cell cycle; P:chromosome segregation; P:cellular nitrogen compound metabolic process; C:plastid; F:kinase activity; P:cell morphogenesis; P:cell differentiation; P:anatomical structure development; C:cellular_component; P:biosynthetic process; P…	EC:2.7.1.150	0	0	0.16	0	0	0.13	0.06	0	0	0	0	0
comp46223_c0_seq33	niemann-pick c1	9500	gi|359491908|ref|XP_002272383.2|PREDICTED: niemann-Pick C1 protein-like [Vitis vinifera]	XP_002272383	0	84	1367.06	1056	897	7	P:transport; F:signal transducer activity; C:cellular_component; C:plasma membrane; C:vacuole; C:plastid; P:signal transduction	-	0	0	0	0	0	0	0	0	0	0.01	0.01	0
comp46223_c0_seq48	niemann-pick c1	9495	gi|359491908|ref|XP_002272383.2|PREDICTED: niemann-Pick C1 protein-like [Vitis vinifera]	XP_002272383	0	84	1367.06	1056	897	7	P:transport; F:signal transducer activity; C:cellular_component; C:plasma membrane; C:vacuole; C:plastid; P:signal transduction	-	0	0	0	0	0	0	0	0	0	0	0	0.03
comp45663_c0_seq45	neuroblastoma-amplified sequence	9489	gi|359490820|ref|XP_002271655.2|PREDICTED: uncharacterized protein LOC100258836 [Vitis vinifera]	XP_002271655	0	68	1518.44	1503	1030	2	P:anatomical structure development; P:biological_process	-	1.55	1.95	1.58	1.38	0.2	2.11	0.39	1.78	1.69	1.23	1.46	0.3
comp44710_c0_seq29	unnamed protein product; uncharacterized protein	9483	gi|297745695|emb|CBI40980.3|unnamed protein product [Vitis vinifera]	CBI40980	0	59	1295.8	1787	1067	3	C:organelle; C:intracellular; C:cytoplasm	-	0	0	0	0.02	0	0	0	0.03	0	0	0	0
comp45663_c0_seq76	neuroblastoma-amplified sequence	9482	gi|359490820|ref|XP_002271655.2|PREDICTED: uncharacterized protein LOC100258836 [Vitis vinifera]	XP_002271655	0	67	1462.59	1503	1008	2	P:biological_process; P:anatomical structure development	-	0.18	0	0.12	0.13	0	0	0	0.59	0.06	0.08	0.01	0.25
comp45663_c0_seq75	neuroblastoma-amplified sequence	9477	gi|359490820|ref|XP_002271655.2|PREDICTED: uncharacterized protein LOC100258836 [Vitis vinifera]	XP_002271655	0	68	1518.44	1503	1030	2	P:anatomical structure development; P:biological_process	-	0.05	0.16	0.2	1.16	0.48	0.31	0.18	0.37	0.14	0.24	0.08	0.1
comp44752_c0_seq14	erythroid differentiation-related factor 1-like protein; uncharacterized protein	9462	gi|359493172|ref|XP_003634532.1|PREDICTED: uncharacterized protein LOC100252053 [Vitis vinifera]	XP_003634532	0	62	1176.77	1421	893	1	C:plasma membrane	-	0	0.19	0.57	0.24	0.06	0.29	0.16	0.34	0.45	0.46	0.67	0.1
comp45808_c4_seq18	armadillo beta-catenin-like repeat-containing protein	9459	gi|359487909|ref|XP_003633673.1|PREDICTED: protein MON2 homolog [Vitis vinifera]	XP_003633673	0	82	1473.76	1129	937	6	C:cytoplasm; P:vesicle-mediated transport; F:molecular_function; C:plasma membrane; P:nucleobase-containing compound catabolic process; P:small molecule metabolic process	-	0.03	0	0	0.02	0.01	0	0.01	0.08	0	0	0.04	0
comp45101_c1_seq4	serine threonine-protein kinase atr-like	9458	gi|359474997|ref|XP_002278409.2|PREDICTED: serine/threonine-protein kinase ATR-like [Vitis vinifera]	XP_002278409	0	75	3245.68	2751	2068	11	P:DNA metabolic process; P:chromosome organization; P:homeostatic process; C:plastid; P:chromosome segregation; F:molecular_function; P:reproduction; P:cell division; P:cell cycle; F:kinase activity; P:response to stress	-	0.11	0.18	0.14	0.09	0.4	0.45	0.42	0.33	0.22	0.22	0.08	0.11
comp44710_c0_seq31	unnamed protein product; uncharacterized protein	9449	gi|297745695|emb|CBI40980.3|unnamed protein product [Vitis vinifera]	CBI40980	0	61	1631.69	2085	1285	3	C:organelle; C:intracellular; C:cytoplasm	-	0	0.1	0	0.39	0.52	1.23	0	0.4	0	0.57	0.31	0.71
comp46223_c0_seq37	niemann-pick c1	9445	gi|359491908|ref|XP_002272383.2|PREDICTED: niemann-Pick C1 protein-like [Vitis vinifera]	XP_002272383	0	85	1646.71	1252	1072	7	P:transport; F:signal transducer activity; C:cellular_component; C:plasma membrane; C:vacuole; C:plastid; P:signal transduction	-	0.1	0	0	0	0.16	0	0	0	0	0.1	0.12	0
comp45808_c4_seq2	armadillo beta-catenin-like repeat-containing protein	9445	gi|359487909|ref|XP_003633673.1|PREDICTED: protein MON2 homolog [Vitis vinifera]	XP_003633673	0	83	1618.21	1226	1024	6	C:cytoplasm; P:vesicle-mediated transport; F:molecular_function; C:plasma membrane; P:nucleobase-containing compound catabolic process; P:small molecule metabolic process	-	0.08	0.01	0.01	0.06	0.02	0	0.03	0.35	0	0.02	0.07	0
comp46223_c0_seq31	niemann-pick c1	9444	gi|359491908|ref|XP_002272383.2|PREDICTED: niemann-Pick C1 protein-like [Vitis vinifera]	XP_002272383	0	85	1418.68	1087	926	7	P:transport; F:signal transducer activity; C:cellular_component; C:plasma membrane; C:vacuole; C:plastid; P:signal transduction	-	0	0	0	0.5	0	0	0	0.14	0.3	0.56	0.11	0.11
comp44577_c0_seq26	ataxia telangiectasia	9438	gi|297733786|emb|CBI15033.3|unnamed protein product [Vitis vinifera]	CBI15033	0	70	3296.52	3127	2206	18	P:homeostatic process; P:chromosome organization; P:response to stress; P:DNA metabolic process; P:biological_process; P:reproduction; P:cell division; P:cell cycle; P:chromosome segregation; P:cellular nitrogen compound metabolic process; C:plastid; F:kinase activity; P:cell morphogenesis; P:cell differentiation; P:anatomical structure development; C:cellular_component; P:biosynthetic process; P…	EC:2.7.1.150	2.06	0.96	0.53	2.34	2.71	2.08	0.18	1.3	2.01	1.37	0	0.36
comp46223_c0_seq54	niemann-pick c1	9424	gi|359491908|ref|XP_002272383.2|PREDICTED: niemann-Pick C1 protein-like [Vitis vinifera]	XP_002272383	0	85	1419.45	1087	926	7	P:transport; F:signal transducer activity; C:cellular_component; C:plasma membrane; C:vacuole; C:plastid; P:signal transduction	-	0	0	0	0	0	0	0.34	0	0	0	0	0
comp45663_c0_seq31	neuroblastoma-amplified sequence	9408	gi|359490820|ref|XP_002271655.2|PREDICTED: uncharacterized protein LOC100258836 [Vitis vinifera]	XP_002271655	0	67	1462.59	1503	1008	2	P:biological_process; P:anatomical structure development	-	0.39	0	0.38	0.16	0	0	0	0.53	0.16	0.06	0.03	0.26
comp45663_c0_seq7	neuroblastoma-amplified sequence	9403	gi|359490820|ref|XP_002271655.2|PREDICTED: uncharacterized protein LOC100258836 [Vitis vinifera]	XP_002271655	0	68	1518.44	1503	1030	2	P:anatomical structure development; P:biological_process	-	0.11	0.74	0.67	1.45	0.03	0.32	0.03	0.33	0.38	0.18	0.41	0.11
comp46223_c0_seq34	niemann-pick c1	9402	gi|359491908|ref|XP_002272383.2|PREDICTED: niemann-Pick C1 protein-like [Vitis vinifera]	XP_002272383	0	82	1352.04	1084	897	7	P:transport; F:signal transducer activity; C:cellular_component; C:plasma membrane; C:vacuole; C:plastid; P:signal transduction	-	0	0	0	0.02	0	0	0	0	0	0	0	0
comp45663_c0_seq64	neuroblastoma-amplified sequence	9396	gi|359490820|ref|XP_002271655.2|PREDICTED: uncharacterized protein LOC100258836 [Vitis vinifera]	XP_002271655	0	67	1462.59	1503	1008	2	P:biological_process; P:anatomical structure development	-	0.01	0	0.05	0.13	0	0	0	0.1	0.01	0.01	0	0.09
comp45547_c1_seq5	uncharacterized wd repeat-containing	9392	gi|225440418|ref|XP_002269448.1|PREDICTED: uncharacterized WD repeat-containing protein C1672.07 isoform 1 [Vitis vinifera] >gi|297740341|emb|CBI30523.3| unnamed protein product [Vitis vinifera]	XP_002269448	0	82	1275	910	747	12	P:ribosome biogenesis; P:cellular nitrogen compound metabolic process; P:protein targeting; P:nucleocytoplasmic transport; P:mRNA processing; F:isomerase activity; P:biosynthetic process; P:small molecule metabolic process; C:protein complex; C:intracellular; F:molecular_function; C:nucleus	-	0	0.03	0.26	2.54	2.88	3.92	4.27	5.23	5.01	1.84	6.36	4.89
comp45547_c1_seq4	uncharacterized wd repeat-containing	9380	gi|225440418|ref|XP_002269448.1|PREDICTED: uncharacterized WD repeat-containing protein C1672.07 isoform 1 [Vitis vinifera] >gi|297740341|emb|CBI30523.3| unnamed protein product [Vitis vinifera]	XP_002269448	0	82	1275	910	747	12	P:ribosome biogenesis; P:cellular nitrogen compound metabolic process; P:protein targeting; P:nucleocytoplasmic transport; P:mRNA processing; F:isomerase activity; P:biosynthetic process; P:small molecule metabolic process; C:protein complex; C:intracellular; F:molecular_function; C:nucleus	-	0.27	0.03	0.36	0	1.63	0	0.16	0.6	0	0	0.01	0
comp45594_c3_seq62	transducin family protein wd-40 repeat family protein	9373	gi|359489586|ref|XP_002264136.2|PREDICTED: uncharacterized protein LOC100255258 [Vitis vinifera]	XP_002264136	0	59	1825.45	2575	1531	0	-		0.37	0.91	0.26	1.06	0.71	1.7	0.2	0.97	0.35	0.46	0.08	0.18
comp46223_c0_seq3	niemann-pick c1	9372	gi|359491908|ref|XP_002272383.2|PREDICTED: niemann-Pick C1 protein-like [Vitis vinifera]	XP_002272383	0	84	1217.22	941	795	7	P:transport; F:signal transducer activity; C:cellular_component; C:plasma membrane; C:vacuole; C:plastid; P:signal transduction	-	0	0	0	0	0	0	0	0	0	0	0	0
comp46223_c0_seq7	niemann-pick c1	9366	gi|359491908|ref|XP_002272383.2|PREDICTED: niemann-Pick C1 protein-like [Vitis vinifera]	XP_002272383	0	83	1403.65	1115	926	7	P:transport; F:signal transducer activity; C:cellular_component; C:plasma membrane; C:vacuole; C:plastid; P:signal transduction	-	0	0	0	0	0	0.01	0	0	0	0	0	0
comp46223_c0_seq38	niemann-pick c1	9351	gi|359491908|ref|XP_002272383.2|PREDICTED: niemann-Pick C1 protein-like [Vitis vinifera]	XP_002272383	0	84	1216.45	941	795	7	P:transport; F:signal transducer activity; C:cellular_component; C:plasma membrane; C:vacuole; C:plastid; P:signal transduction	-	0	0.21	0.02	1.51	0.38	0.94	0.25	0.16	0.72	0.01	0.16	0
comp45663_c0_seq21	neuroblastoma-amplified sequence	9351	gi|359490820|ref|XP_002271655.2|PREDICTED: uncharacterized protein LOC100258836 [Vitis vinifera]	XP_002271655	0	68	1518.44	1503	1030	2	P:anatomical structure development; P:biological_process	-	0.66	0.69	0.39	0	0	0.94	0	0.01	0.36	0	0	0
comp46223_c0_seq21	niemann-pick c1	9336	gi|359491908|ref|XP_002272383.2|PREDICTED: niemann-Pick C1 protein-like [Vitis vinifera]	XP_002272383	0	84	1217.22	941	795	7	P:transport; F:signal transducer activity; C:cellular_component; C:plasma membrane; C:vacuole; C:plastid; P:signal transduction	-	0	0	0	0	0	0	0	0	0	0	0	0
comp46223_c0_seq30	niemann-pick c1	9324	gi|359491908|ref|XP_002272383.2|PREDICTED: niemann-Pick C1 protein-like [Vitis vinifera]	XP_002272383	0	84	1367.06	1056	897	7	P:transport; F:signal transducer activity; C:cellular_component; C:plasma membrane; C:vacuole; C:plastid; P:signal transduction	-	0	0	0	0	0	0	0	0	0	0	0	0
comp46223_c0_seq41	niemann-pick c1	9323	gi|359491908|ref|XP_002272383.2|PREDICTED: niemann-Pick C1 protein-like [Vitis vinifera]	XP_002272383	0	84	1365.52	1056	897	7	P:transport; F:signal transducer activity; C:cellular_component; C:plasma membrane; C:vacuole; C:plastid; P:signal transduction	-	0	0	0	0	0	0.57	0.93	0.34	0.39	0	0.01	0
comp45663_c0_seq52	neuroblastoma-amplified sequence	9322	gi|359490820|ref|XP_002271655.2|PREDICTED: uncharacterized protein LOC100258836 [Vitis vinifera]	XP_002271655	0	67	1462.59	1503	1008	2	P:biological_process; P:anatomical structure development	-	0.03	0	0.15	0.16	0	0	0	0.09	0.03	0.01	0.01	0.09
comp45594_c3_seq50	transducin family protein wd-40 repeat family protein	9309	gi|359489586|ref|XP_002264136.2|PREDICTED: uncharacterized protein LOC100255258 [Vitis vinifera]	XP_002264136	0	59	1825.45	2575	1531	0	-		0.37	0.39	0.41	0.64	0.72	2.63	0.21	0.54	3.14	0.38	0.4	0.42
comp45663_c0_seq62	neuroblastoma-amplified sequence	9277	gi|359490820|ref|XP_002271655.2|PREDICTED: uncharacterized protein LOC100258836 [Vitis vinifera]	XP_002271655	0	68	1518.44	1503	1030	2	P:anatomical structure development; P:biological_process	-	1.46	1.46	1.29	1.68	7.37	6.51	9.71	2.84	2.12	2.41	2.47	1.26
comp44577_c0_seq13	ataxia telangiectasia	9275	gi|359491245|ref|XP_002279402.2|PREDICTED: serine/threonine-protein kinase ATM [Vitis vinifera]	XP_002279402	0	79	1584.31	1168	934	20	P:homeostatic process; P:chromosome organization; P:response to stress; P:DNA metabolic process; P:biological_process; P:reproduction; P:cell division; P:cell cycle; F:molecular_function; P:chromosome segregation; P:cellular nitrogen compound metabolic process; C:plastid; F:kinase activity; P:cell morphogenesis; P:cell differentiation; P:anatomical structure development; C:cellular_component; P:b…	EC:2.7.1.150	0	0.06	0	0	0	0	0	0	0	0	0	0
comp45663_c0_seq34	neuroblastoma-amplified sequence	9270	gi|359490820|ref|XP_002271655.2|PREDICTED: uncharacterized protein LOC100258836 [Vitis vinifera]	XP_002271655	0	67	1462.59	1503	1008	2	P:biological_process; P:anatomical structure development	-	0.16	0	0.09	0	0	0	0	0	0.03	0	0	0
comp45594_c3_seq30	transducin family protein wd-40 repeat family protein	9269	gi|359489586|ref|XP_002264136.2|PREDICTED: uncharacterized protein LOC100255258 [Vitis vinifera]	XP_002264136	0	59	1825.45	2575	1531	0	-		0.38	0.46	0.25	0.54	0.85	1.05	0.08	0.39	0.22	0.31	0.12	0
comp45663_c0_seq18	neuroblastoma-amplified sequence	9265	gi|359490820|ref|XP_002271655.2|PREDICTED: uncharacterized protein LOC100258836 [Vitis vinifera]	XP_002271655	0	68	1518.44	1503	1030	2	P:anatomical structure development; P:biological_process	-	0.04	0.25	0.16	0	0	0.14	0	0	0.07	0	0	0
comp45594_c3_seq10	transducin family protein wd-40 repeat family protein	9259	gi|359489586|ref|XP_002264136.2|PREDICTED: uncharacterized protein LOC100255258 [Vitis vinifera]	XP_002264136	0	59	1825.45	2575	1531	0	-		0.27	0.7	0.16	1.41	1.21	0.68	0.25	0.12	0.07	0.23	0.04	0.14
comp46223_c0_seq44	niemann-pick c1	9253	gi|359491908|ref|XP_002272383.2|PREDICTED: niemann-Pick C1 protein-like [Vitis vinifera]	XP_002272383	0	85	1419.45	1087	926	7	P:transport; F:signal transducer activity; C:cellular_component; C:plasma membrane; C:vacuole; C:plastid; P:signal transduction	-	0	0	0	0	0	0	0	0	0	0	0	0
comp45663_c0_seq24	neuroblastoma-amplified gene; uncharacterized protein	9252	gi|359490820|ref|XP_002271655.2|PREDICTED: uncharacterized protein LOC100258836 [Vitis vinifera]	XP_002271655	0	67	1479.15	1503	1012	11	P:cellular protein modification process; P:chromosome organization; P:cell morphogenesis; P:cell differentiation; P:anatomical structure development; P:reproduction; P:cell adhesion; P:biosynthetic process; P:carbohydrate metabolic process; P:cytoskeleton organization; P:protein complex assembly	-	0.32	0.24	0.34	0	0	0	0	0	0.35	0	0	0
comp46223_c0_seq49	niemann-pick c1	9241	gi|359491908|ref|XP_002272383.2|PREDICTED: niemann-Pick C1 protein-like [Vitis vinifera]	XP_002272383	0	84	1365.52	1056	897	7	P:transport; F:signal transducer activity; C:cellular_component; C:plasma membrane; C:vacuole; C:plastid; P:signal transduction	-	0	0	0	0	0	0	0	0	0	0.18	0	0
comp46223_c0_seq9	niemann-pick c1	9238	gi|359491908|ref|XP_002272383.2|PREDICTED: niemann-Pick C1 protein-like [Vitis vinifera]	XP_002272383	0	84	1217.22	941	795	7	P:transport; F:signal transducer activity; C:cellular_component; C:plasma membrane; C:vacuole; C:plastid; P:signal transduction	-	0	0	0	0	0	0	0	0	0	0	0	0
comp18958_c0_seq1	beige-related and wd-40 repeat-containing protein	9237	gi|225453793|ref|XP_002270775.1|PREDICTED: uncharacterized protein LOC100247154 [Vitis vinifera]	XP_002270775	0	78	3190.98	2851	2228	2	C:plasma membrane; F:molecular_function	-	11.46	12.88	8.52	18.24	15.95	16.96	10.59	12.62	12.75	11.82	6.73	5.67
comp46223_c0_seq45	niemann-pick c1	9231	gi|359491908|ref|XP_002272383.2|PREDICTED: niemann-Pick C1 protein-like [Vitis vinifera]	XP_002272383	0	82	1352.04	1084	897	7	P:transport; F:signal transducer activity; C:cellular_component; C:plasma membrane; C:vacuole; C:plastid; P:signal transduction	-	0	0	0	0	0	0	0	0	0	0	0	0
comp45594_c3_seq25	transducin family protein wd-40 repeat family protein	9230	gi|359489586|ref|XP_002264136.2|PREDICTED: uncharacterized protein LOC100255258 [Vitis vinifera]	XP_002264136	0	63	1136.32	1381	883	2	P:biological_process; F:molecular_function	-	0.37	0.33	0.3	0.24	0.69	0.63	0.37	0.68	0.02	1.86	0.27	0.3
comp46223_c0_seq6	niemann-pick c1	9227	gi|359491908|ref|XP_002272383.2|PREDICTED: niemann-Pick C1 protein-like [Vitis vinifera]	XP_002272383	0	84	1217.22	941	795	7	P:transport; F:signal transducer activity; C:cellular_component; C:plasma membrane; C:vacuole; C:plastid; P:signal transduction	-	0	0	0	0	0.05	0	0	0.08	0.06	0	0.01	0
comp44490_c0_seq13	nudix hydrolase 3-like	9220	gi|326495548|dbj|BAJ85870.1|predicted protein [Hordeum vulgare subsp. vulgare]	BAJ85870	0	83	777.704	566	470	3	C:cytosol; C:vacuole; F:molecular_function	-	0.12	0.03	0.01	0.53	0.44	0.02	0.24	0.41	0.34	0.46	0.58	0.95
comp45594_c3_seq15	transducin family protein wd-40 repeat family protein	9205	gi|359489586|ref|XP_002264136.2|PREDICTED: uncharacterized protein LOC100255258 [Vitis vinifera]	XP_002264136	0	59	1825.45	2575	1531	0	-		0.38	0.19	0.39	0.32	0.87	1.62	0.08	0.21	2.05	0.26	0.6	0
comp44577_c0_seq11	ataxia telangiectasia	9197	gi|359491245|ref|XP_002279402.2|PREDICTED: serine/threonine-protein kinase ATM [Vitis vinifera]	XP_002279402	0	81	1598.18	1147	934	22	P:homeostatic process; P:chromosome organization; P:response to stress; P:DNA metabolic process; P:biological_process; P:reproduction; P:cell division; P:cell cycle; P:chromosome segregation; P:aging; P:cellular nitrogen compound metabolic process; C:plastid; F:kinase activity; P:cell morphogenesis; P:cell differentiation; P:anatomical structure development; P:cellular protein modification proces…	EC:2.7.11; EC:2.7.1.150	0.01	0	0.01	0	0	0	0	0	0	0	0	0
comp45663_c0_seq48	neuroblastoma-amplified sequence	9196	gi|359490820|ref|XP_002271655.2|PREDICTED: uncharacterized protein LOC100258836 [Vitis vinifera]	XP_002271655	0	67	1462.59	1503	1008	2	P:biological_process; P:anatomical structure development	-	0.35	0	0.3	0.18	0	0	0	0.82	0.19	0.11	0.04	1.1
comp45594_c3_seq40	transducin family protein wd-40 repeat family protein	9195	gi|359489586|ref|XP_002264136.2|PREDICTED: uncharacterized protein LOC100255258 [Vitis vinifera]	XP_002264136	0	59	1825.45	2575	1531	0	-		0.26	0.3	0.25	0.85	1.24	1.05	0.26	0.07	0.68	0.19	0.19	0.32
comp45663_c0_seq10	neuroblastoma-amplified sequence	9191	gi|359490820|ref|XP_002271655.2|PREDICTED: uncharacterized protein LOC100258836 [Vitis vinifera]	XP_002271655	0	68	1518.44	1503	1030	2	P:anatomical structure development; P:biological_process	-	0.09	0.54	0.53	1.76	1.02	0.95	0.7	0.49	0.45	0.36	0.67	0.44
comp46223_c0_seq36	niemann-pick c1	9189	gi|359491908|ref|XP_002272383.2|PREDICTED: niemann-Pick C1 protein-like [Vitis vinifera]	XP_002272383	0	84	1217.22	941	795	7	P:transport; F:signal transducer activity; C:cellular_component; C:plasma membrane; C:vacuole; C:plastid; P:signal transduction	-	0	0	0.19	0	0	0	0	0	0	0	0	0
comp45663_c0_seq3	neuroblastoma-amplified sequence	9184	gi|359490820|ref|XP_002271655.2|PREDICTED: uncharacterized protein LOC100258836 [Vitis vinifera]	XP_002271655	0	67	1462.59	1503	1008	2	P:biological_process; P:anatomical structure development	-	0.01	0	0.04	0	0	0	0	0	0.01	0	0	0
comp45663_c0_seq40	neuroblastoma-amplified gene; uncharacterized protein	9178	gi|359490820|ref|XP_002271655.2|PREDICTED: uncharacterized protein LOC100258836 [Vitis vinifera]	XP_002271655	0	67	1479.15	1503	1012	11	P:cellular protein modification process; P:chromosome organization; P:cell morphogenesis; P:cell differentiation; P:anatomical structure development; P:reproduction; P:cell adhesion; P:biosynthetic process; P:carbohydrate metabolic process; P:cytoskeleton organization; P:protein complex assembly	-	0.72	0.52	1.16	0.94	0.05	0.01	0.3	1.94	2.16	2.52	0.32	0.74
comp45663_c0_seq63	neuroblastoma-amplified gene; uncharacterized protein	9171	gi|359490820|ref|XP_002271655.2|PREDICTED: uncharacterized protein LOC100258836 [Vitis vinifera]	XP_002271655	0	65	1423.3	1503	990	11	P:cellular protein modification process; P:chromosome organization; P:cell morphogenesis; P:cell differentiation; P:anatomical structure development; P:reproduction; P:cell adhesion; P:biosynthetic process; P:carbohydrate metabolic process; P:cytoskeleton organization; P:protein complex assembly	-	0.08	0	0.08	0	0	0	0	0	0.03	0	0	0
comp45663_c0_seq66	neuroblastoma-amplified gene; uncharacterized protein	9166	gi|359490820|ref|XP_002271655.2|PREDICTED: uncharacterized protein LOC100258836 [Vitis vinifera]	XP_002271655	0	67	1479.15	1503	1012	11	P:cellular protein modification process; P:chromosome organization; P:cell morphogenesis; P:cell differentiation; P:anatomical structure development; P:reproduction; P:cell adhesion; P:biosynthetic process; P:carbohydrate metabolic process; P:cytoskeleton organization; P:protein complex assembly	-	0.02	0.09	0.14	0	0	0	0	0	0.07	0	0	0
comp44577_c0_seq29	ataxia telangiectasia	9162	gi|359491245|ref|XP_002279402.2|PREDICTED: serine/threonine-protein kinase ATM [Vitis vinifera]	XP_002279402	0	78	1665.59	1295	1021	20	P:homeostatic process; P:chromosome organization; P:response to stress; P:DNA metabolic process; P:biological_process; P:reproduction; P:cell division; P:cell cycle; F:molecular_function; P:chromosome segregation; P:cellular nitrogen compound metabolic process; C:plastid; F:kinase activity; P:cell morphogenesis; P:cell differentiation; P:anatomical structure development; C:cellular_component; P:b…	EC:2.7.1.150	0	0.06	0	0	0	0.02	0.05	0.44	0	0	0.53	0
comp44490_c0_seq36	nudix hydrolase 3-like	9155	gi|326495548|dbj|BAJ85870.1|predicted protein [Hordeum vulgare subsp. vulgare]	BAJ85870	0	83	777.704	566	470	3	C:cytosol; C:vacuole; F:molecular_function	-	0.09	0	0.02	0.18	0.29	0	0	0	0	0	0.12	0
comp45594_c3_seq74	transducin family protein wd-40 repeat family protein	9155	gi|359489586|ref|XP_002264136.2|PREDICTED: uncharacterized protein LOC100255258 [Vitis vinifera]	XP_002264136	0	59	1825.45	2575	1531	0	-		0.11	0	0	0	0	0	0	0.02	0	0	0	0
comp44577_c0_seq24	ataxia telangiectasia	9147	gi|359491245|ref|XP_002279402.2|PREDICTED: serine/threonine-protein kinase ATM [Vitis vinifera]	XP_002279402	0	78	1665.59	1295	1021	20	P:homeostatic process; P:chromosome organization; P:response to stress; P:DNA metabolic process; P:biological_process; P:reproduction; P:cell division; P:cell cycle; F:molecular_function; P:chromosome segregation; P:cellular nitrogen compound metabolic process; C:plastid; F:kinase activity; P:cell morphogenesis; P:cell differentiation; P:anatomical structure development; C:cellular_component; P:b…	EC:2.7.1.150	0.06	0.13	0	0	0.01	0	0.1	0	0.01	0.01	0	0
comp44490_c0_seq19	nudix hydrolase 3-like	9144	gi|326495548|dbj|BAJ85870.1|predicted protein [Hordeum vulgare subsp. vulgare]	BAJ85870	0	83	777.704	566	470	3	C:cytosol; C:vacuole; F:molecular_function	-	0.51	0.09	0.08	0.91	0.55	0.2	0.35	1.18	0.39	0.44	0.57	0.46
comp46223_c0_seq4	niemann-pick c1	9143	gi|359491908|ref|XP_002272383.2|PREDICTED: niemann-Pick C1 protein-like [Vitis vinifera]	XP_002272383	0	84	1217.22	941	795	7	P:transport; F:signal transducer activity; C:cellular_component; C:plasma membrane; C:vacuole; C:plastid; P:signal transduction	-	0	0	0	0.05	0	0	0	0	0	0	0	0
comp44490_c0_seq7	nudix hydrolase 3-like	9141	gi|326495548|dbj|BAJ85870.1|predicted protein [Hordeum vulgare subsp. vulgare]	BAJ85870	0	83	777.704	566	470	3	C:cytosol; C:vacuole; F:molecular_function	-	0.04	0.02	0.01	0.24	0.14	0.02	0.16	0.24	0.2	0.34	0.13	0.07
comp46223_c0_seq27	niemann-pick c1	9137	gi|359491908|ref|XP_002272383.2|PREDICTED: niemann-Pick C1 protein-like [Vitis vinifera]	XP_002272383	0	84	1216.45	941	795	7	P:transport; F:signal transducer activity; C:cellular_component; C:plasma membrane; C:vacuole; C:plastid; P:signal transduction	-	0	0	0	0	0	0	0	0	0	0	0	0
comp44490_c0_seq41	nudix hydrolase 3-like	9134	gi|326495548|dbj|BAJ85870.1|predicted protein [Hordeum vulgare subsp. vulgare]	BAJ85870	0	83	1095.11	772	643	3	F:molecular_function; C:cytosol; C:vacuole	-	0.95	0.74	0.17	3.31	3.44	0.18	2.39	1.93	2.39	4.44	3.33	5.62
comp44490_c0_seq30	nudix hydrolase 3-like	9133	gi|326495548|dbj|BAJ85870.1|predicted protein [Hordeum vulgare subsp. vulgare]	BAJ85870	0	83	777.704	566	470	3	C:cytosol; C:vacuole; F:molecular_function	-	0.06	0	0.01	0.07	0.01	0.14	0.02	0	0.21	0.05	0.15	0
comp44490_c0_seq38	nudix hydrolase 3-like	9130	gi|326495548|dbj|BAJ85870.1|predicted protein [Hordeum vulgare subsp. vulgare]	BAJ85870	0	83	777.704	566	470	3	C:cytosol; C:vacuole; F:molecular_function	-	0.22	0	0.03	0.38	0.02	0.11	0.31	0	0.1	0.09	0.62	0.37
comp46223_c0_seq10	niemann-pick c1	9126	gi|359491908|ref|XP_002272383.2|PREDICTED: niemann-Pick C1 protein-like [Vitis vinifera]	XP_002272383	0	85	1643.25	1252	1072	7	P:transport; F:signal transducer activity; C:cellular_component; C:plasma membrane; C:vacuole; C:plastid; P:signal transduction	-	2.04	2.28	4.51	2.92	4.27	5.28	6.24	3.01	3.86	5.27	3	2.27
comp45594_c3_seq72	transducin family protein wd-40 repeat family protein	9126	gi|359489586|ref|XP_002264136.2|PREDICTED: uncharacterized protein LOC100255258 [Vitis vinifera]	XP_002264136	0	63	1136.32	1381	883	2	P:biological_process; F:molecular_function	-	0.38	0.16	0.28	0.12	0.83	0.38	0.14	0.27	0.01	1.3	0.41	0
comp45594_c3_seq19	transducin family protein wd-40 repeat family protein	9116	gi|359489586|ref|XP_002264136.2|PREDICTED: uncharacterized protein LOC100255258 [Vitis vinifera]	XP_002264136	0	63	1136.32	1381	883	2	P:biological_process; F:molecular_function	-	0.26	0.25	0.18	0.32	1.19	0.24	0.46	0.08	0	0.96	0.13	0.22
comp44577_c0_seq34	ataxia telangiectasia	9115	gi|359491245|ref|XP_002279402.2|PREDICTED: serine/threonine-protein kinase ATM [Vitis vinifera]	XP_002279402	0	79	1584.31	1168	934	20	P:homeostatic process; P:chromosome organization; P:response to stress; P:DNA metabolic process; P:biological_process; P:reproduction; P:cell division; P:cell cycle; F:molecular_function; P:chromosome segregation; P:cellular nitrogen compound metabolic process; C:plastid; F:kinase activity; P:cell morphogenesis; P:cell differentiation; P:anatomical structure development; C:cellular_component; P:b…	EC:2.7.1.150	0	0.25	0	0	0	0	0	0	0	0	0	0
comp45663_c0_seq49	neuroblastoma-amplified sequence	9110	gi|359490820|ref|XP_002271655.2|PREDICTED: uncharacterized protein LOC100258836 [Vitis vinifera]	XP_002271655	0	67	1462.59	1503	1008	2	P:biological_process; P:anatomical structure development	-	0.02	0	0.12	0.19	0	0	0	0.14	0.04	0.01	0.01	0.39
comp46223_c0_seq2	niemann-pick c1	9106	gi|359491908|ref|XP_002272383.2|PREDICTED: niemann-Pick C1 protein-like [Vitis vinifera]	XP_002272383	0	85	1436.4	1100	936	7	P:transport; F:signal transducer activity; C:cellular_component; C:plasma membrane; C:vacuole; C:plastid; P:signal transduction	-	0	0	0	0	0	0.01	0	0	0	0	0.04	0
comp45663_c0_seq23	neuroblastoma-amplified gene; uncharacterized protein	9097	gi|359490820|ref|XP_002271655.2|PREDICTED: uncharacterized protein LOC100258836 [Vitis vinifera]	XP_002271655	0	65	1423.3	1503	990	11	P:cellular protein modification process; P:chromosome organization; P:cell morphogenesis; P:cell differentiation; P:anatomical structure development; P:reproduction; P:cell adhesion; P:biosynthetic process; P:carbohydrate metabolic process; P:cytoskeleton organization; P:protein complex assembly	-	0.17	0	0.26	0.1	0	0	0	0.55	0.19	0.11	1.23	0.64
comp43928_c0_seq6	chaperone protein chloroplastic-like	9097	gi|225452950|ref|XP_002284243.1|PREDICTED: chaperone protein ClpB3, chloroplastic-like [Vitis vinifera]	XP_002284243	0	89	1553.5	987	884	8	P:nucleobase-containing compound catabolic process; P:small molecule metabolic process; P:response to stress; P:biological_process; F:ion binding; F:ATPase activity; C:plastid; P:protein maturation	EC:3.6.1.3	0.85	0.88	0.32	1.1	0	1.21	0.37	0.52	0.63	0.95	0	0.43
comp45663_c0_seq55	neuroblastoma-amplified gene; uncharacterized protein	9092	gi|359490820|ref|XP_002271655.2|PREDICTED: uncharacterized protein LOC100258836 [Vitis vinifera]	XP_002271655	0	67	1479.15	1503	1012	11	P:cellular protein modification process; P:chromosome organization; P:cell morphogenesis; P:cell differentiation; P:anatomical structure development; P:reproduction; P:cell adhesion; P:biosynthetic process; P:carbohydrate metabolic process; P:cytoskeleton organization; P:protein complex assembly	-	0.04	0.19	0.47	0.98	0.01	0	0.02	0.33	0.45	0.37	0.08	0.26
comp45594_c3_seq5	transducin family protein wd-40 repeat family protein	9091	gi|359489586|ref|XP_002264136.2|PREDICTED: uncharacterized protein LOC100255258 [Vitis vinifera]	XP_002264136	0	59	1825.45	2575	1531	0	-		0.11	0	0	0	0	0	0	0.01	0	0	0	0
comp43928_c0_seq5	chaperone protein chloroplastic-like	9085	gi|225452950|ref|XP_002284243.1|PREDICTED: chaperone protein ClpB3, chloroplastic-like [Vitis vinifera]	XP_002284243	0	89	1560.43	983	884	8	P:nucleobase-containing compound catabolic process; P:small molecule metabolic process; P:response to stress; P:biological_process; F:ion binding; F:ATPase activity; C:plastid; P:protein maturation	EC:3.6.1.3	4.19	3.09	4.13	4.58	3.03	4.34	1.23	3.45	2.35	1	0.8	1.64
comp44577_c0_seq17	ataxia telangiectasia	9084	gi|359491245|ref|XP_002279402.2|PREDICTED: serine/threonine-protein kinase ATM [Vitis vinifera]	XP_002279402	0	80	1679.84	1274	1021	20	P:homeostatic process; P:chromosome organization; P:response to stress; P:DNA metabolic process; P:biological_process; P:reproduction; P:cell division; P:cell cycle; F:molecular_function; P:chromosome segregation; P:cellular nitrogen compound metabolic process; C:plastid; F:kinase activity; P:cell morphogenesis; P:cell differentiation; P:anatomical structure development; C:cellular_component; P:b…	EC:2.7.1.150	0.02	0	0.08	0	0	0	0.3	0.28	0.08	0.02	0	0
comp44490_c0_seq18	nudix hydrolase 3-like	9076	gi|326495548|dbj|BAJ85870.1|predicted protein [Hordeum vulgare subsp. vulgare]	BAJ85870	0	83	777.704	566	470	3	C:cytosol; C:vacuole; F:molecular_function	-	0.03	0	0.02	0.08	0.09	0	0	0	0	0	0.02	0
comp43928_c0_seq3	chaperone protein clpb	9071	gi|225452950|ref|XP_002284243.1|PREDICTED: chaperone protein ClpB3, chloroplastic-like [Vitis vinifera]	XP_002284243	0	91	1404.04	898	818	8	P:nucleobase-containing compound catabolic process; P:small molecule metabolic process; P:response to stress; P:biological_process; F:ion binding; F:ATPase activity; C:plastid; P:protein maturation	EC:3.6.1.3	3.04	2.02	2.71	2.72	7.21	5.88	4.85	2.9	5.36	6.17	2.63	2.94
comp46454_c1_seq36	trna uridine 5-carboxymethylaminomethyl modification enzyme -like	9070	gi|225447799|ref|XP_002266729.1|PREDICTED: dynamin-like protein ARC5 [Vitis vinifera]	XP_002266729	0	84	1146.34	779	658	12	F:ion binding; P:response to stress; P:catabolic process; P:biological_process; P:nucleobase-containing compound catabolic process; P:small molecule metabolic process; C:peroxisome; C:plastid; F:molecular_function; P:tRNA metabolic process; F:GTPase activity; C:mitochondrion	-	0	1.02	0	0	0	0	0	0	0	0	0	0
comp44490_c0_seq48	nudix hydrolase 3-like	9069	gi|326495548|dbj|BAJ85870.1|predicted protein [Hordeum vulgare subsp. vulgare]	BAJ85870	0	83	1095.11	772	643	3	F:molecular_function; C:cytosol; C:vacuole	-	0.75	0	0.49	1.12	2.32	0.01	0	0	0	0	0.67	0
comp46454_c1_seq53	trna uridine 5-carboxymethylaminomethyl modification enzyme -like	9069	gi|225447799|ref|XP_002266729.1|PREDICTED: dynamin-like protein ARC5 [Vitis vinifera]	XP_002266729	0	87	1133.63	735	641	12	F:ion binding; P:response to stress; P:catabolic process; P:biological_process; P:nucleobase-containing compound catabolic process; P:small molecule metabolic process; C:peroxisome; C:plastid; F:molecular_function; P:tRNA metabolic process; F:GTPase activity; C:mitochondrion	-	0	0	0	0	0	0	0	0	0	0	0	0
comp44490_c0_seq46	nudix hydrolase 3-like	9068	gi|326495548|dbj|BAJ85870.1|predicted protein [Hordeum vulgare subsp. vulgare]	BAJ85870	0	83	777.704	566	470	3	C:cytosol; C:vacuole; F:molecular_function	-	0.05	0.09	0.03	0.07	0.05	0.28	0.02	0	0.48	0.19	0.03	0
comp44490_c0_seq44	nudix hydrolase 3-like	9065	gi|326495548|dbj|BAJ85870.1|predicted protein [Hordeum vulgare subsp. vulgare]	BAJ85870	0	83	777.704	566	470	3	C:cytosol; C:vacuole; F:molecular_function	-	0.17	0.06	0.07	0.41	0.18	0.22	0.24	0.7	0.22	0.33	0.12	0.03
comp44490_c0_seq16	nudix hydrolase 3-like	9058	gi|326495548|dbj|BAJ85870.1|predicted protein [Hordeum vulgare subsp. vulgare]	BAJ85870	0	83	1095.11	772	643	3	F:molecular_function; C:cytosol; C:vacuole	-	4.07	1.89	1.91	5.61	4.45	2.36	3.44	5.64	2.74	4.36	3.22	2.78
comp44490_c0_seq9	nudix hydrolase 3-like	9055	gi|326495548|dbj|BAJ85870.1|predicted protein [Hordeum vulgare subsp. vulgare]	BAJ85870	0	83	1095.11	772	643	3	F:molecular_function; C:cytosol; C:vacuole	-	0.32	0.52	0.16	1.5	1.18	0.2	1.66	1.17	1.44	3.34	0.73	0.39
comp44490_c0_seq32	nudix hydrolase 3-like	9054	gi|326495548|dbj|BAJ85870.1|predicted protein [Hordeum vulgare subsp. vulgare]	BAJ85870	0	83	777.704	566	470	3	C:cytosol; C:vacuole; F:molecular_function	-	0.02	0	0.01	0.03	0	0.15	0.02	0	0.12	0.04	0.03	0
comp46223_c0_seq40	niemann-pick c1	9053	gi|359491908|ref|XP_002272383.2|PREDICTED: niemann-Pick C1 protein-like [Vitis vinifera]	XP_002272383	0	84	1216.45	941	795	7	P:transport; F:signal transducer activity; C:cellular_component; C:plasma membrane; C:vacuole; C:plastid; P:signal transduction	-	0	0	0	0	0	0	0	0	0	0	0	0
comp44577_c0_seq27	ataxia telangiectasia	9052	gi|359491245|ref|XP_002279402.2|PREDICTED: serine/threonine-protein kinase ATM [Vitis vinifera]	XP_002279402	0	81	1598.18	1147	934	22	P:homeostatic process; P:chromosome organization; P:response to stress; P:DNA metabolic process; P:biological_process; P:reproduction; P:cell division; P:cell cycle; P:chromosome segregation; P:aging; P:cellular nitrogen compound metabolic process; C:plastid; F:kinase activity; P:cell morphogenesis; P:cell differentiation; P:anatomical structure development; P:cellular protein modification proces…	EC:2.7.11; EC:2.7.1.150	0	0	0.11	0	0	0	0	0.13	0	0	0	0.11
comp19493_c1_seq1	probable lrr receptor-like serine threonine-protein kinase at4g36180-like	9049	gi|364505019|gb|AEW49518.1|putative LRR-RLK protein XIAO [Oryza sativa Japonica Group]	AEW49518	0	74	1187.94	1130	842	9	P:anatomical structure development; C:cellular_component; C:cytoplasmic membrane-bounded vesicle; F:kinase activity; P:biological_process; P:DNA metabolic process; P:biosynthetic process; P:signal transduction; P:cellular protein modification process	-	7.76	8.52	8.27	10.22	14.78	17.96	13.89	11.8	10.14	9.31	6.59	4.36
comp46223_c0_seq46	niemann-pick c1	9048	gi|359491908|ref|XP_002272383.2|PREDICTED: niemann-Pick C1 protein-like [Vitis vinifera]	XP_002272383	0	83	1422.53	1125	935	7	P:transport; F:signal transducer activity; C:cellular_component; C:plasma membrane; C:vacuole; C:plastid; P:signal transduction	-	0	0	0	0.01	0	0	0	0	0	0	0.03	0
comp46454_c1_seq37	trna uridine 5-carboxymethylaminomethyl modification enzyme -like	9048	gi|225447799|ref|XP_002266729.1|PREDICTED: dynamin-like protein ARC5 [Vitis vinifera]	XP_002266729	0	87	1133.63	735	641	12	F:ion binding; P:response to stress; P:catabolic process; P:biological_process; P:nucleobase-containing compound catabolic process; P:small molecule metabolic process; C:peroxisome; C:plastid; F:molecular_function; P:tRNA metabolic process; F:GTPase activity; C:mitochondrion	-	0	0	0	0	0	0	0	0	0	0	0	0
comp44490_c0_seq34	nudix hydrolase 3-like	9047	gi|326495548|dbj|BAJ85870.1|predicted protein [Hordeum vulgare subsp. vulgare]	BAJ85870	0	83	1095.11	772	643	3	F:molecular_function; C:cytosol; C:vacuole	-	0.48	0	0.27	0.41	0.05	1.7	0.23	0	1.52	0.5	0.85	0
comp44490_c0_seq1	nudix hydrolase 3-like	9044	gi|326495548|dbj|BAJ85870.1|predicted protein [Hordeum vulgare subsp. vulgare]	BAJ85870	0	83	1095.11	772	643	3	F:molecular_function; C:cytosol; C:vacuole	-	1.78	0	0.62	2.38	0.17	1.31	3.03	0	0.72	0.84	3.56	2.23
comp44577_c0_seq8	ataxia telangiectasia	9037	gi|359491245|ref|XP_002279402.2|PREDICTED: serine/threonine-protein kinase ATM [Vitis vinifera]	XP_002279402	0	81	1598.18	1147	934	22	P:homeostatic process; P:chromosome organization; P:response to stress; P:DNA metabolic process; P:biological_process; P:reproduction; P:cell division; P:cell cycle; P:chromosome segregation; P:aging; P:cellular nitrogen compound metabolic process; C:plastid; F:kinase activity; P:cell morphogenesis; P:cell differentiation; P:anatomical structure development; P:cellular protein modification proces…	EC:2.7.11; EC:2.7.1.150	0.09	0	0.02	0	0	0	0	0	0	0	0	0
comp46223_c0_seq25	niemann-pick c1	9018	gi|359491908|ref|XP_002272383.2|PREDICTED: niemann-Pick C1 protein-like [Vitis vinifera]	XP_002272383	0	84	1217.22	941	795	7	P:transport; F:signal transducer activity; C:cellular_component; C:plasma membrane; C:vacuole; C:plastid; P:signal transduction	-	0	0	0	0	0	0	0	0	0	0	0	0
comp46223_c0_seq15	niemann-pick c1	9017	gi|359491908|ref|XP_002272383.2|PREDICTED: niemann-Pick C1 protein-like [Vitis vinifera]	XP_002272383	0	84	1216.45	941	795	7	P:transport; F:signal transducer activity; C:cellular_component; C:plasma membrane; C:vacuole; C:plastid; P:signal transduction	-	0	0	0	0	0	0	0	0	0	0	0	0
comp46494_c0_seq11	replication factor a	9010	gi|297733862|emb|CBI15109.3|unnamed protein product [Vitis vinifera]	CBI15109	0	85	838.18	608	518	12	P:biological_process; P:biosynthetic process; P:DNA metabolic process; P:cellular protein modification process; P:chromosome organization; P:response to stress; P:cell cycle; P:cell proliferation; F:DNA binding; P:anatomical structure development; P:reproduction; C:nucleus	-	0.11	0.07	0.08	0.01	0	0	0	0	0.01	0	0	0
comp46223_c0_seq16	niemann-pick c1	9005	gi|359491908|ref|XP_002272383.2|PREDICTED: niemann-Pick C1 protein-like [Vitis vinifera]	XP_002272383	0	84	1365.52	1056	897	7	P:transport; F:signal transducer activity; C:cellular_component; C:plasma membrane; C:vacuole; C:plastid; P:signal transduction	-	0	0	0	0	0	0	0	0	0	0	0	0.05
comp46223_c0_seq26	niemann-pick c1	9002	gi|359491908|ref|XP_002272383.2|PREDICTED: niemann-Pick C1 protein-like [Vitis vinifera]	XP_002272383	0	82	1349.34	1082	895	7	P:transport; F:signal transducer activity; C:cellular_component; C:plasma membrane; C:vacuole; C:plastid; P:signal transduction	-	0	0	0	0.02	0	0.01	0	0	0	0.01	0	0
comp44577_c0_seq30	ataxia telangiectasia	9002	gi|297733786|emb|CBI15033.3|unnamed protein product [Vitis vinifera]	CBI15033	0	68	2882.05	2900	1988	18	P:homeostatic process; P:chromosome organization; P:response to stress; P:DNA metabolic process; P:biological_process; P:reproduction; P:cell division; P:cell cycle; P:chromosome segregation; P:cellular nitrogen compound metabolic process; C:plastid; F:kinase activity; P:cell morphogenesis; P:cell differentiation; P:anatomical structure development; C:cellular_component; P:biosynthetic process; P…	EC:2.7.1.150	0	0.26	0	0	0	0.02	0.03	0.28	0	0	0	0
comp46454_c1_seq7	trna uridine 5-carboxymethylaminomethyl modification enzyme -like	8995	gi|225447799|ref|XP_002266729.1|PREDICTED: dynamin-like protein ARC5 [Vitis vinifera]	XP_002266729	0	87	1161.36	754	658	12	F:ion binding; P:response to stress; P:catabolic process; P:biological_process; P:nucleobase-containing compound catabolic process; P:small molecule metabolic process; C:peroxisome; C:plastid; F:molecular_function; P:tRNA metabolic process; F:GTPase activity; C:mitochondrion	-	0	0	0	0	0	0	0	0	0	0	0	0
comp44490_c0_seq51	nudix hydrolase 3-like	8990	gi|326495548|dbj|BAJ85870.1|predicted protein [Hordeum vulgare subsp. vulgare]	BAJ85870	0	83	1095.11	772	643	3	F:molecular_function; C:cytosol; C:vacuole	-	0.25	0	0.44	0.5	0.79	0.01	0	0	0	0	0.14	0
comp44490_c0_seq49	nudix hydrolase 3-like	8989	gi|326495548|dbj|BAJ85870.1|predicted protein [Hordeum vulgare subsp. vulgare]	BAJ85870	0	83	777.704	566	470	3	C:cytosol; C:vacuole; F:molecular_function	-	0.01	0.06	0.03	0.03	0.02	0.3	0.01	0	0.28	0.14	0.01	0
comp44577_c0_seq32	ataxia telangiectasia	8987	gi|297733786|emb|CBI15033.3|unnamed protein product [Vitis vinifera]	CBI15033	0	68	2882.05	2900	1988	18	P:homeostatic process; P:chromosome organization; P:response to stress; P:DNA metabolic process; P:biological_process; P:reproduction; P:cell division; P:cell cycle; P:chromosome segregation; P:cellular nitrogen compound metabolic process; C:plastid; F:kinase activity; P:cell morphogenesis; P:cell differentiation; P:anatomical structure development; C:cellular_component; P:biosynthetic process; P…	EC:2.7.1.150	0.99	0.58	0	0	0.02	0	0.05	0	0.02	0.01	0	0
comp44490_c0_seq47	nudix hydrolase 3-like	8982	gi|326495548|dbj|BAJ85870.1|predicted protein [Hordeum vulgare subsp. vulgare]	BAJ85870	0	83	1095.11	772	643	3	F:molecular_function; C:cytosol; C:vacuole	-	0.38	2	0.77	0.44	0.43	3.34	0.18	0	3.49	1.95	0.16	0
comp44490_c0_seq27	nudix hydrolase 3-like	8979	gi|326495548|dbj|BAJ85870.1|predicted protein [Hordeum vulgare subsp. vulgare]	BAJ85870	0	83	1095.11	772	643	3	F:molecular_function; C:cytosol; C:vacuole	-	1.41	1.33	1.75	2.55	1.52	2.58	2.39	3.42	1.64	3.29	0.7	0.19
comp46454_c1_seq108	trna uridine 5-carboxymethylaminomethyl modification enzyme -like	8974	gi|225447799|ref|XP_002266729.1|PREDICTED: dynamin-like protein ARC5 [Vitis vinifera]	XP_002266729	0	87	1161.36	754	658	12	F:ion binding; P:response to stress; P:catabolic process; P:biological_process; P:nucleobase-containing compound catabolic process; P:small molecule metabolic process; C:peroxisome; C:plastid; F:molecular_function; P:tRNA metabolic process; F:GTPase activity; C:mitochondrion	-	0	0	0	0	0	0	0	0	0	0	0	0
comp46223_c0_seq23	niemann-pick c1	8972	gi|359491908|ref|XP_002272383.2|PREDICTED: niemann-Pick C1 protein-like [Vitis vinifera]	XP_002272383	0	84	1217.22	941	795	7	P:transport; F:signal transducer activity; C:cellular_component; C:plasma membrane; C:vacuole; C:plastid; P:signal transduction	-	0.36	0	0	0	0	0	0	0	0	0.04	0	0
comp44490_c0_seq37	nudix hydrolase 3-like	8968	gi|326495548|dbj|BAJ85870.1|predicted protein [Hordeum vulgare subsp. vulgare]	BAJ85870	0	83	1095.11	772	643	3	F:molecular_function; C:cytosol; C:vacuole	-	0.16	0	0.25	0.18	0.02	1.84	0.16	0	0.9	0.37	0.18	0
comp44710_c0_seq8	unnamed protein product; uncharacterized protein	8959	gi|297745695|emb|CBI40980.3|unnamed protein product [Vitis vinifera]	CBI40980	0	59	1295.41	1787	1067	3	C:organelle; C:intracellular; C:cytoplasm	-	0.02	0	0	0.08	0.13	0.03	0	0.01	0.01	0	0	0.01
comp46054_c1_seq23	translational activator	8950	gi|296085156|emb|CBI28651.3|unnamed protein product [Vitis vinifera]	CBI28651	0	89	2112.42	1390	1241	12	P:vesicle-mediated transport; C:cytosol; P:catabolic process; P:response to stress; P:cytoskeleton organization; C:protein complex; C:cytoplasm; P:biosynthetic process; P:carbohydrate metabolic process; P:transport; C:plastid; C:nucleus	-	0.53	0.3	0.35	3.8	0.83	2.27	0.92	1.57	1.18	0.45	0.42	0.08
comp46223_c0_seq20	niemann-pick c1	8935	gi|359491908|ref|XP_002272383.2|PREDICTED: niemann-Pick C1 protein-like [Vitis vinifera]	XP_002272383	0	85	1436.4	1100	936	7	P:transport; F:signal transducer activity; C:cellular_component; C:plasma membrane; C:vacuole; C:plastid; P:signal transduction	-	0	0	0	0	0	0	0	0	0	0	0.01	0
comp44577_c0_seq3	ataxia telangiectasia	8924	gi|297733786|emb|CBI15033.3|unnamed protein product [Vitis vinifera]	CBI15033	0	69	2893.99	2879	1988	18	P:homeostatic process; P:chromosome organization; P:response to stress; P:DNA metabolic process; P:biological_process; P:reproduction; P:cell division; P:cell cycle; P:chromosome segregation; P:cellular nitrogen compound metabolic process; C:plastid; F:kinase activity; P:cell morphogenesis; P:cell differentiation; P:anatomical structure development; C:cellular_component; P:biosynthetic process; P…	EC:2.7.1.150	0.34	0	0.23	0	0	0	0.17	0.17	0.11	0.02	0	0
comp46223_c0_seq28	niemann-pick c1	8918	gi|359491908|ref|XP_002272383.2|PREDICTED: niemann-Pick C1 protein-like [Vitis vinifera]	XP_002272383	0	84	1363.98	1054	895	7	P:transport; F:signal transducer activity; C:cellular_component; C:plasma membrane; C:vacuole; C:plastid; P:signal transduction	-	0	0.04	0.01	0	0	0	0	0.02	0	0	0	0.02
comp46223_c0_seq32	niemann-pick c1	8912	gi|359491908|ref|XP_002272383.2|PREDICTED: niemann-Pick C1 protein-like [Vitis vinifera]	XP_002272383	0	82	1350.88	1084	897	7	P:transport; F:signal transducer activity; C:cellular_component; C:plasma membrane; C:vacuole; C:plastid; P:signal transduction	-	0	0	0	0.15	0	0	0	0	0	0	0	0
comp46454_c1_seq111	trna uridine 5-carboxymethylaminomethyl modification enzyme -like	8904	gi|225447799|ref|XP_002266729.1|PREDICTED: dynamin-like protein ARC5 [Vitis vinifera]	XP_002266729	0	84	1146.34	779	658	12	F:ion binding; P:response to stress; P:catabolic process; P:biological_process; P:nucleobase-containing compound catabolic process; P:small molecule metabolic process; C:peroxisome; C:plastid; F:molecular_function; P:tRNA metabolic process; F:GTPase activity; C:mitochondrion	-	0	0	0	0	0	0	0	0	0	0	0	0
comp44490_c0_seq42	nudix hydrolase 3-like	8903	gi|326495548|dbj|BAJ85870.1|predicted protein [Hordeum vulgare subsp. vulgare]	BAJ85870	0	83	1095.11	772	643	3	F:molecular_function; C:cytosol; C:vacuole	-	0.13	1.4	0.7	0.19	0.14	3.65	0.12	0	2.09	1.44	0.03	0
comp46454_c1_seq34	trna uridine 5-carboxymethylaminomethyl modification enzyme -like	8903	gi|225447799|ref|XP_002266729.1|PREDICTED: dynamin-like protein ARC5 [Vitis vinifera]	XP_002266729	0	87	1133.63	735	641	12	F:ion binding; P:response to stress; P:catabolic process; P:biological_process; P:nucleobase-containing compound catabolic process; P:small molecule metabolic process; C:peroxisome; C:plastid; F:molecular_function; P:tRNA metabolic process; F:GTPase activity; C:mitochondrion	-	0	0	0	0	0	0	0	0	0	0	0	0
comp44710_c0_seq2	unnamed protein product	8899	gi|297745695|emb|CBI40980.3|unnamed protein product [Vitis vinifera]	CBI40980	0	59	1295.41	1787	1067	0	-		0.14	0	0.04	0.38	0.54	0.62	0.2	0.41	0.09	0.13	0.17	0.02
comp46454_c1_seq104	trna uridine 5-carboxymethylaminomethyl modification enzyme -like	8882	gi|225447799|ref|XP_002266729.1|PREDICTED: dynamin-like protein ARC5 [Vitis vinifera]	XP_002266729	0	87	1133.63	735	641	12	F:ion binding; P:response to stress; P:catabolic process; P:biological_process; P:nucleobase-containing compound catabolic process; P:small molecule metabolic process; C:peroxisome; C:plastid; F:molecular_function; P:tRNA metabolic process; F:GTPase activity; C:mitochondrion	-	0	0	0	0	0	0	0	0	0	0	0	0
comp46223_c0_seq13	niemann-pick c1	8876	gi|359491908|ref|XP_002272383.2|PREDICTED: niemann-Pick C1 protein-like [Vitis vinifera]	XP_002272383	0	83	1403.27	1115	926	7	P:transport; F:signal transducer activity; C:cellular_component; C:plasma membrane; C:vacuole; C:plastid; P:signal transduction	-	0	0	0	0	0	0.22	0.04	0	0	0	0	0
comp46426_c0_seq67	receptor-like protein kinase-like	8853	gi|225443276|ref|XP_002273607.1|PREDICTED: receptor-like protein kinase-like [Vitis vinifera]	XP_002273607	0	66	963.37	1082	718	4	P:biological_process; F:kinase activity; C:cellular_component; F:molecular_function	-	0	0	0	0	0	0	0	0	0	0	0	0
comp46223_c0_seq12	niemann-pick c1	8842	gi|359491908|ref|XP_002272383.2|PREDICTED: niemann-Pick C1 protein-like [Vitis vinifera]	XP_002272383	0	84	1217.22	941	795	7	P:transport; F:signal transducer activity; C:cellular_component; C:plasma membrane; C:vacuole; C:plastid; P:signal transduction	-	0.18	0	0	0	0	0	0	0	0	0	0	0
comp46223_c0_seq56	niemann-pick c1	8842	gi|359491908|ref|XP_002272383.2|PREDICTED: niemann-Pick C1 protein-like [Vitis vinifera]	XP_002272383	0	83	1401.34	1114	925	7	P:transport; F:signal transducer activity; C:cellular_component; C:plasma membrane; C:vacuole; C:plastid; P:signal transduction	-	0	0	0	0	0	0	0	0	0	0	0	0
comp46223_c0_seq42	niemann-pick c1	8841	gi|359491908|ref|XP_002272383.2|PREDICTED: niemann-Pick C1 protein-like [Vitis vinifera]	XP_002272383	0	84	1216.45	941	795	7	P:transport; F:signal transducer activity; C:cellular_component; C:plasma membrane; C:vacuole; C:plastid; P:signal transduction	-	0	0	0	0	0	0.02	0	0	0	0	0.01	0
comp46223_c0_seq18	niemann-pick c1	8831	gi|359491908|ref|XP_002272383.2|PREDICTED: niemann-Pick C1 protein-like [Vitis vinifera]	XP_002272383	0	82	1349.34	1082	895	7	P:transport; F:signal transducer activity; C:cellular_component; C:plasma membrane; C:vacuole; C:plastid; P:signal transduction	-	0	0	0	0	0	0	0	0	0	0	0	0
comp46454_c1_seq91	trna uridine 5-carboxymethylaminomethyl modification enzyme -like	8829	gi|225447799|ref|XP_002266729.1|PREDICTED: dynamin-like protein ARC5 [Vitis vinifera]	XP_002266729	0	87	1161.36	754	658	12	F:ion binding; P:response to stress; P:catabolic process; P:biological_process; P:nucleobase-containing compound catabolic process; P:small molecule metabolic process; C:peroxisome; C:plastid; F:molecular_function; P:tRNA metabolic process; F:GTPase activity; C:mitochondrion	-	0	0	0	0	0	0	0	0	0	0	0	0
comp48718_c0_seq1	structural polyprotein	8825	gi|156563988|ref|YP_001429583.1|hypothetical protein JP-B_gp1 [Marine RNA virus JP-B] >gi|147743161|gb|ABQ50601.1| unknown [Marine RNA virus JP-B]	YP_001429583	0	50	644.425	1411	715	1	F:molecular_function	-	0	0	0	1.02	3.55	3.88	26.97	6.84	0.78	0.7	1.87	32.48
comp44710_c0_seq35	unnamed protein product; uncharacterized protein	8808	gi|297745695|emb|CBI40980.3|unnamed protein product [Vitis vinifera]	CBI40980	0	59	1295.8	1787	1067	3	C:organelle; C:intracellular; C:cytoplasm	-	0	0	0	0.11	0.12	0.25	0	0.06	0	0.02	0.04	0.04
comp46454_c1_seq48	trna uridine 5-carboxymethylaminomethyl modification enzyme -like	8808	gi|225447799|ref|XP_002266729.1|PREDICTED: dynamin-like protein ARC5 [Vitis vinifera]	XP_002266729	0	87	1161.36	754	658	12	F:ion binding; P:response to stress; P:catabolic process; P:biological_process; P:nucleobase-containing compound catabolic process; P:small molecule metabolic process; C:peroxisome; C:plastid; F:molecular_function; P:tRNA metabolic process; F:GTPase activity; C:mitochondrion	-	0	0	0	0	0	0	0	0	0	0	0	0
comp46454_c1_seq99	trna uridine 5-carboxymethylaminomethyl modification enzyme -like	8805	gi|225447799|ref|XP_002266729.1|PREDICTED: dynamin-like protein ARC5 [Vitis vinifera]	XP_002266729	0	87	1133.63	735	641	12	F:ion binding; P:response to stress; P:catabolic process; P:biological_process; P:nucleobase-containing compound catabolic process; P:small molecule metabolic process; C:peroxisome; C:plastid; F:molecular_function; P:tRNA metabolic process; F:GTPase activity; C:mitochondrion	-	1.15	0	0.43	1.36	0.31	0.86	0.3	0.22	0.95	0.79	0.6	0.29
comp45101_c1_seq10	serine threonine-protein kinase atr-like	8800	gi|359474997|ref|XP_002278409.2|PREDICTED: serine/threonine-protein kinase ATR-like [Vitis vinifera]	XP_002278409	0	81	2336.22	1655	1357	17	P:homeostatic process; P:chromosome organization; P:response to stress; P:DNA metabolic process; P:biological_process; P:reproduction; P:chromosome segregation; P:cell division; P:cell cycle; F:kinase activity; C:cellular_component; C:plastid; P:cellular nitrogen compound metabolic process; F:ion binding; P:biosynthetic process; C:nucleus; P:cellular amino acid metabolic process	EC:2.7.11	0	0	0	0.01	0.01	0.01	0	0	0	0	0	0
comp46426_c0_seq11	receptor-like protein kinase-like	8788	gi|225443276|ref|XP_002273607.1|PREDICTED: receptor-like protein kinase-like [Vitis vinifera]	XP_002273607	0	66	963.37	1082	718	4	P:biological_process; F:kinase activity; C:cellular_component; F:molecular_function	-	0	0	0	0	0	0	0	0	0	0	0	0
comp46426_c0_seq14	receptor-like protein kinase-like	8775	gi|225443276|ref|XP_002273607.1|PREDICTED: receptor-like protein kinase-like [Vitis vinifera]	XP_002273607	0	66	963.37	1082	718	4	P:biological_process; F:kinase activity; C:cellular_component; F:molecular_function	-	0	0	0	0	0	0	0	0	0	0	0	0
comp46426_c0_seq63	receptor-like protein kinase-like	8768	gi|225443276|ref|XP_002273607.1|PREDICTED: receptor-like protein kinase-like [Vitis vinifera]	XP_002273607	0	65	874.389	988	652	4	P:biological_process; F:kinase activity; C:cellular_component; F:molecular_function	-	0	0	0	0	0	0	0	0	0	0	0	0
comp44491_c0_seq1	PREDICTED: uncharacterized protein LOC100247348	8749	gi|359480861|ref|XP_002275681.2|PREDICTED: uncharacterized protein LOC100247348 [Vitis vinifera]	XP_002275681	0	56	1379	2203	1250	0	-		0.21	0	0	0.59	0.76	2.5	0.49	0.09	0	0.11	0	0
comp46223_c0_seq39	niemann-pick c1	8748	gi|359491908|ref|XP_002272383.2|PREDICTED: niemann-Pick C1 protein-like [Vitis vinifera]	XP_002272383	0	84	1216.45	941	795	7	P:transport; F:signal transducer activity; C:cellular_component; C:plasma membrane; C:vacuole; C:plastid; P:signal transduction	-	0	0	0	0	0	0	0.26	0	0	0	0	0
comp46223_c0_seq14	niemann-pick c1	8747	gi|359491908|ref|XP_002272383.2|PREDICTED: niemann-Pick C1 protein-like [Vitis vinifera]	XP_002272383	0	84	1363.98	1054	895	7	P:transport; F:signal transducer activity; C:cellular_component; C:plasma membrane; C:vacuole; C:plastid; P:signal transduction	-	0	0	0	0	0	0	0	0	0	0	0	0
comp44491_c0_seq30	PREDICTED: uncharacterized protein LOC100247348	8741	gi|359480861|ref|XP_002275681.2|PREDICTED: uncharacterized protein LOC100247348 [Vitis vinifera]	XP_002275681	0	55	1236.86	2078	1161	0	-		0.12	0	0	0.15	0.87	1.45	0	0.02	0	0.22	0	0
comp44491_c0_seq25	PREDICTED: uncharacterized protein LOC100247348	8738	gi|359480861|ref|XP_002275681.2|PREDICTED: uncharacterized protein LOC100247348 [Vitis vinifera]	XP_002275681	0	57	1628.61	2505	1452	0	-		0.14	0	0	0.46	2.35	0.26	1.49	0.81	0	0.74	0.08	0
comp46223_c0_seq43	niemann-pick c1	8737	gi|359491908|ref|XP_002272383.2|PREDICTED: niemann-Pick C1 protein-like [Vitis vinifera]	XP_002272383	0	84	1216.45	941	795	7	P:transport; F:signal transducer activity; C:cellular_component; C:plasma membrane; C:vacuole; C:plastid; P:signal transduction	-	0	0	0	0	0.43	0.02	0.26	0.24	0.19	0.06	0.06	0
comp46426_c0_seq30	receptor-like protein kinase-like	8731	gi|225443276|ref|XP_002273607.1|PREDICTED: receptor-like protein kinase-like [Vitis vinifera]	XP_002273607	0	66	963.37	1082	718	4	P:biological_process; F:kinase activity; C:cellular_component; F:molecular_function	-	0	0	0	0	0	0	0	0	0	0	0	0
comp45547_c1_seq3	uncharacterized wd repeat-containing	8714	gi|225440418|ref|XP_002269448.1|PREDICTED: uncharacterized WD repeat-containing protein C1672.07 isoform 1 [Vitis vinifera] >gi|297740341|emb|CBI30523.3| unnamed protein product [Vitis vinifera]	XP_002269448	0	82	1275	910	747	12	P:ribosome biogenesis; P:cellular nitrogen compound metabolic process; P:protein targeting; P:nucleocytoplasmic transport; P:mRNA processing; F:isomerase activity; P:biosynthetic process; P:small molecule metabolic process; C:protein complex; C:intracellular; F:molecular_function; C:nucleus	-	0.95	0.01	0.66	0.21	0.55	0.53	0.72	0.79	0.05	2.55	1.6	0.36
comp46426_c0_seq36	receptor-like protein kinase-like	8711	gi|225443276|ref|XP_002273607.1|PREDICTED: receptor-like protein kinase-like [Vitis vinifera]	XP_002273607	0	65	874.389	988	652	4	P:biological_process; F:kinase activity; C:cellular_component; F:molecular_function	-	0	0	0	0	0	0	0	0	0	0	0	0
comp45101_c1_seq11	serine threonine-protein kinase atr-like	8709	gi|359474997|ref|XP_002278409.2|PREDICTED: serine/threonine-protein kinase ATR-like [Vitis vinifera]	XP_002278409	0	75	3245.68	2751	2068	11	P:DNA metabolic process; P:chromosome organization; P:homeostatic process; C:plastid; P:chromosome segregation; F:molecular_function; P:reproduction; P:cell division; P:cell cycle; F:kinase activity; P:response to stress	-	0	0	0	0.03	0.04	0.05	0.02	0.01	0.02	0	0.01	0
comp36589_c1_seq2	cbs octicosapeptide phox bemp1 domain-containing protein	8701	gi|225438337|ref|XP_002272502.1|PREDICTED: CBS domain-containing protein CBSCBSPB3-like [Vitis vinifera]	XP_002272502	0	83	735.717	496	416	2	F:molecular_function; C:plastid	-	1.09	0	0.21	1.06	0.89	0	1.03	2.68	0.03	0.16	0.18	1.45
comp46426_c0_seq13	receptor-like protein kinase-like	8658	gi|225443276|ref|XP_002273607.1|PREDICTED: receptor-like protein kinase-like [Vitis vinifera]	XP_002273607	0	65	874.389	988	652	4	P:biological_process; F:kinase activity; C:cellular_component; F:molecular_function	-	0	0	0	0	0	0	0	0	0	0	0	0
comp46426_c0_seq62	receptor-like protein kinase-like	8655	gi|225443276|ref|XP_002273607.1|PREDICTED: receptor-like protein kinase-like [Vitis vinifera]	XP_002273607	0	66	963.37	1082	718	4	P:biological_process; F:kinase activity; C:cellular_component; F:molecular_function	-	3.49	1.14	2.84	0.18	1.91	0.56	0.82	0.69	1.88	1.33	1.15	3.26
comp46223_c0_seq57	niemann-pick c1	8653	gi|359491908|ref|XP_002272383.2|PREDICTED: niemann-Pick C1 protein-like [Vitis vinifera]	XP_002272383	0	84	1216.45	941	795	7	P:transport; F:signal transducer activity; C:cellular_component; C:plasma membrane; C:vacuole; C:plastid; P:signal transduction	-	0	0.02	0	0.35	0	0	0	0	0	0	0	0
comp46426_c0_seq65	receptor-like protein kinase-like	8648	gi|225443276|ref|XP_002273607.1|PREDICTED: receptor-like protein kinase-like [Vitis vinifera]	XP_002273607	0	66	963.37	1082	718	4	P:biological_process; F:kinase activity; C:cellular_component; F:molecular_function	-	1.2	0.81	0.27	2.11	1.92	0	0.01	1.18	1.74	3.09	0.25	6.23
comp46426_c0_seq35	receptor-like protein kinase-like	8647	gi|225443276|ref|XP_002273607.1|PREDICTED: receptor-like protein kinase-like [Vitis vinifera]	XP_002273607	0	66	963.37	1082	718	4	P:biological_process; F:kinase activity; C:cellular_component; F:molecular_function	-	0	0	0	0	0	0	0	0	0	0	0	0
comp46426_c0_seq61	receptor-like protein kinase-like	8642	gi|225443276|ref|XP_002273607.1|PREDICTED: receptor-like protein kinase-like [Vitis vinifera]	XP_002273607	0	66	963.37	1082	718	4	P:biological_process; F:kinase activity; C:cellular_component; F:molecular_function	-	0.43	0.13	0.15	0.01	0.05	0.01	0.03	0	0.11	0.03	0.35	0.11
comp46426_c0_seq40	receptor-like protein kinase-like	8641	gi|225443276|ref|XP_002273607.1|PREDICTED: receptor-like protein kinase-like [Vitis vinifera]	XP_002273607	0	65	874.389	988	652	4	P:biological_process; F:kinase activity; C:cellular_component; F:molecular_function	-	1.4	1.4	1.82	3.71	3.07	3.03	3.84	5.94	4.69	1.44	4.29	3.12
comp46426_c0_seq2	receptor-like protein kinase-like	8635	gi|225443276|ref|XP_002273607.1|PREDICTED: receptor-like protein kinase-like [Vitis vinifera]	XP_002273607	0	65	874.389	988	652	4	P:biological_process; F:kinase activity; C:cellular_component; F:molecular_function	-	0.5	0.22	1.02	0.1	0.22	0.09	0.09	0	0.27	0.49	0	0.71
comp46426_c0_seq12	receptor-like protein kinase-like	8628	gi|225443276|ref|XP_002273607.1|PREDICTED: receptor-like protein kinase-like [Vitis vinifera]	XP_002273607	0	65	874.389	988	652	4	P:biological_process; F:kinase activity; C:cellular_component; F:molecular_function	-	0.43	0.14	0.3	0.32	0.92	0.7	0.54	0	0.47	0.35	2.07	1.14
comp46454_c1_seq35	trna uridine 5-carboxymethylaminomethyl modification enzyme -like	8620	gi|225447799|ref|XP_002266729.1|PREDICTED: dynamin-like protein ARC5 [Vitis vinifera]	XP_002266729	0	84	1146.34	779	658	12	F:ion binding; P:response to stress; P:catabolic process; P:biological_process; P:nucleobase-containing compound catabolic process; P:small molecule metabolic process; C:peroxisome; C:plastid; F:molecular_function; P:tRNA metabolic process; F:GTPase activity; C:mitochondrion	-	0.55	0.85	0	0	0	0	0	0	0	0	0	0
comp46454_c1_seq116	trna uridine 5-carboxymethylaminomethyl modification enzyme -like	8619	gi|225447799|ref|XP_002266729.1|PREDICTED: dynamin-like protein ARC5 [Vitis vinifera]	XP_002266729	0	87	1133.63	735	641	12	F:ion binding; P:response to stress; P:catabolic process; P:biological_process; P:nucleobase-containing compound catabolic process; P:small molecule metabolic process; C:peroxisome; C:plastid; F:molecular_function; P:tRNA metabolic process; F:GTPase activity; C:mitochondrion	-	0	0	0	0	0	0	0	0	0	0	0	0
comp46223_c0_seq29	niemann-pick c1	8616	gi|359491908|ref|XP_002272383.2|PREDICTED: niemann-Pick C1 protein-like [Vitis vinifera]	XP_002272383	0	85	1435.62	1100	936	7	P:transport; F:signal transducer activity; C:cellular_component; C:plasma membrane; C:vacuole; C:plastid; P:signal transduction	-	0	0	0	0	0	0.12	0	0	0	0	0.15	0
comp37036_c0_seq3	down-regulated in metastasis domain-containing protein	8602	gi|298205222|emb|CBI17281.3|unnamed protein product [Vitis vinifera]	CBI17281	0	65	2214.11	2681	1767	1	C:Golgi apparatus	-	3.1	3.55	1.08	3.47	4.99	8.92	3.78	3.73	3.02	4.56	0.84	1.27
comp46454_c1_seq57	trna uridine 5-carboxymethylaminomethyl modification enzyme -like	8598	gi|225447799|ref|XP_002266729.1|PREDICTED: dynamin-like protein ARC5 [Vitis vinifera]	XP_002266729	0	87	1133.63	735	641	12	F:ion binding; P:response to stress; P:catabolic process; P:biological_process; P:nucleobase-containing compound catabolic process; P:small molecule metabolic process; C:peroxisome; C:plastid; F:molecular_function; P:tRNA metabolic process; F:GTPase activity; C:mitochondrion	-	0	0	0	0	0	0	0	0	0	0	0	0
comp46426_c0_seq24	receptor-like protein kinase-like	8594	gi|225443276|ref|XP_002273607.1|PREDICTED: receptor-like protein kinase-like [Vitis vinifera]	XP_002273607	0	66	963.37	1082	718	4	P:biological_process; F:kinase activity; C:cellular_component; F:molecular_function	-	0	0	0	0	0	0	0	0	0	0	0	0
comp46494_c0_seq12	replication factor a	8592	gi|297733862|emb|CBI15109.3|unnamed protein product [Vitis vinifera]	CBI15109	0	85	838.18	608	518	12	P:biological_process; P:biosynthetic process; P:DNA metabolic process; P:cellular protein modification process; P:chromosome organization; P:response to stress; P:cell cycle; P:cell proliferation; F:DNA binding; P:anatomical structure development; P:reproduction; C:nucleus	-	10.47	9.58	8.41	3.89	9.18	11.59	13.52	6.54	6.99	3.74	3.54	2.25
comp45547_c1_seq13	uncharacterized wd repeat-containing	8590	gi|225440418|ref|XP_002269448.1|PREDICTED: uncharacterized WD repeat-containing protein C1672.07 isoform 1 [Vitis vinifera] >gi|297740341|emb|CBI30523.3| unnamed protein product [Vitis vinifera]	XP_002269448	0	82	1275	910	747	12	P:ribosome biogenesis; P:cellular nitrogen compound metabolic process; P:protein targeting; P:nucleocytoplasmic transport; P:mRNA processing; F:isomerase activity; P:biosynthetic process; P:small molecule metabolic process; C:protein complex; C:intracellular; F:molecular_function; C:nucleus	-	3.88	5.75	6.93	0.12	1.77	2.48	0.36	0.7	1.27	4.75	0.26	1.29
comp46426_c0_seq53	receptor-like protein kinase-like	8587	gi|225443276|ref|XP_002273607.1|PREDICTED: receptor-like protein kinase-like [Vitis vinifera]	XP_002273607	0	65	874.389	988	652	4	P:biological_process; F:kinase activity; C:cellular_component; F:molecular_function	-	0	0	0	0	0	0	0	0	0	0	0	0
comp45808_c4_seq19	armadillo beta-catenin-like repeat-containing protein	8583	gi|356535141|ref|XP_003536107.1|PREDICTED: protein MON2 homolog isoform 2 [Glycine max]	XP_003536107	0	77	1713.74	1427	1112	6	C:cytoplasm; P:vesicle-mediated transport; F:molecular_function; C:plasma membrane; P:nucleobase-containing compound catabolic process; P:small molecule metabolic process	-	0.05	0.06	0.03	0.47	0.13	0.32	0.31	0.03	0.39	0.12	0.15	0.03
comp46426_c0_seq52	receptor-like protein kinase-like	8577	gi|225443276|ref|XP_002273607.1|PREDICTED: receptor-like protein kinase-like [Vitis vinifera]	XP_002273607	0	66	963.37	1082	718	4	P:biological_process; F:kinase activity; C:cellular_component; F:molecular_function	-	7.26	13.23	4.18	4.21	3.56	2.59	5.74	3.02	10.57	0.97	1.92	1.14
comp46426_c0_seq10	receptor-like protein kinase-like	8574	gi|225443276|ref|XP_002273607.1|PREDICTED: receptor-like protein kinase-like [Vitis vinifera]	XP_002273607	0	65	874.389	988	652	4	P:biological_process; F:kinase activity; C:cellular_component; F:molecular_function	-	0	0	0	0	0	0	0	0	0	0	0	0
comp46426_c0_seq17	receptor-like protein kinase-like	8571	gi|225443276|ref|XP_002273607.1|PREDICTED: receptor-like protein kinase-like [Vitis vinifera]	XP_002273607	0	66	963.37	1082	718	4	P:biological_process; F:kinase activity; C:cellular_component; F:molecular_function	-	2.58	2.07	2.34	0.12	0.25	0.07	0.13	0	0.61	0.33	0	0.25
comp45808_c4_seq14	armadillo beta-catenin-like repeat-containing protein	8569	gi|359487909|ref|XP_003633673.1|PREDICTED: protein MON2 homolog [Vitis vinifera]	XP_003633673	0	79	1851.25	1522	1207	6	C:cytoplasm; P:vesicle-mediated transport; F:molecular_function; C:plasma membrane; P:nucleobase-containing compound catabolic process; P:small molecule metabolic process	-	0.14	0.44	0.18	1.43	0.37	2.36	1.16	0.13	0.52	1.15	0.24	0.05
comp44491_c0_seq7	hypothetical protein OsI_00665	8569	gi|218187636|gb|EEC70063.1|hypothetical protein OsI_00665 [Oryza sativa Indica Group]	EEC70063	0	59	507.679	714	422	0	-		0	0	0	0	0	0	0	0	0	0	0	0
comp46426_c0_seq39	receptor-like protein kinase-like	8564	gi|225443276|ref|XP_002273607.1|PREDICTED: receptor-like protein kinase-like [Vitis vinifera]	XP_002273607	0	66	963.37	1082	718	4	P:biological_process; F:kinase activity; C:cellular_component; F:molecular_function	-	2.22	1.31	0.69	0.36	1.06	0.59	0.8	0	1.06	0.23	0.92	0.42
comp46223_c0_seq22	niemann-pick c1	8558	gi|359491908|ref|XP_002272383.2|PREDICTED: niemann-Pick C1 protein-like [Vitis vinifera]	XP_002272383	0	83	1419.45	1125	935	7	P:transport; F:signal transducer activity; C:cellular_component; C:plasma membrane; C:vacuole; C:plastid; P:signal transduction	-	0	0	0	0.11	0	0	0	0	0	0	0.18	0
comp46426_c0_seq16	receptor-like protein kinase-like	8557	gi|225443276|ref|XP_002273607.1|PREDICTED: receptor-like protein kinase-like [Vitis vinifera]	XP_002273607	0	65	874.389	988	652	4	P:biological_process; F:kinase activity; C:cellular_component; F:molecular_function	-	2.57	2.27	4.81	3.88	4.87	5.74	1.95	4.42	2.47	4.41	0	2.75
comp46426_c0_seq25	receptor-like protein kinase-like	8555	gi|225443276|ref|XP_002273607.1|PREDICTED: receptor-like protein kinase-like [Vitis vinifera]	XP_002273607	0	65	874.389	988	652	4	P:biological_process; F:kinase activity; C:cellular_component; F:molecular_function	-	0.05	0	0	0	0	0	0	0	0	0	0.28	0
comp40970_c0_seq4	probable ubiquitin-conjugating enzyme e2 24-like	8553	gi|359496174|ref|XP_002267490.2|PREDICTED: probable ubiquitin-conjugating enzyme E2 24-like [Vitis vinifera] >gi|297735992|emb|CBI23966.3| unnamed protein product [Vitis vinifera]	XP_002267490	0	60	684.485	927	565	0	-		2.8	1.9	0.64	2.12	0.82	0	1.07	2.28	1.8	1.57	1.65	0
comp46454_c1_seq46	trna uridine 5-carboxymethylaminomethyl modification enzyme -like	8545	gi|225447799|ref|XP_002266729.1|PREDICTED: dynamin-like protein ARC5 [Vitis vinifera]	XP_002266729	0	87	1161.36	754	658	12	F:ion binding; P:response to stress; P:catabolic process; P:biological_process; P:nucleobase-containing compound catabolic process; P:small molecule metabolic process; C:peroxisome; C:plastid; F:molecular_function; P:tRNA metabolic process; F:GTPase activity; C:mitochondrion	-	0	0	0	0	0	0	0	0	0	0	0	0
comp46454_c1_seq84	trna uridine 5-carboxymethylaminomethyl modification enzyme -like	8524	gi|225447799|ref|XP_002266729.1|PREDICTED: dynamin-like protein ARC5 [Vitis vinifera]	XP_002266729	0	87	1161.36	754	658	12	F:ion binding; P:response to stress; P:catabolic process; P:biological_process; P:nucleobase-containing compound catabolic process; P:small molecule metabolic process; C:peroxisome; C:plastid; F:molecular_function; P:tRNA metabolic process; F:GTPase activity; C:mitochondrion	-	0.1	0	0	0	0	0	0	0	0	0	0	0
comp37036_c0_seq1	down-regulated in metastasis domain-containing protein	8523	gi|298205222|emb|CBI17281.3|unnamed protein product [Vitis vinifera]	CBI17281	0	65	2214.11	2681	1767	1	C:Golgi apparatus	-	1.85	1.28	1.74	1.61	1.5	1.27	1.38	1.38	2.89	1.67	0	0
comp46223_c0_seq51	niemann-pick c1	8512	gi|359491908|ref|XP_002272383.2|PREDICTED: niemann-Pick C1 protein-like [Vitis vinifera]	XP_002272383	0	82	1347.03	1082	895	7	P:transport; F:signal transducer activity; C:cellular_component; C:plasma membrane; C:vacuole; C:plastid; P:signal transduction	-	0	0	0	0.12	0	0.13	0	0	0	0.22	0	0
comp45857_c3_seq1	pentatricopeptide repeat-containing protein	8512	gi|225459736|ref|XP_002284744.1|PREDICTED: pentatricopeptide repeat-containing protein At1g20230 [Vitis vinifera]	XP_002284744	0	73	845.114	730	536	0	-		0.01	0	0	0	0.03	0	0	0	0	0	0	0
comp46426_c0_seq48	receptor-like protein kinase-like	8510	gi|225443276|ref|XP_002273607.1|PREDICTED: receptor-like protein kinase-like [Vitis vinifera]	XP_002273607	0	66	963.37	1082	718	4	P:biological_process; F:kinase activity; C:cellular_component; F:molecular_function	-	0	0	0	0	0	0	0	0	0	0	0	0
comp37036_c0_seq2	down-regulated in metastasis domain-containing protein	8494	gi|298205222|emb|CBI17281.3|unnamed protein product [Vitis vinifera]	CBI17281	0	65	2214.11	2681	1767	1	C:Golgi apparatus	-	2.44	3.8	3.55	2.95	12.2	14.08	6.83	8.73	6.85	6.67	2.69	1.52
comp46426_c0_seq66	receptor-like protein kinase-like	8493	gi|225443276|ref|XP_002273607.1|PREDICTED: receptor-like protein kinase-like [Vitis vinifera]	XP_002273607	0	66	963.37	1082	718	4	P:biological_process; F:kinase activity; C:cellular_component; F:molecular_function	-	13.63	22.04	11.17	4.38	5.65	4.87	2.94	2.22	5.64	2.97	0	1
comp46426_c0_seq60	receptor-like protein kinase-like	8491	gi|225443276|ref|XP_002273607.1|PREDICTED: receptor-like protein kinase-like [Vitis vinifera]	XP_002273607	0	66	963.37	1082	718	4	P:biological_process; F:kinase activity; C:cellular_component; F:molecular_function	-	0.29	0	0	0	0	0	0	0	0	0	0.12	0
comp46426_c0_seq59	receptor-like protein kinase-like	8490	gi|225443276|ref|XP_002273607.1|PREDICTED: receptor-like protein kinase-like [Vitis vinifera]	XP_002273607	0	65	874.389	988	652	4	P:biological_process; F:kinase activity; C:cellular_component; F:molecular_function	-	0	0	0	0	0	0	0	0	0	0	0	0
comp46054_c1_seq16	translational activator gcn1	8485	gi|296085156|emb|CBI28651.3|unnamed protein product [Vitis vinifera]	CBI28651	0	82	3424.8	2623	2167	9	P:response to stress; P:biosynthetic process; P:carbohydrate metabolic process; P:cytoskeleton organization; P:catabolic process; C:plastid; C:cellular_component; C:nucleus; C:cytosol	-	16.55	16.52	11.48	18.79	32.69	40.08	14.17	16.02	20.78	29.26	8.21	4.77
comp45808_c4_seq21	armadillo beta-catenin-like repeat-containing protein	8483	gi|356535141|ref|XP_003536107.1|PREDICTED: protein MON2 homolog isoform 2 [Glycine max]	XP_003536107	0	77	1713.74	1427	1112	6	C:cytoplasm; P:vesicle-mediated transport; F:molecular_function; C:plasma membrane; P:nucleobase-containing compound catabolic process; P:small molecule metabolic process	-	0.18	0.01	0.04	0.08	0.02	0	0.09	0.21	0	0.04	0.25	0.02
comp45857_c3_seq68	pentatricopeptide repeat-containing protein	8483	gi|225459736|ref|XP_002284744.1|PREDICTED: pentatricopeptide repeat-containing protein At1g20230 [Vitis vinifera]	XP_002284744	0	73	845.114	730	536	0	-		0	0	0	0.01	0.02	0	0	0	0	0	0	0
comp45857_c3_seq11	pentatricopeptide repeat-containing protein	8483	gi|225459736|ref|XP_002284744.1|PREDICTED: pentatricopeptide repeat-containing protein At1g20230 [Vitis vinifera]	XP_002284744	0	73	845.114	730	536	0	-		0	0	0	0	0	0	0	0	0	0	0	0
comp44752_c0_seq15	erythroid differentiation-related factor; uncharacterized protein	8479	gi|359493172|ref|XP_003634532.1|PREDICTED: uncharacterized protein LOC100252053 [Vitis vinifera]	XP_003634532	0	62	1176.77	1421	893	1	C:plasma membrane	-	0	0	0	0	0	0	0	0	0	0	0	0
comp46130_c1_seq5	predicted protein; uncharacterized protein loc100253034	8478	gi|224100939|ref|XP_002312077.1|predicted protein [Populus trichocarpa] >gi|222851897|gb|EEE89444.1| predicted protein [Populus trichocarpa]	XP_002312077	2.64763e-99	58	347.436	599	351	2	C:organelle; C:intracellular	-	0.01	0.34	0.12	3.36	1.03	2.56	1.37	2.41	1.33	0.44	0.53	0.51
comp46426_c0_seq55	receptor-like protein kinase-like	8477	gi|225443276|ref|XP_002273607.1|PREDICTED: receptor-like protein kinase-like [Vitis vinifera]	XP_002273607	0	65	874.389	988	652	4	P:biological_process; F:kinase activity; C:cellular_component; F:molecular_function	-	0	0	0	0	0	0	0.06	0	0.62	1.59	0.34	0.88
comp40970_c0_seq5	probable ubiquitin-conjugating enzyme e2 24-like	8474	gi|359496174|ref|XP_002267490.2|PREDICTED: probable ubiquitin-conjugating enzyme E2 24-like [Vitis vinifera] >gi|297735992|emb|CBI23966.3| unnamed protein product [Vitis vinifera]	XP_002267490	0	60	684.485	927	565	0	-		2.12	1.48	1.4	1.16	2.92	1.28	0.8	0	2.66	3.24	1.75	4.09
comp45808_c4_seq12	armadillo beta-catenin-like repeat-containing protein	8469	gi|359487909|ref|XP_003633673.1|PREDICTED: protein MON2 homolog [Vitis vinifera]	XP_003633673	0	79	1851.25	1522	1207	6	C:cytoplasm; P:vesicle-mediated transport; F:molecular_function; C:plasma membrane; P:nucleobase-containing compound catabolic process; P:small molecule metabolic process	-	0.49	0.11	0.26	0.26	0.07	0.01	0.34	1.06	0	0.44	0.41	0.04
comp46454_c1_seq20	trna uridine 5-carboxymethylaminomethyl modification enzyme -like	8454	gi|225447799|ref|XP_002266729.1|PREDICTED: dynamin-like protein ARC5 [Vitis vinifera]	XP_002266729	0	84	1146.34	779	658	12	F:ion binding; P:response to stress; P:catabolic process; P:biological_process; P:nucleobase-containing compound catabolic process; P:small molecule metabolic process; C:peroxisome; C:plastid; F:molecular_function; P:tRNA metabolic process; F:GTPase activity; C:mitochondrion	-	0	0	0.29	0	0	0	0	0	0	0	0	0
comp46454_c1_seq60	trna uridine 5-carboxymethylaminomethyl modification enzyme -like	8453	gi|225447799|ref|XP_002266729.1|PREDICTED: dynamin-like protein ARC5 [Vitis vinifera]	XP_002266729	0	87	1133.63	735	641	12	F:ion binding; P:response to stress; P:catabolic process; P:biological_process; P:nucleobase-containing compound catabolic process; P:small molecule metabolic process; C:peroxisome; C:plastid; F:molecular_function; P:tRNA metabolic process; F:GTPase activity; C:mitochondrion	-	0	0	0	0	0	0	0	0	0	0	0	0
comp46426_c0_seq22	receptor-like protein kinase-like	8433	gi|225443276|ref|XP_002273607.1|PREDICTED: receptor-like protein kinase-like [Vitis vinifera]	XP_002273607	0	65	874.389	988	652	4	P:biological_process; F:kinase activity; C:cellular_component; F:molecular_function	-	0	0	0	0	0	0	0	0	0	0.06	0	0
comp45857_c3_seq38	pentatricopeptide repeat-containing protein	8433	gi|225459736|ref|XP_002284744.1|PREDICTED: pentatricopeptide repeat-containing protein At1g20230 [Vitis vinifera]	XP_002284744	0	73	845.114	730	536	3	P:biological_process; P:biosynthetic process; P:DNA metabolic process	-	0	0	0	0	0	0	0	0	0	0	0	0
comp46454_c1_seq92	trna uridine 5-carboxymethylaminomethyl modification enzyme -like	8432	gi|225447799|ref|XP_002266729.1|PREDICTED: dynamin-like protein ARC5 [Vitis vinifera]	XP_002266729	0	87	1133.63	735	641	12	F:ion binding; P:response to stress; P:catabolic process; P:biological_process; P:nucleobase-containing compound catabolic process; P:small molecule metabolic process; C:peroxisome; C:plastid; F:molecular_function; P:tRNA metabolic process; F:GTPase activity; C:mitochondrion	-	0	0	0	0.07	0	0	0	0	0	0	0	0.05
comp46223_c0_seq17	niemann-pick c1	8428	gi|359491908|ref|XP_002272383.2|PREDICTED: niemann-Pick C1 protein-like [Vitis vinifera]	XP_002272383	0	84	1362.05	1054	895	7	P:transport; F:signal transducer activity; C:cellular_component; C:plasma membrane; C:vacuole; C:plastid; P:signal transduction	-	0	0.29	0.25	0	0	0	0	0.05	0	0	0	0.04
comp44752_c0_seq29	erythroid differentiation-related factor; uncharacterized protein	8428	gi|359493172|ref|XP_003634532.1|PREDICTED: uncharacterized protein LOC100252053 [Vitis vinifera]	XP_003634532	0	62	1176.77	1421	893	1	C:plasma membrane	-	0	0	0	0	0	0	0	0	0	0	0	0
comp46531_c1_seq3	hypothetical protein VITISV_020846	8426	gi|147775355|emb|CAN65719.1|hypothetical protein VITISV_020846 [Vitis vinifera]	CAN65719	0	62	1572.37	1786	1109	0	-		0.51	0.85	0.89	1.58	1.17	1.73	0.99	1.08	0.63	1.17	0.9	0.58
comp46426_c0_seq1	receptor-like protein kinase-like	8426	gi|225443276|ref|XP_002273607.1|PREDICTED: receptor-like protein kinase-like [Vitis vinifera]	XP_002273607	0	66	963.37	1082	718	4	P:biological_process; F:kinase activity; C:cellular_component; F:molecular_function	-	0	0	0	0	0	0	0	0	0	0	0	0
comp45857_c3_seq25	pentatricopeptide repeat-containing protein	8419	gi|225459736|ref|XP_002284744.1|PREDICTED: pentatricopeptide repeat-containing protein At1g20230 [Vitis vinifera]	XP_002284744	0	73	845.114	730	536	0	-		0	0	0	0	0	0	0	0	0	0	0	0.1
comp45857_c3_seq33	pentatricopeptide repeat-containing protein	8419	gi|225459736|ref|XP_002284744.1|PREDICTED: pentatricopeptide repeat-containing protein At1g20230 [Vitis vinifera]	XP_002284744	0	73	845.114	730	536	0	-		0	0	0	0	0	0	0	0	0	0	0	0
comp46426_c0_seq23	receptor-like protein kinase-like	8413	gi|225443276|ref|XP_002273607.1|PREDICTED: receptor-like protein kinase-like [Vitis vinifera]	XP_002273607	0	66	963.37	1082	718	4	P:biological_process; F:kinase activity; C:cellular_component; F:molecular_function	-	0	0	0	0	0	0	0.09	0	1.45	1.07	0.14	0.32
comp46378_c0_seq1	golgi-body localisation and rna pol ii promoter fmp27 domain-containing protein	8407	gi|225459056|ref|XP_002285638.1|PREDICTED: uncharacterized protein LOC100254031 isoform 1 [Vitis vinifera]	XP_002285638	0	75	2711.02	2361	1784	4	P:growth; C:extracellular region; C:plasma membrane; P:biological_process	-	18.32	21.53	11.95	29.09	19.78	17.75	15.4	19.49	16.95	14.57	9.96	7.39
comp44752_c0_seq33	erythroid differentiation-related factor; uncharacterized protein	8399	gi|359493172|ref|XP_003634532.1|PREDICTED: uncharacterized protein LOC100252053 [Vitis vinifera]	XP_003634532	0	62	1176.77	1421	893	1	C:plasma membrane	-	0	0	0	0.03	0.01	0	0.01	0	0.04	0.01	0	0
comp45857_c3_seq19	pentatricopeptide repeat-containing protein	8390	gi|225459736|ref|XP_002284744.1|PREDICTED: pentatricopeptide repeat-containing protein At1g20230 [Vitis vinifera]	XP_002284744	0	73	845.114	730	536	0	-		0	0.06	0.05	0	0	0	0	0	0	0.07	0	0
comp46454_c1_seq22	trna uridine 5-carboxymethylaminomethyl modification enzyme -like	8379	gi|225447799|ref|XP_002266729.1|PREDICTED: dynamin-like protein ARC5 [Vitis vinifera]	XP_002266729	0	87	1161.36	754	658	12	F:ion binding; P:response to stress; P:catabolic process; P:biological_process; P:nucleobase-containing compound catabolic process; P:small molecule metabolic process; C:peroxisome; C:plastid; F:molecular_function; P:tRNA metabolic process; F:GTPase activity; C:mitochondrion	-	0	0	0	0	0	0	0	0	0	0	0	0
comp46409_c0_seq19	gag-pol polyprotein	8370	gi|147861248|emb|CAN79321.1|hypothetical protein VITISV_018984 [Vitis vinifera]	CAN79321	0	63	1069.69	1197	756	2	P:DNA metabolic process; F:molecular_function	-	2.34	1.2	0.93	3.27	1	1.02	0.94	1.9	1.37	0.98	0.8	0.48
comp46426_c0_seq5	receptor-like protein kinase-like	8369	gi|225443276|ref|XP_002273607.1|PREDICTED: receptor-like protein kinase-like [Vitis vinifera]	XP_002273607	0	66	963.37	1082	718	4	P:biological_process; F:kinase activity; C:cellular_component; F:molecular_function	-	0	0	0	0	0	0	0	0	0	0.04	0	0
comp46454_c1_seq26	trna uridine 5-carboxymethylaminomethyl modification enzyme -like	8358	gi|225447799|ref|XP_002266729.1|PREDICTED: dynamin-like protein ARC5 [Vitis vinifera]	XP_002266729	0	87	1161.36	754	658	12	F:ion binding; P:response to stress; P:catabolic process; P:biological_process; P:nucleobase-containing compound catabolic process; P:small molecule metabolic process; C:peroxisome; C:plastid; F:molecular_function; P:tRNA metabolic process; F:GTPase activity; C:mitochondrion	-	0.02	0	0	0	0	0	0	0	0	0	0	0
comp44752_c0_seq17	erythroid differentiation-related factor; uncharacterized protein	8358	gi|359493172|ref|XP_003634532.1|PREDICTED: uncharacterized protein LOC100252053 [Vitis vinifera]	XP_003634532	0	62	1176.77	1421	893	1	C:plasma membrane	-	0	0	0	0	0	0	0	0	0	0	0	0
comp46454_c1_seq110	trna uridine 5-carboxymethylaminomethyl modification enzyme -like	8355	gi|225447799|ref|XP_002266729.1|PREDICTED: dynamin-like protein ARC5 [Vitis vinifera]	XP_002266729	0	87	1133.63	735	641	12	F:ion binding; P:response to stress; P:catabolic process; P:biological_process; P:nucleobase-containing compound catabolic process; P:small molecule metabolic process; C:peroxisome; C:plastid; F:molecular_function; P:tRNA metabolic process; F:GTPase activity; C:mitochondrion	-	0	0	0.49	0.41	0.39	0.69	0.33	0.27	0.4	0.44	0.24	0.17
comp38214_c0_seq2	PREDICTED: uncharacterized protein LOC100245172	8353	gi|359487984|ref|XP_002263069.2|PREDICTED: uncharacterized protein LOC100245172 [Vitis vinifera]	XP_002263069	0	73	2097.4	1863	1375	1	C:plastid	-	0.33	0.54	0.5	1.04	1.34	1.43	1.36	1.07	0.64	0.35	0.27	0.4
comp46426_c0_seq57	receptor-like protein kinase-like	8349	gi|225443276|ref|XP_002273607.1|PREDICTED: receptor-like protein kinase-like [Vitis vinifera]	XP_002273607	0	65	874.389	988	652	4	P:biological_process; F:kinase activity; C:cellular_component; F:molecular_function	-	0	0	0	0	0	0	0	0	0	0	0.17	0
comp41293_c0_seq2	zinc finger; uncharacterized protein	8348	gi|296081949|emb|CBI20954.3|unnamed protein product [Vitis vinifera]	CBI20954	0	73	2838.52	2520	1862	2	C:nucleus; P:biological_process	-	17.4	17.57	14.22	27.27	23.51	26.07	13.86	17.61	21.14	22.43	10.39	6.37
comp44752_c0_seq16	erythroid differentiation-related factor; uncharacterized protein	8348	gi|359493172|ref|XP_003634532.1|PREDICTED: uncharacterized protein LOC100252053 [Vitis vinifera]	XP_003634532	0	62	1176.77	1421	893	1	C:plasma membrane	-	0	0	0	0	0	0	0	0	0	0	0	0
comp45857_c3_seq70	pentatricopeptide repeat-containing protein	8340	gi|225459736|ref|XP_002284744.1|PREDICTED: pentatricopeptide repeat-containing protein At1g20230 [Vitis vinifera]	XP_002284744	0	73	845.114	730	536	3	P:biological_process; P:biosynthetic process; P:DNA metabolic process	-	0	0	0	0	0	0	0	0	0	0	0	0
comp45857_c3_seq37	pentatricopeptide repeat-containing protein	8340	gi|225459736|ref|XP_002284744.1|PREDICTED: pentatricopeptide repeat-containing protein At1g20230 [Vitis vinifera]	XP_002284744	0	73	845.114	730	536	3	P:biological_process; P:biosynthetic process; P:DNA metabolic process	-	0	0	0	0	0	0	0	0	0	0	0	0
comp45074_c3_seq1	chromatin remodeling complex subunit	8333	gi|359472760|ref|XP_003631193.1|PREDICTED: uncharacterized protein LOC100247555 [Vitis vinifera]	XP_003631193	0	68	1523.45	1457	998	8	F:helicase activity; P:chromosome organization; F:DNA binding; C:cellular_component; F:molecular_function; F:ion binding; C:nucleus; C:chromosome	-	1.22	2.23	1.55	4.83	3.25	2.05	1.71	3.87	3	2.76	3.6	4.06
comp45857_c3_seq49	pentatricopeptide repeat-containing protein	8326	gi|225459736|ref|XP_002284744.1|PREDICTED: pentatricopeptide repeat-containing protein At1g20230 [Vitis vinifera]	XP_002284744	0	73	845.114	730	536	0	-		0	0.12	0	0	0	0.06	0	0.03	0.05	0	0.05	0
comp44006_c1_seq8	chromatin remodeling complex subunit	8323	gi|359478708|ref|XP_002282476.2|PREDICTED: uncharacterized protein LOC100258707 [Vitis vinifera]	XP_002282476	1.92175e-149	61	518.85	687	420	3	F:molecular_function; C:organelle; C:intracellular	-	0	0	0	0	0	0	0	0	0	0	0	0
comp44006_c1_seq12	chromatin remodeling complex subunit	8301	gi|359478708|ref|XP_002282476.2|PREDICTED: uncharacterized protein LOC100258707 [Vitis vinifera]	XP_002282476	1.88194e-149	61	518.85	687	420	3	F:molecular_function; C:organelle; C:intracellular	-	0	0	0.01	0.17	0	0	0.01	0.16	0	0	0.02	0.02
comp46426_c0_seq47	receptor-like protein kinase-like	8296	gi|225443276|ref|XP_002273607.1|PREDICTED: receptor-like protein kinase-like [Vitis vinifera]	XP_002273607	0	65	874.389	988	652	4	P:biological_process; F:kinase activity; C:cellular_component; F:molecular_function	-	0	0	0	0	0	0	0	0	0	0	0	0
comp46426_c0_seq26	receptor-like protein kinase-like	8285	gi|225443276|ref|XP_002273607.1|PREDICTED: receptor-like protein kinase-like [Vitis vinifera]	XP_002273607	0	66	963.37	1082	718	4	P:biological_process; F:kinase activity; C:cellular_component; F:molecular_function	-	0	0	0	0	0	0	0	0	0	0	0.07	0
comp44752_c0_seq31	erythroid differentiation-related factor; uncharacterized protein	8278	gi|359493172|ref|XP_003634532.1|PREDICTED: uncharacterized protein LOC100252053 [Vitis vinifera]	XP_003634532	0	62	1176.77	1421	893	1	C:plasma membrane	-	0	0	0	0.04	0.05	0.04	0.01	0	0.05	0.02	0	0
comp45074_c3_seq8	chromatin remodeling complex subunit	8261	gi|359472760|ref|XP_003631193.1|PREDICTED: uncharacterized protein LOC100247555 [Vitis vinifera]	XP_003631193	0	68	1523.45	1457	998	8	F:helicase activity; P:chromosome organization; F:DNA binding; C:cellular_component; F:molecular_function; F:ion binding; C:nucleus; C:chromosome	-	14.63	13.68	11.69	25.91	21.11	23.66	22.68	29.23	21.79	20.81	19.68	15.03
comp46409_c0_seq1	gag-pol polyprotein	8258	gi|147861248|emb|CAN79321.1|hypothetical protein VITISV_018984 [Vitis vinifera]	CAN79321	0	63	1069.69	1197	756	2	P:DNA metabolic process; F:molecular_function	-	0.2	0.18	0.05	0.34	0.18	0.3	0.12	0.24	0.11	0.1	0.07	0.14
comp45857_c3_seq31	pentatricopeptide repeat-containing protein	8247	gi|225459736|ref|XP_002284744.1|PREDICTED: pentatricopeptide repeat-containing protein At1g20230 [Vitis vinifera]	XP_002284744	0	73	845.114	730	536	3	P:biological_process; P:biosynthetic process; P:DNA metabolic process	-	0.29	0.24	0.38	0.52	0.37	0.37	0.48	0.34	0.63	0.72	0.36	0.47
comp46372_c0_seq7	rna-dependent rna polymerase	8246	gi|242066062|ref|XP_002454320.1|hypothetical protein SORBIDRAFT_04g028630 [Sorghum bicolor] >gi|241934151|gb|EES07296.1| hypothetical protein SORBIDRAFT_04g028630 [Sorghum bicolor]	XP_002454320	0	69	931.013	846	591	3	P:biological_process; P:signal transduction; P:response to stress	-	0	0	0	0	0	0	0	0	0	0	0	0
comp38214_c0_seq3	PREDICTED: uncharacterized protein LOC100245172	8240	gi|359487984|ref|XP_002263069.2|PREDICTED: uncharacterized protein LOC100245172 [Vitis vinifera]	XP_002263069	0	73	2698.69	2498	1830	1	C:plastid	-	0.94	4.69	2.86	1.25	1.42	0.41	0.59	0	1.85	0.94	0.94	0
comp46426_c0_seq19	receptor-like protein kinase-like	8232	gi|225443276|ref|XP_002273607.1|PREDICTED: receptor-like protein kinase-like [Vitis vinifera]	XP_002273607	0	66	963.37	1082	718	4	P:biological_process; F:kinase activity; C:cellular_component; F:molecular_function	-	0	0	0	0	0	0	0	0	0	0	0	0
comp44006_c1_seq6	chromatin remodeling complex subunit	8226	gi|359478708|ref|XP_002282476.2|PREDICTED: uncharacterized protein LOC100258707 [Vitis vinifera]	XP_002282476	0	57	618.231	985	566	1	F:molecular_function	-	0	0	0	0	0	0	0	0	0.08	0	0	0
comp27533_c0_seq1	pentatricopeptide repeat-containing protein	8224	gi|297745567|emb|CBI40732.3|unnamed protein product [Vitis vinifera]	CBI40732	0	73	582.022	509	375	1	C:mitochondrion	-	23.23	16.39	13.5	27.72	16.56	11.37	21.51	21.72	20.64	15.34	14.83	13.3
comp38214_c0_seq1	PREDICTED: uncharacterized protein LOC100245172	8222	gi|359487984|ref|XP_002263069.2|PREDICTED: uncharacterized protein LOC100245172 [Vitis vinifera]	XP_002263069	0	73	2704.47	2490	1831	1	C:plastid	-	3.98	1.51	2.11	6.18	7.03	10.09	4.81	5.97	5.84	6.24	2.12	2.17
comp46409_c0_seq11	gag-pol polyprotein	8220	gi|147861248|emb|CAN79321.1|hypothetical protein VITISV_018984 [Vitis vinifera]	CAN79321	0	63	1069.69	1197	756	2	P:DNA metabolic process; F:molecular_function	-	2.06	3.3	2.57	1.2	2.93	3.13	2.04	1.46	2.14	1.48	0.56	0.95
comp45484_c5_seq13	conserved hypothetical protein; uncharacterized protein loc100828721	8218	gi|255588491|ref|XP_002534619.1|conserved hypothetical protein [Ricinus communis] >gi|223524895|gb|EEF27765.1| conserved hypothetical protein [Ricinus communis]	XP_002534619	0	67	603.979	639	431	1	P:biological_process	-	0.11	0.86	0.14	0.5	0.08	0.79	0.07	0.28	0	0.04	0.02	0.8
comp42643_c0_seq22	disease resistance protein	8217	gi|208609060|dbj|BAG72152.1|hypothetical protein [Lotus japonicus]	BAG72152	1.16209e-43	64	126.331	134	87	1	P:biological_process	-	0	0	0	0	0	0	0.02	0	0	0	0	0
comp46426_c0_seq54	receptor-like protein kinase-like	8212	gi|225443276|ref|XP_002273607.1|PREDICTED: receptor-like protein kinase-like [Vitis vinifera]	XP_002273607	0	65	874.389	988	652	4	P:biological_process; F:kinase activity; C:cellular_component; F:molecular_function	-	0	0	0	0	0	0	0	0	0	0	0	0
comp44006_c1_seq17	chromatin remodeling complex subunit	8204	gi|359478708|ref|XP_002282476.2|PREDICTED: uncharacterized protein LOC100258707 [Vitis vinifera]	XP_002282476	0	57	618.231	985	566	1	F:molecular_function	-	0.05	0.22	0.08	1.02	0.6	0.72	0.3	0.85	0.67	0.8	0.14	0.38
comp43929_c1_seq8	crossover junction endonuclease mus81-like	8191	gi|255544095|ref|XP_002513110.1|endonuclease, putative [Ricinus communis] >gi|223548121|gb|EEF49613.1| endonuclease, putative [Ricinus communis]	XP_002513110	4.98573e-60	74	231.876	200	149	18	P:cell cycle; P:DNA metabolic process; P:reproduction; P:cell division; P:chromosome segregation; P:biological_process; P:response to stress; P:cellular nitrogen compound metabolic process; P:cell differentiation; P:anatomical structure development; F:molecular_function; P:chromosome organization; P:cellular component assembly; P:cell proliferation; F:nuclease activity; C:nuclear chromosome; P:bi…	-	0	0	0	0.16	0	0.07	0	0.04	0	0	0	0
comp46112_c2_seq23	bifunctional fucokinase fucose pyrophosphorylase-like	8181	gi|356571254|ref|XP_003553794.1|PREDICTED: bifunctional fucokinase/fucose pyrophosphorylase-like [Glycine max]	XP_003553794	0	74	1112.06	1069	799	9	P:biosynthetic process; P:carbohydrate metabolic process; P:cellular nitrogen compound metabolic process; P:small molecule metabolic process; F:kinase activity; F:ion binding; P:vesicle-mediated transport; F:nucleotidyltransferase activity; C:cytoplasm	EC:2.7.1.6; EC:2.7.1.52; EC:2.7.7.30	0.32	0.41	0.11	0	0.11	0.28	0.17	0.48	0.24	0.17	0.1	0.27
comp46372_c0_seq10	rna-dependent rna polymerase	8179	gi|242066062|ref|XP_002454320.1|hypothetical protein SORBIDRAFT_04g028630 [Sorghum bicolor] >gi|241934151|gb|EES07296.1| hypothetical protein SORBIDRAFT_04g028630 [Sorghum bicolor]	XP_002454320	0	71	1248.03	1102	785	3	P:biological_process; P:signal transduction; P:response to stress	-	0	0	0	0	0	0	0	0	0	0	0	0
comp46112_c2_seq20	bifunctional fucokinase fucose pyrophosphorylase-like	8163	gi|356571254|ref|XP_003553794.1|PREDICTED: bifunctional fucokinase/fucose pyrophosphorylase-like [Glycine max]	XP_003553794	0	76	1127.46	1045	802	9	P:biosynthetic process; P:carbohydrate metabolic process; P:cellular nitrogen compound metabolic process; P:small molecule metabolic process; F:kinase activity; F:ion binding; P:vesicle-mediated transport; F:nucleotidyltransferase activity; C:cytoplasm	EC:2.7.1.6; EC:2.7.1.52; EC:2.7.7.30	0.17	0.09	0.06	0	0.13	0.06	0	0.21	0.2	0.06	0.13	0.15
comp43264_c0_seq1	ubiquitin carboxyl-terminal hydrolase 9	8159	gi|359473972|ref|XP_002279130.2|PREDICTED: ubiquitin carboxyl-terminal hydrolase 9-like [Vitis vinifera]	XP_002279130	0	68	952.97	933	641	2	P:biological_process; F:peptidase activity	EC:3.4	40.63	45.58	52.91	36.08	51.33	65.55	38.42	37.46	56.01	59.27	37.65	40.85
comp46531_c1_seq2	hypothetical protein VITISV_020846	8159	gi|147775355|emb|CAN65719.1|hypothetical protein VITISV_020846 [Vitis vinifera]	CAN65719	0	62	1572.37	1786	1109	0	-		0.22	0.13	0	0.2	0.13	0	0.22	0	0.5	0	0	0
comp44006_c1_seq22	chromatin remodeling complex subunit	8157	gi|359478708|ref|XP_002282476.2|PREDICTED: uncharacterized protein LOC100258707 [Vitis vinifera]	XP_002282476	1.60309e-149	61	518.85	687	420	3	F:molecular_function; C:organelle; C:intracellular	-	0	0	0	0	0	0	0	0	0	0	0	0
comp45484_c5_seq19	conserved hypothetical protein; uncharacterized protein loc100828721	8156	gi|255588491|ref|XP_002534619.1|conserved hypothetical protein [Ricinus communis] >gi|223524895|gb|EEF27765.1| conserved hypothetical protein [Ricinus communis]	XP_002534619	0	67	603.979	639	431	1	P:biological_process	-	0.26	0.35	0.1	0.29	0.33	0	0.13	0.53	0	0.01	0.59	2.73
comp27533_c0_seq2	pentatricopeptide repeat-containing protein	8155	gi|297745567|emb|CBI40732.3|unnamed protein product [Vitis vinifera]	CBI40732	8.15777e-171	71	547.354	509	362	1	C:mitochondrion	-	9.27	7.07	1.97	27.63	11.94	5.87	17.12	19.52	26.38	5.55	9.78	5.92
comp46372_c0_seq48	rna-dependent rna polymerase	8153	gi|242066062|ref|XP_002454320.1|hypothetical protein SORBIDRAFT_04g028630 [Sorghum bicolor] >gi|241934151|gb|EES07296.1| hypothetical protein SORBIDRAFT_04g028630 [Sorghum bicolor]	XP_002454320	0	69	931.013	846	591	3	P:biological_process; P:signal transduction; P:response to stress	-	0	0	0.07	0.31	0	0.2	0.04	0	0.24	0	0.03	0.2
comp45484_c5_seq23	conserved hypothetical protein; uncharacterized protein loc100828721	8152	gi|255588491|ref|XP_002534619.1|conserved hypothetical protein [Ricinus communis] >gi|223524895|gb|EEF27765.1| conserved hypothetical protein [Ricinus communis]	XP_002534619	0	67	603.979	639	431	1	P:biological_process	-	0	0.75	0.19	0	0.23	0.83	0	0	0	0	0	0.57
comp46426_c0_seq64	receptor-like protein kinase-like	8148	gi|225443276|ref|XP_002273607.1|PREDICTED: receptor-like protein kinase-like [Vitis vinifera]	XP_002273607	0	66	963.37	1082	718	4	P:biological_process; F:kinase activity; C:cellular_component; F:molecular_function	-	0	0	0	0	0	0	0	0	0	0	0	0
comp45484_c5_seq32	hypothetical protein SORBIDRAFT_02g006360; uncharacterized protein loc100828721	8146	gi|242043344|ref|XP_002459543.1|hypothetical protein SORBIDRAFT_02g006360 [Sorghum bicolor] >gi|241922920|gb|EER96064.1| hypothetical protein SORBIDRAFT_02g006360 [Sorghum bicolor]	XP_002459543	0	70	712.605	649	459	1	P:biological_process	-	0	0	0.33	0	0	0	0	0	0.87	0.11	0	0
comp42643_c0_seq12	disease resistance protein	8143	gi|208609060|dbj|BAG72152.1|hypothetical protein [Lotus japonicus]	BAG72152	1.15108e-43	64	126.331	134	87	1	P:biological_process	-	0	0	0	0	0	0	0.01	0	0	0	0	0
comp45484_c5_seq15	hypothetical protein SORBIDRAFT_02g006360; uncharacterized protein loc100828721	8142	gi|242043344|ref|XP_002459543.1|hypothetical protein SORBIDRAFT_02g006360 [Sorghum bicolor] >gi|241922920|gb|EER96064.1| hypothetical protein SORBIDRAFT_02g006360 [Sorghum bicolor]	XP_002459543	0	70	712.605	649	459	1	P:biological_process	-	1.9	0.64	1.78	6.17	1.92	0	1.63	4.23	2.75	2.6	2.02	0.98
comp45484_c5_seq40	conserved hypothetical protein; uncharacterized protein loc100828721	8140	gi|255588491|ref|XP_002534619.1|conserved hypothetical protein [Ricinus communis] >gi|223524895|gb|EEF27765.1| conserved hypothetical protein [Ricinus communis]	XP_002534619	0	67	603.979	639	431	1	P:biological_process	-	1.11	1.77	0.89	2.83	1.19	1.38	0.64	1.03	3.01	1.58	0.09	0.72
comp44006_c1_seq19	chromatin remodeling complex subunit	8135	gi|359478708|ref|XP_002282476.2|PREDICTED: uncharacterized protein LOC100258707 [Vitis vinifera]	XP_002282476	1.56341e-149	61	518.85	687	420	3	F:molecular_function; C:organelle; C:intracellular	-	0.02	0	0.02	0.08	0	0	0.05	0.15	0	0	0.05	0.01
comp46112_c2_seq12	bifunctional fucokinase fucose pyrophosphorylase-like	8116	gi|225470962|ref|XP_002264541.1|PREDICTED: bifunctional fucokinase/fucose pyrophosphorylase-like [Vitis vinifera]	XP_002264541	0	73	832.402	797	588	4	P:biosynthetic process; P:biological_process; F:molecular_function; F:kinase activity	-	0.03	0.09	0.04	0	0.04	0	0	0.02	0.07	0	0.01	0.18
comp46112_c2_seq6	bifunctional fucokinase fucose pyrophosphorylase-like	8100	gi|356571254|ref|XP_003553794.1|PREDICTED: bifunctional fucokinase/fucose pyrophosphorylase-like [Glycine max]	XP_003553794	0	76	1126.31	1042	799	9	P:biosynthetic process; P:carbohydrate metabolic process; P:cellular nitrogen compound metabolic process; P:small molecule metabolic process; F:kinase activity; F:ion binding; P:vesicle-mediated transport; F:nucleotidyltransferase activity; C:cytoplasm	EC:2.7.1.6; EC:2.7.1.52; EC:2.7.7.30	0.1	0	0	0.33	0.27	0.3	1.13	0.15	0.56	0.15	0.1	0.09
comp46372_c0_seq33	rna-dependent rna polymerase	8086	gi|242066062|ref|XP_002454320.1|hypothetical protein SORBIDRAFT_04g028630 [Sorghum bicolor] >gi|241934151|gb|EES07296.1| hypothetical protein SORBIDRAFT_04g028630 [Sorghum bicolor]	XP_002454320	0	71	1248.03	1102	785	3	P:biological_process; P:signal transduction; P:response to stress	-	0	0	0.07	0.26	0	0.23	0.13	0	0.4	0	0.24	0.39
comp45484_c5_seq10	hypothetical protein SORBIDRAFT_02g006360; uncharacterized protein loc100828721	8084	gi|242043344|ref|XP_002459543.1|hypothetical protein SORBIDRAFT_02g006360 [Sorghum bicolor] >gi|241922920|gb|EER96064.1| hypothetical protein SORBIDRAFT_02g006360 [Sorghum bicolor]	XP_002459543	0	70	712.605	649	459	1	P:biological_process	-	0	0	0.25	0	0	0	0	0	0.66	0.04	0	0
comp45484_c5_seq58	hypothetical protein SORBIDRAFT_02g006360; uncharacterized protein loc100828721	8080	gi|242043344|ref|XP_002459543.1|hypothetical protein SORBIDRAFT_02g006360 [Sorghum bicolor] >gi|241922920|gb|EER96064.1| hypothetical protein SORBIDRAFT_02g006360 [Sorghum bicolor]	XP_002459543	0	70	712.605	649	459	1	P:biological_process	-	0	0.25	0.45	0	0.01	2.04	0	0	0	0	0	0.23
comp45484_c5_seq49	conserved hypothetical protein; uncharacterized protein loc100828721	8078	gi|255588491|ref|XP_002534619.1|conserved hypothetical protein [Ricinus communis] >gi|223524895|gb|EEF27765.1| conserved hypothetical protein [Ricinus communis]	XP_002534619	0	67	603.979	639	431	1	P:biological_process	-	2.86	0.72	0.69	1.71	5.06	0	1.27	2	2.31	0.57	2.49	2.5
comp38623_c0_seq2	PREDICTED: uncharacterized protein LOC100264016	8076	gi|359494131|ref|XP_003634725.1|PREDICTED: uncharacterized protein LOC100264016 [Vitis vinifera]	XP_003634725	0	57	1486.09	2663	1529	0	-		4.16	4.72	2.88	3.85	6.49	7.6	4.31	4.57	6.24	5.19	1.28	1.58
comp43566_c1_seq13	atp sulfurylase chloroplastic; uncharacterized protein	8071	gi|255576731|ref|XP_002529253.1|conserved hypothetical protein [Ricinus communis] >gi|223531289|gb|EEF33131.1| conserved hypothetical protein [Ricinus communis]	XP_002529253	0	52	979.163	2042	1071	4	F:nucleotidyltransferase activity; P:sulfur compound metabolic process; P:cellular nitrogen compound metabolic process; P:small molecule metabolic process	EC:2.7.7.4	0	0	0	0	0	0	1.4	0.29	0	0	0.07	0
comp45484_c5_seq52	hypothetical protein SORBIDRAFT_02g006360; uncharacterized protein loc100828721	8068	gi|242043344|ref|XP_002459543.1|hypothetical protein SORBIDRAFT_02g006360 [Sorghum bicolor] >gi|241922920|gb|EER96064.1| hypothetical protein SORBIDRAFT_02g006360 [Sorghum bicolor]	XP_002459543	0	70	712.605	649	459	1	P:biological_process	-	0	0.61	2.09	3.06	0.06	3.41	0.69	0.15	0.6	4.07	0.11	0.29
comp38623_c0_seq1	PREDICTED: uncharacterized protein LOC100264016	8065	gi|359494131|ref|XP_003634725.1|PREDICTED: uncharacterized protein LOC100264016 [Vitis vinifera]	XP_003634725	0	54	1080.86	2297	1259	2	P:biological_process; P:anatomical structure development	-	0.86	1.22	0.91	2.83	5.12	7.36	2.5	3.72	3.12	3.89	2.07	0.96
comp44006_c1_seq10	chromatin remodeling complex subunit	8060	gi|359478708|ref|XP_002282476.2|PREDICTED: uncharacterized protein LOC100258707 [Vitis vinifera]	XP_002282476	0	57	618.231	985	566	1	F:molecular_function	-	0	0	0	0	0	0	0	0	0.03	0	0	0
comp45547_c1_seq16	uncharacterized wd repeat-containing	8045	gi|225440418|ref|XP_002269448.1|PREDICTED: uncharacterized WD repeat-containing protein C1672.07 isoform 1 [Vitis vinifera] >gi|297740341|emb|CBI30523.3| unnamed protein product [Vitis vinifera]	XP_002269448	0	82	1275	910	747	12	P:ribosome biogenesis; P:cellular nitrogen compound metabolic process; P:protein targeting; P:nucleocytoplasmic transport; P:mRNA processing; F:isomerase activity; P:biosynthetic process; P:small molecule metabolic process; C:protein complex; C:intracellular; F:molecular_function; C:nucleus	-	0.72	0.12	2.67	0.55	2.43	5.42	1.32	3.61	2.86	5	4.64	7.24
comp44006_c1_seq11	chromatin remodeling complex subunit	8040	gi|297746282|emb|CBI16338.3|unnamed protein product [Vitis vinifera]	CBI16338	0	61	756.903	990	604	3	F:molecular_function; C:organelle; C:intracellular	-	0	0	0	0	0	0	0	0	0	0	0	0
comp44006_c1_seq23	chromatin remodeling complex subunit	8038	gi|359478708|ref|XP_002282476.2|PREDICTED: uncharacterized protein LOC100258707 [Vitis vinifera]	XP_002282476	0	57	618.231	985	566	1	F:molecular_function	-	0.3	0.44	0.26	0.46	0.31	0.71	1.28	0.8	0.22	0.76	0.42	0.09
comp46112_c2_seq22	bifunctional fucokinase fucose pyrophosphorylase-like	8035	gi|225470962|ref|XP_002264541.1|PREDICTED: bifunctional fucokinase/fucose pyrophosphorylase-like [Vitis vinifera]	XP_002264541	0	73	832.402	797	588	9	P:biosynthetic process; P:carbohydrate metabolic process; P:cellular nitrogen compound metabolic process; P:small molecule metabolic process; F:kinase activity; F:ion binding; P:vesicle-mediated transport; F:nucleotidyltransferase activity; C:cytoplasm	EC:2.7.1.6; EC:2.7.1.52; EC:2.7.7.30	0.01	0	0	0	0.1	0.02	0	0	0.17	0	0.01	0.06
comp46130_c1_seq3	predicted protein; uncharacterized protein loc100253034	8028	gi|224100939|ref|XP_002312077.1|predicted protein [Populus trichocarpa] >gi|222851897|gb|EEE89444.1| predicted protein [Populus trichocarpa]	XP_002312077	2.3056e-99	58	347.436	599	351	2	C:organelle; C:intracellular	-	0.59	0.27	0	1.66	1.43	0.05	0.84	1.48	0	0.46	0.25	0
comp45857_c3_seq20	pentatricopeptide repeat-containing protein	8023	gi|225459736|ref|XP_002284744.1|PREDICTED: pentatricopeptide repeat-containing protein At1g20230 [Vitis vinifera]	XP_002284744	0	73	845.114	730	536	0	-		0.11	0	0	0	0.29	0	0	0	0	0	0	0
comp44006_c1_seq5	chromatin remodeling complex subunit	8018	gi|297746282|emb|CBI16338.3|unnamed protein product [Vitis vinifera]	CBI16338	0	61	756.903	990	604	3	F:molecular_function; C:organelle; C:intracellular	-	0.03	0	0.07	0.74	0	0	0.06	0.52	0	0	0.19	0.23
comp46426_c0_seq32	receptor-like protein kinase-like	8015	gi|225443276|ref|XP_002273607.1|PREDICTED: receptor-like protein kinase-like [Vitis vinifera]	XP_002273607	0	65	874.389	988	652	4	P:biological_process; F:kinase activity; C:cellular_component; F:molecular_function	-	0	0	0	0	0	0	0	0	0	0	0	0
comp45484_c5_seq30	hypothetical protein SORBIDRAFT_02g006360; uncharacterized protein loc100828721	8006	gi|242043344|ref|XP_002459543.1|hypothetical protein SORBIDRAFT_02g006360 [Sorghum bicolor] >gi|241922920|gb|EER96064.1| hypothetical protein SORBIDRAFT_02g006360 [Sorghum bicolor]	XP_002459543	0	70	712.605	649	459	1	P:biological_process	-	0	0.24	1.64	1.85	0.24	0	1.39	0.28	0.45	1.48	3.24	1.02
comp43566_c1_seq11	bifunctional 3 -phosphoadenosine 5 -phosphosulfate synthase; uncharacterized protein	7994	gi|255576731|ref|XP_002529253.1|conserved hypothetical protein [Ricinus communis] >gi|223531289|gb|EEF33131.1| conserved hypothetical protein [Ricinus communis]	XP_002529253	0	52	979.163	2042	1071	7	F:nucleotidyltransferase activity; P:response to stress; C:plastid; C:cytosol; P:sulfur compound metabolic process; P:cellular nitrogen compound metabolic process; P:small molecule metabolic process	EC:2.7.7.4	0	0	0	0	0	0	0	0.03	0.04	0.03	0	0
comp45857_c3_seq53	pentatricopeptide repeat-containing protein	7994	gi|225459736|ref|XP_002284744.1|PREDICTED: pentatricopeptide repeat-containing protein At1g20230 [Vitis vinifera]	XP_002284744	0	73	845.114	730	536	0	-		0	0	0	0.05	0.22	0	0	0	0	0	0	0
comp45857_c3_seq63	pentatricopeptide repeat-containing protein	7994	gi|225459736|ref|XP_002284744.1|PREDICTED: pentatricopeptide repeat-containing protein At1g20230 [Vitis vinifera]	XP_002284744	0	73	845.114	730	536	0	-		0	0	0	0	0	0	0	0	0	0	0	0
comp43566_c1_seq6	atp sulfurylase chloroplastic; uncharacterized protein	7990	gi|255576731|ref|XP_002529253.1|conserved hypothetical protein [Ricinus communis] >gi|223531289|gb|EEF33131.1| conserved hypothetical protein [Ricinus communis]	XP_002529253	0	52	979.163	2042	1071	4	F:nucleotidyltransferase activity; P:sulfur compound metabolic process; P:cellular nitrogen compound metabolic process; P:small molecule metabolic process	EC:2.7.7.4	0	0	0	0	0	0	0	0	0	0	0	0
comp45188_c0_seq33	hypothetical protein SORBIDRAFT_01g019330	7986	gi|242039377|ref|XP_002467083.1|hypothetical protein SORBIDRAFT_01g019330 [Sorghum bicolor] >gi|241920937|gb|EER94081.1| hypothetical protein SORBIDRAFT_01g019330 [Sorghum bicolor]	XP_002467083	0	71	724.546	702	500	0	-		0	0.08	0	0	0	0	0	0	0	0.01	0	0
comp46462_c0_seq84	cc-nbs-lrr resistance protein	7982	gi|255544031|ref|XP_002513078.1|leucine-rich repeat-containing protein, putative [Ricinus communis] >gi|223548089|gb|EEF49581.1| leucine-rich repeat-containing protein, putative [Ricinus communis]	XP_002513078	3.00128e-101	49	365.155	1075	528	0	-		0	0.02	0	2.86	0.59	0.82	0.47	0	1.74	2.11	0.6	0.15
comp43566_c1_seq14	atp sulfurylase chloroplastic; uncharacterized protein	7981	gi|255576731|ref|XP_002529253.1|conserved hypothetical protein [Ricinus communis] >gi|223531289|gb|EEF33131.1| conserved hypothetical protein [Ricinus communis]	XP_002529253	0	52	979.163	2042	1071	4	F:nucleotidyltransferase activity; P:sulfur compound metabolic process; P:cellular nitrogen compound metabolic process; P:small molecule metabolic process	EC:2.7.7.4	0	0	0	0	0	0	0	0	0	0	0	0
comp24032_c0_seq1	histidine kinase- dna gyrase b- and hsp90-like atpase family protein	7960	gi|255554036|ref|XP_002518058.1|conserved hypothetical protein [Ricinus communis] >gi|223542654|gb|EEF44191.1| conserved hypothetical protein [Ricinus communis]	XP_002518058	0	62	1994.93	2427	1516	6	P:anatomical structure development; P:transport; P:biological_process; P:cell differentiation; C:nucleus; P:embryo development	-	4.79	6.94	4.11	5.99	10.89	13.68	7.45	8.24	6.7	7.95	3.02	1.98
comp46426_c0_seq29	receptor-like protein kinase-like	7958	gi|225443276|ref|XP_002273607.1|PREDICTED: receptor-like protein kinase-like [Vitis vinifera]	XP_002273607	0	65	874.389	988	652	4	P:biological_process; F:kinase activity; C:cellular_component; F:molecular_function	-	0	0	0	0	0	0	0	0	0	0	0	0
comp45857_c3_seq46	pentatricopeptide repeat-containing protein	7944	gi|225459736|ref|XP_002284744.1|PREDICTED: pentatricopeptide repeat-containing protein At1g20230 [Vitis vinifera]	XP_002284744	0	73	845.114	730	536	3	P:biological_process; P:biosynthetic process; P:DNA metabolic process	-	0	0	0	0	0	0	0	0	0	0	0	0
comp44006_c1_seq4	chromatin remodeling complex subunit	7943	gi|297746282|emb|CBI16338.3|unnamed protein product [Vitis vinifera]	CBI16338	0	61	835.869	1059	653	1	F:molecular_function	-	0	0	0	0	0	0	0	0	0.45	0	0	0
comp45857_c3_seq58	pentatricopeptide repeat-containing protein	7930	gi|225459736|ref|XP_002284744.1|PREDICTED: pentatricopeptide repeat-containing protein At1g20230 [Vitis vinifera]	XP_002284744	0	73	845.114	730	536	0	-		0	0	0	0	0	0	0	0	0	0	0	0.48
comp45857_c3_seq15	pentatricopeptide repeat-containing protein	7930	gi|225459736|ref|XP_002284744.1|PREDICTED: pentatricopeptide repeat-containing protein At1g20230 [Vitis vinifera]	XP_002284744	0	73	845.114	730	536	0	-		0	0	0	0	0	0	0	0	0	0	0	0
comp40970_c0_seq2	probable ubiquitin-conjugating enzyme e2 24-like	7926	gi|359496174|ref|XP_002267490.2|PREDICTED: probable ubiquitin-conjugating enzyme E2 24-like [Vitis vinifera] >gi|297735992|emb|CBI23966.3| unnamed protein product [Vitis vinifera]	XP_002267490	0	60	684.485	927	565	0	-		0.38	0	0	0.67	0.66	0.41	0.54	0	0.91	0	0	1.21
comp44006_c1_seq13	chromatin remodeling complex subunit	7921	gi|297746282|emb|CBI16338.3|unnamed protein product [Vitis vinifera]	CBI16338	0	61	835.869	1059	653	1	F:molecular_function	-	0.49	0.71	0.84	4.5	4.56	3.44	1.55	2.85	3.97	2.58	1.57	3.85
comp46372_c0_seq38	rna-dependent rna polymerase	7920	gi|242066062|ref|XP_002454320.1|hypothetical protein SORBIDRAFT_04g028630 [Sorghum bicolor] >gi|241934151|gb|EES07296.1| hypothetical protein SORBIDRAFT_04g028630 [Sorghum bicolor]	XP_002454320	0	69	931.013	846	591	3	P:biological_process; P:signal transduction; P:response to stress	-	0	0	0	0	0	0	0	0	0	0	0	0
comp46462_c0_seq91	cc-nbs-lrr resistance protein	7918	gi|255544031|ref|XP_002513078.1|leucine-rich repeat-containing protein, putative [Ricinus communis] >gi|223548089|gb|EEF49581.1| leucine-rich repeat-containing protein, putative [Ricinus communis]	XP_002513078	2.93196e-101	49	365.155	1075	528	0	-		0	4.72	4.68	12.87	15.22	12.64	7.35	17.18	6.98	4.35	5.43	4.09
comp45663_c0_seq47	neuroblastoma-amplified sequence	7914	gi|359490820|ref|XP_002271655.2|PREDICTED: uncharacterized protein LOC100258836 [Vitis vinifera]	XP_002271655	0	67	1410.2	1408	957	2	P:anatomical structure development; P:biological_process	-	0	0	0	0	0	0	0	0	0	0	0	0
comp43566_c1_seq3	bifunctional 3 -phosphoadenosine 5 -phosphosulfate synthase; uncharacterized protein	7913	gi|255576731|ref|XP_002529253.1|conserved hypothetical protein [Ricinus communis] >gi|223531289|gb|EEF33131.1| conserved hypothetical protein [Ricinus communis]	XP_002529253	0	52	979.163	2042	1071	7	F:nucleotidyltransferase activity; P:response to stress; C:plastid; C:cytosol; P:sulfur compound metabolic process; P:cellular nitrogen compound metabolic process; P:small molecule metabolic process	EC:2.7.7.4	0	0	0	0	0	0	0	0	0	0	0	0
comp40970_c0_seq6	probable ubiquitin-conjugating enzyme e2 24-like	7908	gi|359496174|ref|XP_002267490.2|PREDICTED: probable ubiquitin-conjugating enzyme E2 24-like [Vitis vinifera] >gi|297735992|emb|CBI23966.3| unnamed protein product [Vitis vinifera]	XP_002267490	0	60	684.485	927	565	0	-		2.36	4.64	0.62	0.56	3.04	3.19	4.28	3.61	3.63	5.41	3.81	3.63
comp43566_c1_seq8	bifunctional 3 -phosphoadenosine 5 -phosphosulfate synthase; uncharacterized protein	7904	gi|255576731|ref|XP_002529253.1|conserved hypothetical protein [Ricinus communis] >gi|223531289|gb|EEF33131.1| conserved hypothetical protein [Ricinus communis]	XP_002529253	0	52	979.163	2042	1071	7	F:nucleotidyltransferase activity; P:response to stress; C:plastid; C:cytosol; P:sulfur compound metabolic process; P:cellular nitrogen compound metabolic process; P:small molecule metabolic process	EC:2.7.7.4	0	0	0	0	0	0	0	0	0.05	0.03	0	0
comp45857_c3_seq59	pentatricopeptide repeat-containing protein	7901	gi|225459736|ref|XP_002284744.1|PREDICTED: pentatricopeptide repeat-containing protein At1g20230 [Vitis vinifera]	XP_002284744	0	73	845.114	730	536	0	-		0	0.4	0.51	0	0	0	0	0	0	0.34	0	0
comp43566_c1_seq16	atp sulfurylase chloroplastic; uncharacterized protein	7900	gi|255576731|ref|XP_002529253.1|conserved hypothetical protein [Ricinus communis] >gi|223531289|gb|EEF33131.1| conserved hypothetical protein [Ricinus communis]	XP_002529253	0	52	979.163	2042	1071	4	F:nucleotidyltransferase activity; P:sulfur compound metabolic process; P:cellular nitrogen compound metabolic process; P:small molecule metabolic process	EC:2.7.7.4	0	0	0	0	0	0	0	0.01	0	0	0	0
comp46112_c2_seq26	bifunctional fucokinase fucose pyrophosphorylase-like	7898	gi|356571254|ref|XP_003553794.1|PREDICTED: bifunctional fucokinase/fucose pyrophosphorylase-like [Glycine max]	XP_003553794	0	74	1112.06	1069	799	9	P:biosynthetic process; P:carbohydrate metabolic process; P:cellular nitrogen compound metabolic process; P:small molecule metabolic process; F:kinase activity; F:ion binding; P:vesicle-mediated transport; F:nucleotidyltransferase activity; C:cytoplasm	EC:2.7.1.6; EC:2.7.1.52; EC:2.7.7.30	1.88	1.85	2.07	0.03	0.84	3.07	0.84	2.62	0.6	2.49	1.21	0.49
comp39759_c0_seq4	dek1-calpain-like protein	7897	gi|225435770|ref|XP_002285732.1|PREDICTED: uncharacterized protein LOC100244915 [Vitis vinifera] >gi|297746484|emb|CBI16540.3| unnamed protein product [Vitis vinifera]	XP_002285732	0	85	1901.72	1506	1294	21	P:embryo development; P:anatomical structure development; P:cell differentiation; P:reproduction; P:cell proliferation; P:cell adhesion; P:biological_process; P:cytoskeleton organization; P:protein complex assembly; P:growth; P:cell division; C:endoplasmic reticulum; P:cell morphogenesis; P:developmental maturation; F:peptidase activity; P:chromosome segregation; P:chromosome organization; P:cell…	-	0.18	0.39	0.28	1.56	1.29	1.01	1.89	0.93	1.17	0.32	0.08	0.07
comp45663_c0_seq5	neuroblastoma-amplified sequence	7895	gi|359490820|ref|XP_002271655.2|PREDICTED: uncharacterized protein LOC100258836 [Vitis vinifera]	XP_002271655	0	67	1410.2	1408	957	2	P:anatomical structure development; P:biological_process	-	0	0.05	0.02	0.24	0.24	0	0.07	0	0.09	0.05	0.12	0.05
comp46426_c0_seq33	receptor-like protein kinase-like	7894	gi|225443276|ref|XP_002273607.1|PREDICTED: receptor-like protein kinase-like [Vitis vinifera]	XP_002273607	0	66	963.37	1082	718	4	P:biological_process; F:kinase activity; C:cellular_component; F:molecular_function	-	0	0	0	0	0	0	0	0	0	0	0	0
comp46462_c0_seq39	cc-nbs-lrr resistance protein	7891	gi|255544031|ref|XP_002513078.1|leucine-rich repeat-containing protein, putative [Ricinus communis] >gi|223548089|gb|EEF49581.1| leucine-rich repeat-containing protein, putative [Ricinus communis]	XP_002513078	2.90225e-101	49	365.155	1075	528	0	-		0	0.01	0	0.02	0	0.05	0.05	0	0.01	0.45	0	0
comp46426_c0_seq41	receptor-like protein kinase-like	7887	gi|225443276|ref|XP_002273607.1|PREDICTED: receptor-like protein kinase-like [Vitis vinifera]	XP_002273607	0	65	874.389	988	652	4	P:biological_process; F:kinase activity; C:cellular_component; F:molecular_function	-	0	0	0	0	0	0	0	0	0	0	0	0
comp44361_c1_seq5	set domain protein	7883	gi|359485692|ref|XP_002275342.2|PREDICTED: probable histone-lysine N-methyltransferase ATXR3-like [Vitis vinifera]	XP_002275342	0	68	1679.07	1692	1159	4	F:methyltransferase activity; P:reproduction; P:anatomical structure development; P:cellular protein modification process	-	0	0	0	0	0	0	0.17	0	0	0	0.14	0.03
comp46112_c2_seq32	bifunctional fucokinase fucose pyrophosphorylase-like	7880	gi|356571254|ref|XP_003553794.1|PREDICTED: bifunctional fucokinase/fucose pyrophosphorylase-like [Glycine max]	XP_003553794	0	76	1127.46	1045	802	9	P:biosynthetic process; P:carbohydrate metabolic process; P:cellular nitrogen compound metabolic process; P:small molecule metabolic process; F:kinase activity; F:ion binding; P:vesicle-mediated transport; F:nucleotidyltransferase activity; C:cytoplasm	EC:2.7.1.6; EC:2.7.1.52; EC:2.7.7.30	0.97	0.4	1.22	0	1.06	0.67	0	1.16	0.51	0.88	1.56	0.28
comp46426_c0_seq28	receptor-like protein kinase-like	7880	gi|225443276|ref|XP_002273607.1|PREDICTED: receptor-like protein kinase-like [Vitis vinifera]	XP_002273607	0	65	874.389	988	652	4	P:biological_process; F:kinase activity; C:cellular_component; F:molecular_function	-	0	0	0	0	0	0	0	0	0	0	0	0
comp44006_c1_seq16	chromatin remodeling complex subunit	7874	gi|297746282|emb|CBI16338.3|unnamed protein product [Vitis vinifera]	CBI16338	0	61	756.903	990	604	3	F:molecular_function; C:organelle; C:intracellular	-	0	0	0	0	0	0	0	0	0	0	0	0
comp45921_c0_seq1	serine threonine-protein kinase tor-like isoform 1	7871	gi|359475536|ref|XP_002275591.2|PREDICTED: serine/threonine-protein kinase TOR-like isoform 1 [Vitis vinifera]	XP_002275591	0	86	3759.53	2431	2112	29	P:catabolic process; P:growth; P:embryo development; F:kinase activity; P:reproduction; P:cell division; P:DNA metabolic process; P:cell cycle; F:molecular_function; P:anatomical structure development; P:cell adhesion; P:cytoskeleton organization; P:protein complex assembly; P:chromosome segregation; P:chromosome organization; P:secondary metabolic process; P:cellular nitrogen compound metabolic …	EC:2.7.1.137	15.47	15.8	12.63	22.91	17.87	19.76	10.68	14.03	20.92	20.59	8.9	6.84
comp46372_c0_seq4	rna-dependent rna polymerase	7865	gi|242066062|ref|XP_002454320.1|hypothetical protein SORBIDRAFT_04g028630 [Sorghum bicolor] >gi|241934151|gb|EES07296.1| hypothetical protein SORBIDRAFT_04g028630 [Sorghum bicolor]	XP_002454320	0	71	1248.03	1102	785	3	P:biological_process; P:signal transduction; P:response to stress	-	0	0	0	0	0	0	0	0	0	0	0	0
comp36592_c0_seq2	root phototropism protein 2	7861	gi|225434311|ref|XP_002264896.1|PREDICTED: root phototropism protein 2 [Vitis vinifera]	XP_002264896	0	70	602.438	566	399	10	P:biological_process; P:response to stress; P:reproduction; P:anatomical structure development; P:transport; C:cytoplasm; P:sulfur compound metabolic process; P:biosynthetic process; P:cellular amino acid metabolic process; C:nucleus	-	21.3	17.82	17.53	22.28	22.51	23.3	15.46	20.54	19.8	18.34	15.54	10.56
comp46372_c0_seq29	rna-dependent rna polymerase	7853	gi|242066062|ref|XP_002454320.1|hypothetical protein SORBIDRAFT_04g028630 [Sorghum bicolor] >gi|241934151|gb|EES07296.1| hypothetical protein SORBIDRAFT_04g028630 [Sorghum bicolor]	XP_002454320	0	71	1248.03	1102	785	3	P:biological_process; P:signal transduction; P:response to stress	-	0	0	0	0	0	0	0	0	0	0	0	0
comp31253_c0_seq2	mediator of rna polymerase ii transcription subunit	7852	gi|359489621|ref|XP_002274479.2|PREDICTED: uncharacterized protein LOC100263628 [Vitis vinifera]	XP_002274479	0	66	1634.77	2183	1442	1	P:biological_process	-	0.83	0.88	0.7	2.98	2.32	1.57	1.9	2.31	1.75	1.72	0.67	0.59
comp44006_c1_seq1	chromatin remodeling complex subunit	7852	gi|297746282|emb|CBI16338.3|unnamed protein product [Vitis vinifera]	CBI16338	0	61	756.903	990	604	3	F:molecular_function; C:organelle; C:intracellular	-	0.19	0	0.22	0.33	0	0	0.25	0.49	0	0	0.58	0.05
comp45857_c3_seq29	pentatricopeptide repeat-containing protein	7851	gi|225459736|ref|XP_002284744.1|PREDICTED: pentatricopeptide repeat-containing protein At1g20230 [Vitis vinifera]	XP_002284744	0	73	845.114	730	536	3	P:biological_process; P:biosynthetic process; P:DNA metabolic process	-	0	0	0.01	0	0	0	0	0	0	0	0	0
comp45857_c3_seq60	pentatricopeptide repeat-containing protein	7851	gi|225459736|ref|XP_002284744.1|PREDICTED: pentatricopeptide repeat-containing protein At1g20230 [Vitis vinifera]	XP_002284744	0	73	845.114	730	536	3	P:biological_process; P:biosynthetic process; P:DNA metabolic process	-	0	0	0	0	0	0	0	0	0	0	0	0
comp40970_c0_seq3	probable ubiquitin-conjugating enzyme e2 24-like	7847	gi|359496174|ref|XP_002267490.2|PREDICTED: probable ubiquitin-conjugating enzyme E2 24-like [Vitis vinifera] >gi|297735992|emb|CBI23966.3| unnamed protein product [Vitis vinifera]	XP_002267490	0	60	684.485	927	565	0	-		2.12	4.23	2.54	1.89	2.99	2.41	1.36	3.44	1.84	3.44	2.74	2.29
comp46272_c1_seq7	subtilisin-like protease-like	7840	gi|224122532|ref|XP_002318860.1|predicted protein [Populus trichocarpa] >gi|222859533|gb|EEE97080.1| predicted protein [Populus trichocarpa]	XP_002318860	0	77	909.442	748	577	3	C:extracellular region; P:biological_process; F:peptidase activity	-	11.38	7.37	12.01	22.86	22.78	19.7	39.29	47.36	15.8	12.86	11.85	5.48
comp46372_c0_seq6	rna-dependent rna polymerase	7839	gi|242066062|ref|XP_002454320.1|hypothetical protein SORBIDRAFT_04g028630 [Sorghum bicolor] >gi|241934151|gb|EES07296.1| hypothetical protein SORBIDRAFT_04g028630 [Sorghum bicolor]	XP_002454320	0	69	931.013	846	591	3	P:biological_process; P:signal transduction; P:response to stress	-	0	0	0.11	0	0	0	0.07	0.32	0.02	0	0	0.17
comp45857_c3_seq52	pentatricopeptide repeat-containing protein	7837	gi|225459736|ref|XP_002284744.1|PREDICTED: pentatricopeptide repeat-containing protein At1g20230 [Vitis vinifera]	XP_002284744	0	73	845.114	730	536	0	-		0	0.82	0	0	0	0.55	0	0.21	0.28	0	0.37	0
comp46372_c0_seq2	rna-dependent rna polymerase	7836	gi|242066062|ref|XP_002454320.1|hypothetical protein SORBIDRAFT_04g028630 [Sorghum bicolor] >gi|241934151|gb|EES07296.1| hypothetical protein SORBIDRAFT_04g028630 [Sorghum bicolor]	XP_002454320	0	69	931.013	846	591	3	P:biological_process; P:signal transduction; P:response to stress	-	0.17	0	0.06	0.06	1.07	0	0.33	0.47	0.41	1.01	0.46	0.22
comp46112_c2_seq15	bifunctional fucokinase fucose pyrophosphorylase-like	7833	gi|225470962|ref|XP_002264541.1|PREDICTED: bifunctional fucokinase/fucose pyrophosphorylase-like [Vitis vinifera]	XP_002264541	0	73	832.402	797	588	4	P:biosynthetic process; P:biological_process; F:molecular_function; F:kinase activity	-	0.2	0.42	0.71	0	0.31	0	0.01	0.1	0.18	0.01	0.18	0.32
comp45663_c0_seq44	neuroblastoma-amplified sequence	7833	gi|359490820|ref|XP_002271655.2|PREDICTED: uncharacterized protein LOC100258836 [Vitis vinifera]	XP_002271655	0	66	1355.12	1408	935	2	P:biological_process; P:anatomical structure development	-	0	0	0	0	0	0	0	0	0	0	0	0
comp40970_c0_seq1	probable ubiquitin-conjugating enzyme e2 24-like	7829	gi|359496174|ref|XP_002267490.2|PREDICTED: probable ubiquitin-conjugating enzyme E2 24-like [Vitis vinifera] >gi|297735992|emb|CBI23966.3| unnamed protein product [Vitis vinifera]	XP_002267490	0	60	684.485	927	565	0	-		21.99	15.38	16.08	25.54	27.42	31.26	37.61	39.33	29.28	25.53	30.1	29.55
comp36592_c0_seq1	root phototropism protein 2	7828	gi|225434311|ref|XP_002264896.1|PREDICTED: root phototropism protein 2 [Vitis vinifera]	XP_002264896	0	70	602.438	566	399	10	P:biological_process; P:response to stress; P:reproduction; P:anatomical structure development; P:transport; C:cytoplasm; P:sulfur compound metabolic process; P:biosynthetic process; P:cellular amino acid metabolic process; C:nucleus	-	33.07	26.15	27.59	74.75	18	14.48	31.29	14.31	15.57	14.29	13.62	11.9
comp45663_c0_seq20	neuroblastoma-amplified sequence	7828	gi|359490820|ref|XP_002271655.2|PREDICTED: uncharacterized protein LOC100258836 [Vitis vinifera]	XP_002271655	0	67	1410.2	1408	957	2	P:anatomical structure development; P:biological_process	-	0	0	0	0	0	0	0	0	0	0	0	0
comp46462_c0_seq63	serine threonine protein kinase	7827	gi|147799241|emb|CAN77004.1|hypothetical protein VITISV_027305 [Vitis vinifera]	CAN77004	1.08414e-155	59	515.768	669	397	1	F:molecular_function	-	0	0.06	0	0.48	0.17	0.27	0.19	0	1.11	3.29	0.6	0.18
comp46372_c0_seq3	rna-dependent rna polymerase	7827	gi|242066062|ref|XP_002454320.1|hypothetical protein SORBIDRAFT_04g028630 [Sorghum bicolor] >gi|241934151|gb|EES07296.1| hypothetical protein SORBIDRAFT_04g028630 [Sorghum bicolor]	XP_002454320	0	69	931.013	846	591	3	P:biological_process; P:signal transduction; P:response to stress	-	0	0	0.15	1.15	0.01	0.78	0.14	0	0.87	0.91	0	0.08
comp46462_c0_seq110	cc-nbs-lrr resistance protein	7827	gi|255544031|ref|XP_002513078.1|leucine-rich repeat-containing protein, putative [Ricinus communis] >gi|223548089|gb|EEF49581.1| leucine-rich repeat-containing protein, putative [Ricinus communis]	XP_002513078	2.82963e-101	49	365.155	1075	528	0	-		2.98	3.22	0	0.1	0	0.76	0.86	0.22	0.02	0.94	0	0
comp44361_c1_seq13	set domain protein	7824	gi|359485692|ref|XP_002275342.2|PREDICTED: probable histone-lysine N-methyltransferase ATXR3-like [Vitis vinifera]	XP_002275342	0	69	1937.92	1876	1304	4	F:methyltransferase activity; P:reproduction; P:anatomical structure development; P:cellular protein modification process	-	0.14	0	0	0	0	0	0.11	0.01	0	0	0	0.12
comp43566_c1_seq15	bifunctional 3 -phosphoadenosine 5 -phosphosulfate synthase; uncharacterized protein	7823	gi|255576731|ref|XP_002529253.1|conserved hypothetical protein [Ricinus communis] >gi|223531289|gb|EEF33131.1| conserved hypothetical protein [Ricinus communis]	XP_002529253	0	52	979.163	2042	1071	7	F:nucleotidyltransferase activity; P:response to stress; C:plastid; C:cytosol; P:sulfur compound metabolic process; P:cellular nitrogen compound metabolic process; P:small molecule metabolic process	EC:2.7.7.4	7.44	11.37	5.62	6.41	10.35	12.7	0	1.52	8.71	9.1	2.33	1.55
comp45663_c0_seq11	neuroblastoma-amplified sequence	7818	gi|359490820|ref|XP_002271655.2|PREDICTED: uncharacterized protein LOC100258836 [Vitis vinifera]	XP_002271655	0	68	1518.44	1503	1030	2	P:anatomical structure development; P:biological_process	-	0	0	0	0	0	0	0	0	0	0	0	0
comp46112_c2_seq11	bifunctional fucokinase fucose pyrophosphorylase-like	7817	gi|356571254|ref|XP_003553794.1|PREDICTED: bifunctional fucokinase/fucose pyrophosphorylase-like [Glycine max]	XP_003553794	0	76	1126.31	1042	799	9	P:biosynthetic process; P:carbohydrate metabolic process; P:cellular nitrogen compound metabolic process; P:small molecule metabolic process; F:kinase activity; F:ion binding; P:vesicle-mediated transport; F:nucleotidyltransferase activity; C:cytoplasm	EC:2.7.1.6; EC:2.7.1.52; EC:2.7.7.30	0.6	0	0	5.25	2.26	3.4	6.17	0.82	1.47	2.27	1.14	0.17
comp46112_c2_seq28	bifunctional fucokinase fucose pyrophosphorylase-like	7815	gi|225470962|ref|XP_002264541.1|PREDICTED: bifunctional fucokinase/fucose pyrophosphorylase-like [Vitis vinifera]	XP_002264541	0	74	830.861	808	601	9	P:biosynthetic process; P:carbohydrate metabolic process; P:cellular nitrogen compound metabolic process; P:small molecule metabolic process; F:kinase activity; F:ion binding; P:vesicle-mediated transport; F:nucleotidyltransferase activity; C:cytoplasm	EC:2.7.1.6; EC:2.7.1.52; EC:2.7.7.30	0.1	0.09	0.41	0	0.39	0.35	0	0.08	0.16	0.72	0.23	0.18
comp45663_c0_seq69	neuroblastoma-amplified sequence	7814	gi|359490820|ref|XP_002271655.2|PREDICTED: uncharacterized protein LOC100258836 [Vitis vinifera]	XP_002271655	0	66	1355.12	1408	935	2	P:biological_process; P:anatomical structure development	-	0	0	0	0.02	0	0	0	0	0.01	0	0	0.05
comp45663_c0_seq42	neuroblastoma-amplified sequence	7809	gi|359490820|ref|XP_002271655.2|PREDICTED: uncharacterized protein LOC100258836 [Vitis vinifera]	XP_002271655	0	67	1410.2	1408	957	2	P:anatomical structure development; P:biological_process	-	0	0.01	0.01	0.23	0.02	0	0	0	0.01	0.01	0.02	0.02
comp44361_c1_seq10	set domain protein	7808	gi|359485692|ref|XP_002275342.2|PREDICTED: probable histone-lysine N-methyltransferase ATXR3-like [Vitis vinifera]	XP_002275342	0	69	1696.4	1667	1159	4	F:methyltransferase activity; P:reproduction; P:anatomical structure development; P:cellular protein modification process	-	0	0	0	0.12	0	0	0.12	0	0	0	0.08	0
comp46054_c1_seq30	starch branching enzyme 1	7807	gi|359492950|ref|XP_002284841.2|PREDICTED: 1,4-alpha-glucan-branching enzyme-like [Vitis vinifera] >gi|302141663|emb|CBI18866.3| unnamed protein product [Vitis vinifera]	XP_002284841	0	85	1219.91	753	644	7	F:hydrolase activity, acting on glycosyl bonds; P:biosynthetic process; P:generation of precursor metabolites and energy; P:carbohydrate metabolic process; F:ion binding; C:plastid; F:transferase activity, transferring glycosyl groups	EC:2.4.1.18	0.01	0	0	0	0.02	0	0	0	0	0.02	0	0
comp44361_c1_seq4	set domain protein	7804	gi|359485692|ref|XP_002275342.2|PREDICTED: probable histone-lysine N-methyltransferase ATXR3-like [Vitis vinifera]	XP_002275342	0	68	1679.07	1692	1159	4	F:methyltransferase activity; P:reproduction; P:anatomical structure development; P:cellular protein modification process	-	0	0	0	0	0	0	0.84	0	0	0	0.84	0.11
comp45188_c0_seq50	hypothetical protein SORBIDRAFT_01g019330	7781	gi|242039377|ref|XP_002467083.1|hypothetical protein SORBIDRAFT_01g019330 [Sorghum bicolor] >gi|241920937|gb|EER94081.1| hypothetical protein SORBIDRAFT_01g019330 [Sorghum bicolor]	XP_002467083	0	71	724.546	702	500	0	-		0.33	0.13	0	0.22	0	0.28	0.44	0.12	0	0	0	0.07
comp44006_c1_seq15	chromatin remodeling complex subunit	7777	gi|297746282|emb|CBI16338.3|unnamed protein product [Vitis vinifera]	CBI16338	0	61	835.869	1059	653	1	F:molecular_function	-	0	0	0	0	0	0	0	0	0.15	0	0	0
comp45513_c0_seq13	dna polymerase	7776	gi|297841441|ref|XP_002888602.1|hypothetical protein ARALYDRAFT_894489 [Arabidopsis lyrata subsp. lyrata] >gi|297334443|gb|EFH64861.1| hypothetical protein ARALYDRAFT_894489 [Arabidopsis lyrata subsp. lyrata]	XP_002888602	0	67	1146.72	1146	769	14	C:organelle; C:protein complex; C:intracellular; P:biological_process; F:ion binding; F:nucleotidyltransferase activity; P:biosynthetic process; P:DNA metabolic process; P:response to stress; F:DNA binding; P:cellular protein modification process; F:molecular_function; P:cellular nitrogen compound metabolic process; C:nucleus	EC:2.7.7.7	0.01	0.03	0.01	0.04	0	0	0.01	0	0.01	0	0	0
comp46372_c0_seq21	rna-dependent rna polymerase	7772	gi|242066062|ref|XP_002454320.1|hypothetical protein SORBIDRAFT_04g028630 [Sorghum bicolor] >gi|241934151|gb|EES07296.1| hypothetical protein SORBIDRAFT_04g028630 [Sorghum bicolor]	XP_002454320	0	71	1248.03	1102	785	3	P:biological_process; P:signal transduction; P:response to stress	-	0	0	0.13	0	0	0	0.23	0.31	0.03	0	0	0.34
comp46462_c0_seq77	serine threonine protein kinase	7763	gi|147799241|emb|CAN77004.1|hypothetical protein VITISV_027305 [Vitis vinifera]	CAN77004	9.79734e-156	59	515.768	669	397	1	F:molecular_function	-	18.06	13.74	1.8	2.24	4.85	4.41	3.1	2.07	4.62	6.94	5.76	5.38
comp46372_c0_seq39	rna-dependent rna polymerase	7760	gi|242066062|ref|XP_002454320.1|hypothetical protein SORBIDRAFT_04g028630 [Sorghum bicolor] >gi|241934151|gb|EES07296.1| hypothetical protein SORBIDRAFT_04g028630 [Sorghum bicolor]	XP_002454320	0	71	1248.03	1102	785	3	P:biological_process; P:signal transduction; P:response to stress	-	0	0	0.17	0.99	0.01	0.95	0.49	0	1.5	1.01	0	0.17
comp45857_c3_seq43	pentatricopeptide repeat-containing protein	7758	gi|225459736|ref|XP_002284744.1|PREDICTED: pentatricopeptide repeat-containing protein At1g20230 [Vitis vinifera]	XP_002284744	0	73	845.114	730	536	3	P:biological_process; P:biosynthetic process; P:DNA metabolic process	-	2.99	1.71	4.38	5.51	4.43	3.81	4.61	2.82	3.57	4.31	3.44	2.6
comp46021_c1_seq48	dna repair protein rev1	7757	gi|296083109|emb|CBI22513.3|unnamed protein product [Vitis vinifera]	CBI22513	0	67	690.263	710	478	16	C:plastid; F:nucleotidyltransferase activity; P:cell adhesion; P:cytoskeleton organization; P:protein complex assembly; P:cellular protein modification process; P:response to stress; P:cell morphogenesis; P:cell differentiation; P:biosynthetic process; P:biological_process; P:reproduction; P:anatomical structure development; P:DNA metabolic process; C:protein complex; C:intracellular	EC:2.7.7.7	0	0	0	0	0	0	0.06	0	0.04	0	0	0.09
comp44006_c1_seq3	chromatin remodeling complex subunit	7755	gi|297746282|emb|CBI16338.3|unnamed protein product [Vitis vinifera]	CBI16338	0	61	835.869	1059	653	1	F:molecular_function	-	2.94	1.5	2.87	2.07	2.53	3.46	7.5	2.72	1.35	2.56	4.95	0.92
comp46112_c2_seq47	bifunctional fucokinase fucose pyrophosphorylase-like	7752	gi|225470962|ref|XP_002264541.1|PREDICTED: bifunctional fucokinase/fucose pyrophosphorylase-like [Vitis vinifera]	XP_002264541	0	73	832.402	797	588	9	P:biosynthetic process; P:carbohydrate metabolic process; P:cellular nitrogen compound metabolic process; P:small molecule metabolic process; F:kinase activity; F:ion binding; P:vesicle-mediated transport; F:nucleotidyltransferase activity; C:cytoplasm	EC:2.7.1.6; EC:2.7.1.52; EC:2.7.7.30	0.06	0	0	0	0.82	0.22	0	0	0.45	0.01	0.16	0.11
comp44361_c1_seq11	set domain protein	7749	gi|359485692|ref|XP_002275342.2|PREDICTED: probable histone-lysine N-methyltransferase ATXR3-like [Vitis vinifera]	XP_002275342	0	70	1953.33	1851	1304	4	F:methyltransferase activity; P:reproduction; P:anatomical structure development; P:cellular protein modification process	-	0.77	0.78	1.51	3.7	1.87	1.82	1.92	1.75	1.83	1.06	1.39	1.12
comp44361_c1_seq12	set domain protein	7745	gi|359485692|ref|XP_002275342.2|PREDICTED: probable histone-lysine N-methyltransferase ATXR3-like [Vitis vinifera]	XP_002275342	0	69	1937.92	1876	1304	4	F:methyltransferase activity; P:reproduction; P:anatomical structure development; P:cellular protein modification process	-	0.72	0	0	0	0	0	0.5	0.06	0	0	0.01	0.52
comp46050_c0_seq7	ion channel castor-like	7744	gi|255551967|ref|XP_002517028.1|conserved hypothetical protein [Ricinus communis] >gi|223543663|gb|EEF45191.1| conserved hypothetical protein [Ricinus communis]	XP_002517028	0	82	968.763	712	585	3	C:cellular_component; C:nucleus; C:plastid	-	0	0	0	0	0	0	0	0	0	0	0	3.99
comp45860_c0_seq4	low quality protein: midasin-like	7744	gi|218184663|gb|EEC67090.1|hypothetical protein OsI_33882 [Oryza sativa Indica Group]	EEC67090	0	54	622.083	1253	684	0	-		0	0	0	0	0	0	0	0	0	0	0	0
comp46054_c1_seq14	starch branching enzyme 1	7739	gi|359492950|ref|XP_002284841.2|PREDICTED: 1,4-alpha-glucan-branching enzyme-like [Vitis vinifera] >gi|302141663|emb|CBI18866.3| unnamed protein product [Vitis vinifera]	XP_002284841	0	85	1219.91	753	644	7	F:hydrolase activity, acting on glycosyl bonds; P:biosynthetic process; P:generation of precursor metabolites and energy; P:carbohydrate metabolic process; F:ion binding; C:plastid; F:transferase activity, transferring glycosyl groups	EC:2.4.1.18	0.13	0.03	0.01	0	0.15	0.07	0.16	0.24	0	0.12	0	0
comp45663_c0_seq26	neuroblastoma-amplified gene; uncharacterized protein	7738	gi|359490820|ref|XP_002271655.2|PREDICTED: uncharacterized protein LOC100258836 [Vitis vinifera]	XP_002271655	0	67	1479.15	1503	1012	11	P:cellular protein modification process; P:chromosome organization; P:cell morphogenesis; P:cell differentiation; P:anatomical structure development; P:reproduction; P:cell adhesion; P:biosynthetic process; P:carbohydrate metabolic process; P:cytoskeleton organization; P:protein complex assembly	-	0	0	0	0	0	0	0	0	0	0	0	0
comp45663_c0_seq14	neuroblastoma-amplified sequence	7737	gi|359490820|ref|XP_002271655.2|PREDICTED: uncharacterized protein LOC100258836 [Vitis vinifera]	XP_002271655	0	67	1462.59	1503	1008	2	P:biological_process; P:anatomical structure development	-	0	0	0	0	0	0	0	0	0	0	0	0
comp46462_c0_seq12	serine threonine protein kinase	7736	gi|147799241|emb|CAN77004.1|hypothetical protein VITISV_027305 [Vitis vinifera]	CAN77004	3.87717e-176	60	573.548	720	435	1	F:molecular_function	-	6.19	0.79	0	0	0	0.01	0.02	0	0.5	0.71	0	0
comp46021_c1_seq33	dna repair protein rev1	7736	gi|296083109|emb|CBI22513.3|unnamed protein product [Vitis vinifera]	CBI22513	0	68	488.419	469	322	16	F:nucleotidyltransferase activity; P:cell adhesion; P:cytoskeleton organization; P:protein complex assembly; P:cellular protein modification process; P:response to stress; P:cell morphogenesis; P:cell differentiation; P:biosynthetic process; P:biological_process; P:reproduction; P:anatomical structure development; F:molecular_function; P:DNA metabolic process; C:protein complex; C:intracellular	EC:2.7.7.7	0	0.07	0	0	0.03	0	0.07	0	0.05	0	0	0
comp46054_c1_seq46	starch branching enzyme 1	7735	gi|359492950|ref|XP_002284841.2|PREDICTED: 1,4-alpha-glucan-branching enzyme-like [Vitis vinifera] >gi|302141663|emb|CBI18866.3| unnamed protein product [Vitis vinifera]	XP_002284841	0	85	1219.91	753	644	7	F:hydrolase activity, acting on glycosyl bonds; P:biosynthetic process; P:generation of precursor metabolites and energy; P:carbohydrate metabolic process; F:ion binding; C:plastid; F:transferase activity, transferring glycosyl groups	EC:2.4.1.18	0.03	0.04	0.03	0	0.09	0.13	0	0	0	0.34	0	0
comp42643_c0_seq35	disease resistance protein	7733	gi|208609060|dbj|BAG72152.1|hypothetical protein [Lotus japonicus]	BAG72152	1.09113e-43	64	126.331	134	87	1	P:biological_process	-	0	0	0	0.28	0.3	0.34	0.2	0.08	0.01	0.01	0.17	0
comp45663_c0_seq33	neuroblastoma-amplified sequence	7732	gi|359490820|ref|XP_002271655.2|PREDICTED: uncharacterized protein LOC100258836 [Vitis vinifera]	XP_002271655	0	68	1518.44	1503	1030	2	P:anatomical structure development; P:biological_process	-	0	0	0	0	0	0	0	0	0	0	0	0
comp44361_c1_seq7	set domain protein	7729	gi|359485692|ref|XP_002275342.2|PREDICTED: probable histone-lysine N-methyltransferase ATXR3-like [Vitis vinifera]	XP_002275342	0	69	1696.4	1667	1159	4	F:methyltransferase activity; P:reproduction; P:anatomical structure development; P:cellular protein modification process	-	0	0	0	0.42	0	0	0.55	0	0	0	0.47	0
comp46054_c1_seq44	starch branching enzyme 1	7729	gi|359492950|ref|XP_002284841.2|PREDICTED: 1,4-alpha-glucan-branching enzyme-like [Vitis vinifera] >gi|302141663|emb|CBI18866.3| unnamed protein product [Vitis vinifera]	XP_002284841	0	88	1244.18	727	647	7	F:hydrolase activity, acting on glycosyl bonds; P:biosynthetic process; P:generation of precursor metabolites and energy; P:carbohydrate metabolic process; F:ion binding; C:plastid; F:transferase activity, transferring glycosyl groups	EC:2.4.1.18	0.05	0.02	0.04	0.06	0.07	0	0	0	0	0.11	0	0
comp45663_c0_seq27	neuroblastoma-amplified gene; uncharacterized protein	7719	gi|359490820|ref|XP_002271655.2|PREDICTED: uncharacterized protein LOC100258836 [Vitis vinifera]	XP_002271655	0	67	1479.15	1503	1012	11	P:cellular protein modification process; P:chromosome organization; P:cell morphogenesis; P:cell differentiation; P:anatomical structure development; P:reproduction; P:cell adhesion; P:biosynthetic process; P:carbohydrate metabolic process; P:cytoskeleton organization; P:protein complex assembly	-	0	0	0	0	0	0	0	0	0	0	0	0
comp46426_c0_seq4	receptor-like protein kinase-like	7717	gi|225443276|ref|XP_002273607.1|PREDICTED: receptor-like protein kinase-like [Vitis vinifera]	XP_002273607	0	66	963.37	1082	718	4	P:biological_process; F:kinase activity; C:cellular_component; F:molecular_function	-	0	0	0	0	0	0	0	0	0	0	0	0
comp46467_c0_seq1	ty3 gypsy retrotransposon protein	7709	gi|147854459|emb|CAN78588.1|hypothetical protein VITISV_043911 [Vitis vinifera]	CAN78588	3.29484e-107	52	393.66	706	372	0	-		1.73	2.85	1.28	1.25	1.57	1.96	0.99	1.74	0.82	0.78	0.12	0.16
comp46468_c0_seq6	splicing endonuclease positive effector	7705	gi|222641848|gb|EEE69980.1|hypothetical protein OsJ_29879 [Oryza sativa Japonica Group]	EEE69980	0	74	1025.39	917	679	3	F:molecular_function; F:RNA binding; C:nucleus	-	0.03	0.01	0	0.18	0.07	0.15	0.12	0.19	0.05	0.08	0.07	0
comp46021_c1_seq14	dna repair protein rev1	7696	gi|296083109|emb|CBI22513.3|unnamed protein product [Vitis vinifera]	CBI22513	0	67	690.263	710	478	16	C:plastid; F:nucleotidyltransferase activity; P:cell adhesion; P:cytoskeleton organization; P:protein complex assembly; P:cellular protein modification process; P:response to stress; P:cell morphogenesis; P:cell differentiation; P:biosynthetic process; P:biological_process; P:reproduction; P:anatomical structure development; P:DNA metabolic process; C:protein complex; C:intracellular	EC:2.7.7.7	0	0	0	0	0	0	0.05	0.01	0.04	0	0	0
comp43929_c1_seq32	crossover junction endonuclease mus81-like	7690	gi|255544095|ref|XP_002513110.1|endonuclease, putative [Ricinus communis] >gi|223548121|gb|EEF49613.1| endonuclease, putative [Ricinus communis]	XP_002513110	3.19476e-69	74	259.225	220	164	18	P:cell cycle; P:DNA metabolic process; P:reproduction; P:cell division; P:chromosome segregation; P:biological_process; P:response to stress; P:cellular nitrogen compound metabolic process; P:cell differentiation; P:anatomical structure development; F:molecular_function; P:chromosome organization; P:cellular component assembly; P:cell proliferation; F:nuclease activity; C:nuclear chromosome; P:bi…	-	0	0	0	0.07	0	0	0.16	0.11	0	0.04	0	0
comp45188_c0_seq37	hypothetical protein SORBIDRAFT_01g019330	7680	gi|242039377|ref|XP_002467083.1|hypothetical protein SORBIDRAFT_01g019330 [Sorghum bicolor] >gi|241920937|gb|EER94081.1| hypothetical protein SORBIDRAFT_01g019330 [Sorghum bicolor]	XP_002467083	0	71	724.546	702	500	0	-		0	0.09	0.31	2	0.72	0	0	1.1	1.16	0.19	0.17	0.03
comp45188_c0_seq65	hypothetical protein SORBIDRAFT_01g019330	7679	gi|242039377|ref|XP_002467083.1|hypothetical protein SORBIDRAFT_01g019330 [Sorghum bicolor] >gi|241920937|gb|EER94081.1| hypothetical protein SORBIDRAFT_01g019330 [Sorghum bicolor]	XP_002467083	0	71	692.189	671	478	0	-		0	0	0	0.3	0.73	1	0.34	1.26	0	0.01	0.13	0.07
comp46050_c0_seq17	ion channel castor-like	7678	gi|255551967|ref|XP_002517028.1|conserved hypothetical protein [Ricinus communis] >gi|223543663|gb|EEF45191.1| conserved hypothetical protein [Ricinus communis]	XP_002517028	0	82	968.763	712	585	3	C:cellular_component; C:nucleus; C:plastid	-	0	0	0	0	0	0	0	7.93	0	0	31.75	12.89
comp46021_c1_seq29	dna repair protein rev1	7676	gi|296083109|emb|CBI22513.3|unnamed protein product [Vitis vinifera]	CBI22513	0	68	804.668	811	553	16	F:nucleotidyltransferase activity; P:cell adhesion; C:organelle; C:intracellular; P:cytoskeleton organization; P:protein complex assembly; P:cellular protein modification process; P:response to stress; P:cell morphogenesis; P:cell differentiation; P:biosynthetic process; P:biological_process; P:reproduction; P:anatomical structure development; P:DNA metabolic process; C:protein complex	EC:2.7.7.7	0	0.15	0.07	0	0.05	0	0.13	0	0.15	0	0	0
comp46050_c0_seq21	ion channel castor-like	7672	gi|255551967|ref|XP_002517028.1|conserved hypothetical protein [Ricinus communis] >gi|223543663|gb|EEF45191.1| conserved hypothetical protein [Ricinus communis]	XP_002517028	0	82	968.763	712	585	3	C:cellular_component; C:nucleus; C:plastid	-	0	0	0	0	0	0	0	0	0	0	0	2.54
comp44361_c1_seq9	set domain protein	7670	gi|359485692|ref|XP_002275342.2|PREDICTED: probable histone-lysine N-methyltransferase ATXR3-like [Vitis vinifera]	XP_002275342	0	70	1953.33	1851	1304	4	F:methyltransferase activity; P:reproduction; P:anatomical structure development; P:cellular protein modification process	-	3.93	3.88	4.19	12.5	7.83	7	9.06	13.76	9.37	8.5	8.05	4.74
comp46054_c1_seq38	starch branching enzyme 1	7667	gi|359492950|ref|XP_002284841.2|PREDICTED: 1,4-alpha-glucan-branching enzyme-like [Vitis vinifera] >gi|302141663|emb|CBI18866.3| unnamed protein product [Vitis vinifera]	XP_002284841	0	85	1219.91	753	644	7	F:hydrolase activity, acting on glycosyl bonds; P:biosynthetic process; P:generation of precursor metabolites and energy; P:carbohydrate metabolic process; F:ion binding; C:plastid; F:transferase activity, transferring glycosyl groups	EC:2.4.1.18	0.7	0.45	0.17	0	0.9	2.95	1.01	2.09	0	1.86	0	0
comp45188_c0_seq48	hypothetical protein SORBIDRAFT_01g019330	7667	gi|242039377|ref|XP_002467083.1|hypothetical protein SORBIDRAFT_01g019330 [Sorghum bicolor] >gi|241920937|gb|EER94081.1| hypothetical protein SORBIDRAFT_01g019330 [Sorghum bicolor]	XP_002467083	0	71	751.125	726	518	0	-		0	0	0	0	0	0	0	0	0	0	0	0
comp45860_c0_seq11	low quality protein: midasin-like	7663	gi|218184663|gb|EEC67090.1|hypothetical protein OsI_33882 [Oryza sativa Indica Group]	EEC67090	0	55	625.55	1248	689	0	-		0	0	0	0	0	0	0	0	0	0	0	0
comp46054_c1_seq34	starch branching enzyme 1	7661	gi|359492950|ref|XP_002284841.2|PREDICTED: 1,4-alpha-glucan-branching enzyme-like [Vitis vinifera] >gi|302141663|emb|CBI18866.3| unnamed protein product [Vitis vinifera]	XP_002284841	0	88	1244.18	727	647	7	F:hydrolase activity, acting on glycosyl bonds; P:biosynthetic process; P:generation of precursor metabolites and energy; P:carbohydrate metabolic process; F:ion binding; C:plastid; F:transferase activity, transferring glycosyl groups	EC:2.4.1.18	0.92	0.22	0.24	1.04	0.65	0.07	0.17	0.25	0	0.61	0	0
comp42643_c0_seq15	disease resistance protein	7659	gi|208609060|dbj|BAG72152.1|hypothetical protein [Lotus japonicus]	BAG72152	1.0801e-43	64	126.331	134	87	1	P:biological_process	-	0.28	0	0.09	0	0.24	0.77	0.06	0	0	0.21	0.19	0
comp45860_c0_seq10	low quality protein: midasin-like	7659	gi|218184663|gb|EEC67090.1|hypothetical protein OsI_33882 [Oryza sativa Indica Group]	EEC67090	0	54	622.083	1253	684	0	-		0.23	0	0	0	0	0	0	0	0	0	0	0
comp46054_c1_seq37	starch branching enzyme 1	7657	gi|359492950|ref|XP_002284841.2|PREDICTED: 1,4-alpha-glucan-branching enzyme-like [Vitis vinifera] >gi|302141663|emb|CBI18866.3| unnamed protein product [Vitis vinifera]	XP_002284841	0	88	1244.18	727	647	7	F:hydrolase activity, acting on glycosyl bonds; P:biosynthetic process; P:generation of precursor metabolites and energy; P:carbohydrate metabolic process; F:ion binding; C:plastid; F:transferase activity, transferring glycosyl groups	EC:2.4.1.18	0.25	0.29	1.12	0.64	0.39	0.12	0	0	1.63	1.72	3.75	1.23
comp46021_c1_seq12	dna repair protein rev1	7657	gi|296083109|emb|CBI22513.3|unnamed protein product [Vitis vinifera]	CBI22513	0	67	690.263	710	478	16	C:plastid; F:nucleotidyltransferase activity; P:cell adhesion; P:cytoskeleton organization; P:protein complex assembly; P:cellular protein modification process; P:response to stress; P:cell morphogenesis; P:cell differentiation; P:biosynthetic process; P:biological_process; P:reproduction; P:anatomical structure development; P:DNA metabolic process; C:protein complex; C:intracellular	EC:2.7.7.7	0	0	0	0	0	0	0.03	0	0	0	0	0
comp45663_c0_seq72	neuroblastoma-amplified gene; uncharacterized protein	7657	gi|359490820|ref|XP_002271655.2|PREDICTED: uncharacterized protein LOC100258836 [Vitis vinifera]	XP_002271655	0	65	1423.3	1503	990	11	P:cellular protein modification process; P:chromosome organization; P:cell morphogenesis; P:cell differentiation; P:anatomical structure development; P:reproduction; P:cell adhesion; P:biosynthetic process; P:carbohydrate metabolic process; P:cytoskeleton organization; P:protein complex assembly	-	0	0	0	0	0	0	0	0	0	0	0	0
comp45513_c0_seq43	dna polymerase	7655	gi|297841441|ref|XP_002888602.1|hypothetical protein ARALYDRAFT_894489 [Arabidopsis lyrata subsp. lyrata] >gi|297334443|gb|EFH64861.1| hypothetical protein ARALYDRAFT_894489 [Arabidopsis lyrata subsp. lyrata]	XP_002888602	0	67	1146.72	1146	769	14	C:organelle; C:protein complex; C:intracellular; P:biological_process; F:ion binding; F:nucleotidyltransferase activity; P:biosynthetic process; P:DNA metabolic process; P:response to stress; F:DNA binding; P:cellular protein modification process; F:molecular_function; P:cellular nitrogen compound metabolic process; C:nucleus	EC:2.7.7.7	0.02	0.01	0	0.14	0.07	0	0.06	0	0.06	0	0	0
comp18445_c0_seq1	pre-mrna-processing-splicing factor 8-like	7653	gi|359482368|ref|XP_003632762.1|PREDICTED: pre-mRNA-processing-splicing factor 8-like isoform 2 [Vitis vinifera] >gi|297743472|emb|CBI36339.3| unnamed protein product [Vitis vinifera]	XP_003632762	0	98	4532.24	2322	2288	3	F:RNA binding; C:nucleus; P:mRNA processing	-	38.12	43.38	42.46	38.93	65.77	82.22	55.21	51.07	46.65	48.61	17.32	13.59
comp45663_c0_seq61	neuroblastoma-amplified gene; uncharacterized protein	7652	gi|359490820|ref|XP_002271655.2|PREDICTED: uncharacterized protein LOC100258836 [Vitis vinifera]	XP_002271655	0	67	1479.15	1503	1012	11	P:cellular protein modification process; P:chromosome organization; P:cell morphogenesis; P:cell differentiation; P:anatomical structure development; P:reproduction; P:cell adhesion; P:biosynthetic process; P:carbohydrate metabolic process; P:cytoskeleton organization; P:protein complex assembly	-	0	0	0	0	0	0	0	0	0	0	0	0
comp45663_c0_seq35	neuroblastoma-amplified sequence	7651	gi|359490820|ref|XP_002271655.2|PREDICTED: uncharacterized protein LOC100258836 [Vitis vinifera]	XP_002271655	0	67	1462.59	1503	1008	2	P:biological_process; P:anatomical structure development	-	0	0	0	0	0	0	0	0	0	0	0	0
comp44406_c1_seq17	ctc-interacting domain 11 protein	7650	gi|225455232|ref|XP_002272223.1|PREDICTED: uncharacterized protein LOC100245327 [Vitis vinifera] >gi|302143972|emb|CBI23077.3| unnamed protein product [Vitis vinifera]	XP_002272223	5.54715e-111	80	370.163	273	220	4	C:cytoplasm; P:cellular amino acid metabolic process; F:RNA binding; F:molecular_function	-	0	0	0.06	0	0	0	0	0	0	0	0	0
comp46426_c0_seq38	receptor-like protein kinase-like	7646	gi|225443276|ref|XP_002273607.1|PREDICTED: receptor-like protein kinase-like [Vitis vinifera]	XP_002273607	0	66	963.37	1082	718	4	P:biological_process; F:kinase activity; C:cellular_component; F:molecular_function	-	0	0	0	0	0	0	0	0	0	0	0	0
comp45188_c0_seq56	hypothetical protein SORBIDRAFT_01g019330	7644	gi|242039377|ref|XP_002467083.1|hypothetical protein SORBIDRAFT_01g019330 [Sorghum bicolor] >gi|241920937|gb|EER94081.1| hypothetical protein SORBIDRAFT_01g019330 [Sorghum bicolor]	XP_002467083	0	71	724.546	702	500	0	-		0	0	0	0	0	0	0	0	0	0	0	0
comp35710_c1_seq1	dna polymerase epsilon catalytic subunit a	7638	gi|359479378|ref|XP_002269920.2|PREDICTED: DNA polymerase epsilon catalytic subunit A [Vitis vinifera]	XP_002269920	0	84	2906.7	1888	1601	16	C:extracellular region; F:ion binding; F:nucleotidyltransferase activity; P:reproduction; P:embryo development; F:molecular_function; P:cellular protein modification process; P:chromosome organization; P:cell proliferation; C:nuclear chromosome; C:protein complex; P:anatomical structure development; P:DNA metabolic process; F:DNA binding; P:cell division; P:biosynthetic process	EC:2.7.7.7	5	5.22	6.31	6.09	6.72	6.82	6.38	6.66	6.18	5.14	4.34	3.8
comp45663_c0_seq57	neuroblastoma-amplified gene; uncharacterized protein	7638	gi|359490820|ref|XP_002271655.2|PREDICTED: uncharacterized protein LOC100258836 [Vitis vinifera]	XP_002271655	0	65	1423.3	1503	990	11	P:cellular protein modification process; P:chromosome organization; P:cell morphogenesis; P:cell differentiation; P:anatomical structure development; P:reproduction; P:cell adhesion; P:biosynthetic process; P:carbohydrate metabolic process; P:cytoskeleton organization; P:protein complex assembly	-	0	0	0	0	0	0	0	0	0	0	0	0
comp46494_c0_seq6	replication factor a	7637	gi|297733862|emb|CBI15109.3|unnamed protein product [Vitis vinifera]	CBI15109	0	85	838.18	608	518	12	P:biological_process; P:biosynthetic process; P:DNA metabolic process; P:cellular protein modification process; P:chromosome organization; P:response to stress; P:cell cycle; P:cell proliferation; F:DNA binding; P:anatomical structure development; P:reproduction; C:nucleus	-	0.59	0.37	0.26	0.03	0.02	0.45	0.46	0.39	0.61	0.05	0.94	0.34
comp44041_c1_seq12	pentatricopeptide repeat-containing protein	7634	gi|359493281|ref|XP_002272603.2|PREDICTED: pentatricopeptide repeat-containing protein At5g55840-like [Vitis vinifera]	XP_002272603	0	66	1009.21	1077	711	0	-		0.07	0	0.1	0.28	0	0.1	0.13	0.09	0.27	0.16	0.06	0
comp44752_c0_seq9	erythroid differentiation-related factor 1-like protein; uncharacterized protein	7634	gi|359493172|ref|XP_003634532.1|PREDICTED: uncharacterized protein LOC100252053 [Vitis vinifera]	XP_003634532	0	62	1176.77	1421	893	1	C:plasma membrane	-	0	0	0	0	0	0	0	0	0	0	0	0
comp45663_c0_seq13	neuroblastoma-amplified gene; uncharacterized protein	7633	gi|359490820|ref|XP_002271655.2|PREDICTED: uncharacterized protein LOC100258836 [Vitis vinifera]	XP_002271655	0	67	1479.15	1503	1012	11	P:cellular protein modification process; P:chromosome organization; P:cell morphogenesis; P:cell differentiation; P:anatomical structure development; P:reproduction; P:cell adhesion; P:biosynthetic process; P:carbohydrate metabolic process; P:cytoskeleton organization; P:protein complex assembly	-	0	0	0	0	0	0	0	0	0	0	0	0
comp46494_c0_seq14	replication factor a	7631	gi|297733862|emb|CBI15109.3|unnamed protein product [Vitis vinifera]	CBI15109	0	85	838.18	608	518	12	P:biological_process; P:biosynthetic process; P:DNA metabolic process; P:cellular protein modification process; P:chromosome organization; P:response to stress; P:cell cycle; P:cell proliferation; F:DNA binding; P:anatomical structure development; P:reproduction; C:nucleus	-	5.08	4.25	5.37	8.34	9.94	10.04	10.56	12.65	5.52	8.08	8.62	6.52
comp46468_c0_seq4	splicing endonuclease positive effector	7622	gi|222641848|gb|EEE69980.1|hypothetical protein OsJ_29879 [Oryza sativa Japonica Group]	EEE69980	0	74	1023.85	917	679	3	F:molecular_function; F:RNA binding; C:nucleus	-	0.25	0.15	0.08	0.44	0.73	0.71	0.47	0.45	0.66	0.74	0.44	0
comp45860_c0_seq29	low quality protein: midasin-like	7622	gi|359482729|ref|XP_002274489.2|PREDICTED: LOW QUALITY PROTEIN: midasin-like [Vitis vinifera]	XP_002274489	0	55	683.33	1371	758	0	-		0	0	0	0	0	0	0	0	0	0	0	0
comp45860_c0_seq55	low quality protein: midasin-like	7618	gi|359482729|ref|XP_002274489.2|PREDICTED: LOW QUALITY PROTEIN: midasin-like [Vitis vinifera]	XP_002274489	0	59	687.952	1147	684	0	-		0.05	0.22	0	1.22	0	0	0	0	0	0	0	0
comp43929_c1_seq39	crossover junction endonuclease mus81-like	7616	gi|255544095|ref|XP_002513110.1|endonuclease, putative [Ricinus communis] >gi|223548121|gb|EEF49613.1| endonuclease, putative [Ricinus communis]	XP_002513110	3.13487e-69	74	259.225	220	164	18	P:cell cycle; P:DNA metabolic process; P:reproduction; P:cell division; P:chromosome segregation; P:biological_process; P:response to stress; P:cellular nitrogen compound metabolic process; P:cell differentiation; P:anatomical structure development; F:molecular_function; P:chromosome organization; P:cellular component assembly; P:cell proliferation; F:nuclease activity; C:nuclear chromosome; P:bi…	-	0.01	0.09	0	0	0.09	0.1	0.05	0	0	0.07	0	0
comp45594_c3_seq46	transducin family protein wd-40 repeat family protein	7615	gi|359489586|ref|XP_002264136.2|PREDICTED: uncharacterized protein LOC100255258 [Vitis vinifera]	XP_002264136	0	63	1182.55	1509	953	2	P:biological_process; F:molecular_function	-	0.12	0.15	0.04	0	0.12	0.36	0.2	0.59	0.01	0.14	0.01	0.01
comp46021_c1_seq8	dna repair protein rev1	7615	gi|296083109|emb|CBI22513.3|unnamed protein product [Vitis vinifera]	CBI22513	0	68	804.668	811	553	16	F:nucleotidyltransferase activity; P:cell adhesion; C:organelle; C:intracellular; P:cytoskeleton organization; P:protein complex assembly; P:cellular protein modification process; P:response to stress; P:cell morphogenesis; P:cell differentiation; P:biosynthetic process; P:biological_process; P:reproduction; P:anatomical structure development; P:DNA metabolic process; C:protein complex	EC:2.7.7.7	0	0	0.11	0	0	0	0.1	0.04	0.15	0	0.01	0
comp45857_c3_seq56	pentatricopeptide repeat-containing protein	7614	gi|225459736|ref|XP_002284744.1|PREDICTED: pentatricopeptide repeat-containing protein At1g20230 [Vitis vinifera]	XP_002284744	0	73	845.114	730	536	0	-		0.02	0	0	0	0.03	0	0	0	0	0	0	0
comp46050_c0_seq13	ion channel castor-like	7606	gi|255551967|ref|XP_002517028.1|conserved hypothetical protein [Ricinus communis] >gi|223543663|gb|EEF45191.1| conserved hypothetical protein [Ricinus communis]	XP_002517028	0	82	968.763	712	585	3	C:cellular_component; C:nucleus; C:plastid	-	0	0	0	0	0	0	0	40.65	0	0	132.5	23.81
comp44006_c1_seq2	chromatin remodeling complex subunit	7603	gi|359478708|ref|XP_002282476.2|PREDICTED: uncharacterized protein LOC100258707 [Vitis vinifera]	XP_002282476	6.87769e-150	61	518.85	687	420	3	F:molecular_function; C:organelle; C:intracellular	-	0	0	0	0.01	0	0	0	0.01	0	0	0	0
comp45663_c0_seq70	neuroblastoma-amplified gene; uncharacterized protein	7602	gi|359490820|ref|XP_002271655.2|PREDICTED: uncharacterized protein LOC100258836 [Vitis vinifera]	XP_002271655	0	66	1369.76	1408	939	11	P:cellular protein modification process; P:chromosome organization; P:cell morphogenesis; P:cell differentiation; P:anatomical structure development; P:reproduction; P:cell adhesion; P:biosynthetic process; P:carbohydrate metabolic process; P:cytoskeleton organization; P:protein complex assembly	-	0	0	0	0	0	0	0	0	0	0	0	0
comp44406_c1_seq2	ctc-interacting domain 11 protein	7600	gi|225455232|ref|XP_002272223.1|PREDICTED: uncharacterized protein LOC100245327 [Vitis vinifera] >gi|302143972|emb|CBI23077.3| unnamed protein product [Vitis vinifera]	XP_002272223	5.42524e-111	80	370.163	273	220	4	C:cytoplasm; P:cellular amino acid metabolic process; F:RNA binding; F:molecular_function	-	0	0	0.14	0	0	0	0	0	0	0	0	0
comp45860_c0_seq39	low quality protein: midasin-like	7599	gi|218184663|gb|EEC67090.1|hypothetical protein OsI_33882 [Oryza sativa Indica Group]	EEC67090	0	54	622.083	1253	684	0	-		0	0	0	0	0	0	0	0	0	0	0	0
comp46021_c1_seq28	dna repair protein rev1	7596	gi|296083109|emb|CBI22513.3|unnamed protein product [Vitis vinifera]	CBI22513	0	67	690.263	710	478	16	C:plastid; F:nucleotidyltransferase activity; P:cell adhesion; P:cytoskeleton organization; P:protein complex assembly; P:cellular protein modification process; P:response to stress; P:cell morphogenesis; P:cell differentiation; P:biosynthetic process; P:biological_process; P:reproduction; P:anatomical structure development; P:DNA metabolic process; C:protein complex; C:intracellular	EC:2.7.7.7	0	0	0	0	0	0	0.02	0.01	0	0	0.01	0
comp46054_c1_seq22	starch branching enzyme 1	7589	gi|359492950|ref|XP_002284841.2|PREDICTED: 1,4-alpha-glucan-branching enzyme-like [Vitis vinifera] >gi|302141663|emb|CBI18866.3| unnamed protein product [Vitis vinifera]	XP_002284841	0	88	1244.18	727	647	7	F:hydrolase activity, acting on glycosyl bonds; P:biosynthetic process; P:generation of precursor metabolites and energy; P:carbohydrate metabolic process; F:ion binding; C:plastid; F:transferase activity, transferring glycosyl groups	EC:2.4.1.18	4.81	3.04	6.67	11.54	3.78	2.85	1.1	2.14	12.8	9.37	9.56	12.57
comp46021_c1_seq44	dna repair protein rev1	7585	gi|296083109|emb|CBI22513.3|unnamed protein product [Vitis vinifera]	CBI22513	0	69	602.053	572	397	16	F:nucleotidyltransferase activity; P:cell adhesion; C:organelle; C:intracellular; P:cytoskeleton organization; P:protein complex assembly; P:cellular protein modification process; P:response to stress; P:cell morphogenesis; P:cell differentiation; P:biosynthetic process; P:biological_process; P:reproduction; P:anatomical structure development; P:DNA metabolic process; C:protein complex	EC:2.7.7.7	0	0	0	0	0	0	0	0	0.07	0	0	0
comp45857_c3_seq21	pentatricopeptide repeat-containing protein	7585	gi|225459736|ref|XP_002284744.1|PREDICTED: pentatricopeptide repeat-containing protein At1g20230 [Vitis vinifera]	XP_002284744	0	73	845.114	730	536	0	-		0	0	0	0.01	0.02	0	0	0	0	0	0	0
comp45857_c3_seq42	pentatricopeptide repeat-containing protein	7585	gi|225459736|ref|XP_002284744.1|PREDICTED: pentatricopeptide repeat-containing protein At1g20230 [Vitis vinifera]	XP_002284744	0	73	845.114	730	536	0	-		0	0	0	0	0	0	0	0	0	0	0	0
comp45860_c0_seq56	low quality protein: midasin-like	7578	gi|218184663|gb|EEC67090.1|hypothetical protein OsI_33882 [Oryza sativa Indica Group]	EEC67090	0	54	622.083	1253	684	0	-		0.44	0	0	0	2.15	2.7	0.08	2.75	1.64	2.24	0.39	0.29
comp44406_c1_seq32	ctc-interacting domain 11 protein	7578	gi|225455232|ref|XP_002272223.1|PREDICTED: uncharacterized protein LOC100245327 [Vitis vinifera] >gi|302143972|emb|CBI23077.3| unnamed protein product [Vitis vinifera]	XP_002272223	7.87569e-114	81	378.252	275	224	4	C:cytoplasm; P:cellular amino acid metabolic process; F:RNA binding; F:molecular_function	-	0	0	0.34	0	0	0	0	0	0	0	0	0
comp43694_c0_seq1	hypothetical protein SORBIDRAFT_07g026250; uncharacterized protein loc100843686	7574	gi|242079863|ref|XP_002444700.1|hypothetical protein SORBIDRAFT_07g026250 [Sorghum bicolor] >gi|241941050|gb|EES14195.1| hypothetical protein SORBIDRAFT_07g026250 [Sorghum bicolor]	XP_002444700	0	61	759.214	869	537	1	C:nucleus	-	1.31	2.37	1.37	0.73	0.57	0.79	0.22	0.29	0.99	1.42	0.57	1
comp45663_c0_seq38	neuroblastoma-amplified gene; uncharacterized protein	7571	gi|359490820|ref|XP_002271655.2|PREDICTED: uncharacterized protein LOC100258836 [Vitis vinifera]	XP_002271655	0	65	1423.3	1503	990	11	P:cellular protein modification process; P:chromosome organization; P:cell morphogenesis; P:cell differentiation; P:anatomical structure development; P:reproduction; P:cell adhesion; P:biosynthetic process; P:carbohydrate metabolic process; P:cytoskeleton organization; P:protein complex assembly	-	0	0	0	0	0	0	0	0	0	0	0	0
comp44752_c0_seq37	erythroid differentiation-related factor 1-like protein; uncharacterized protein	7569	gi|359493172|ref|XP_003634532.1|PREDICTED: uncharacterized protein LOC100252053 [Vitis vinifera]	XP_003634532	0	62	1176.77	1421	893	1	C:plasma membrane	-	0	0	0	0	0	0	0	0	0	0	0	0
comp45484_c5_seq7	conserved hypothetical protein; uncharacterized protein loc100828721	7568	gi|255588491|ref|XP_002534619.1|conserved hypothetical protein [Ricinus communis] >gi|223524895|gb|EEF27765.1| conserved hypothetical protein [Ricinus communis]	XP_002534619	0	67	603.979	639	431	1	P:biological_process	-	0	0	0	0	0	0	0	0	0	0	0	0
comp44752_c0_seq20	erythroid differentiation-related factor 1-like protein; uncharacterized protein	7567	gi|359493172|ref|XP_003634532.1|PREDICTED: uncharacterized protein LOC100252053 [Vitis vinifera]	XP_003634532	0	62	1176.77	1421	893	1	C:plasma membrane	-	0	0	0	0	0	0	0	0	0	0	0	0
comp45188_c0_seq36	hypothetical protein SORBIDRAFT_01g019330	7566	gi|242039377|ref|XP_002467083.1|hypothetical protein SORBIDRAFT_01g019330 [Sorghum bicolor] >gi|241920937|gb|EER94081.1| hypothetical protein SORBIDRAFT_01g019330 [Sorghum bicolor]	XP_002467083	0	71	751.125	726	518	0	-		0	0	0	0	0	0	0	0	0	0.01	0	0
comp46021_c1_seq49	dna repair protein rev1	7566	gi|296083109|emb|CBI22513.3|unnamed protein product [Vitis vinifera]	CBI22513	0	68	488.419	469	322	16	F:nucleotidyltransferase activity; P:cell adhesion; P:cytoskeleton organization; P:protein complex assembly; P:cellular protein modification process; P:response to stress; P:cell morphogenesis; P:cell differentiation; P:biosynthetic process; P:biological_process; P:reproduction; P:anatomical structure development; F:molecular_function; P:DNA metabolic process; C:protein complex; C:intracellular	EC:2.7.7.7	0	0	0	0	0	0	0	0	0	0	0	0
comp44752_c0_seq6	erythroid differentiation-related factor 1-like protein; uncharacterized protein	7564	gi|359493172|ref|XP_003634532.1|PREDICTED: uncharacterized protein LOC100252053 [Vitis vinifera]	XP_003634532	0	62	1176.77	1421	893	1	C:plasma membrane	-	0	0	0	0	0	0	0	0	0	0	0	0
comp40711_c0_seq6	atp binding	7561	gi|359475390|ref|XP_002281738.2|PREDICTED: uncharacterized protein LOC100255624 [Vitis vinifera]	XP_002281738	0	64	1164.06	1382	895	3	P:cell division; P:cell cycle; C:intracellular	-	0.03	0	0	0	0	0	0	0	0.01	0	0	0
comp45860_c0_seq44	low quality protein: midasin-like	7558	gi|359482729|ref|XP_002274489.2|PREDICTED: LOW QUALITY PROTEIN: midasin-like [Vitis vinifera]	XP_002274489	0	60	692.189	1136	682	0	-		0	0	0	0	0	0	0	0	0	0	0	0
comp43929_c1_seq25	crossover junction endonuclease mus81-like	7556	gi|255544095|ref|XP_002513110.1|endonuclease, putative [Ricinus communis] >gi|223548121|gb|EEF49613.1| endonuclease, putative [Ricinus communis]	XP_002513110	3.08696e-69	74	259.225	220	164	18	P:cell cycle; P:DNA metabolic process; P:reproduction; P:cell division; P:chromosome segregation; P:biological_process; P:response to stress; P:cellular nitrogen compound metabolic process; P:cell differentiation; P:anatomical structure development; F:molecular_function; P:chromosome organization; P:cellular component assembly; P:cell proliferation; F:nuclease activity; C:nuclear chromosome; P:bi…	-	0.02	0	0	0.15	0	0.05	0.1	0.02	0	0.04	0	0.06
comp45663_c0_seq46	neuroblastoma-amplified gene; uncharacterized protein	7552	gi|359490820|ref|XP_002271655.2|PREDICTED: uncharacterized protein LOC100258836 [Vitis vinifera]	XP_002271655	0	65	1423.3	1503	990	11	P:cellular protein modification process; P:chromosome organization; P:cell morphogenesis; P:cell differentiation; P:anatomical structure development; P:reproduction; P:cell adhesion; P:biosynthetic process; P:carbohydrate metabolic process; P:cytoskeleton organization; P:protein complex assembly	-	0	0	0	0	0	0	0	0	0	0	0	0
comp45594_c3_seq49	transducin family protein wd-40 repeat family protein	7551	gi|359489586|ref|XP_002264136.2|PREDICTED: uncharacterized protein LOC100255258 [Vitis vinifera]	XP_002264136	0	63	1182.55	1509	953	2	P:biological_process; F:molecular_function	-	0.12	0.05	0.07	0	0.13	0.61	0.22	0.3	0.16	0.12	0.05	0.02
comp42658_c0_seq24	ty3 gypsy retrotransposon protein	7550	gi|261865347|gb|ACY01928.1|hypothetical protein [Beta vulgaris]	ACY01928	7.89884e-20	59	107.071	141	84	3	P:biological_process; F:molecular_function; P:cellular nitrogen compound metabolic process	-	0	0.43	0	0.8	0.63	0.94	0.66	0.49	0.61	0	0.06	0.05
comp44406_c1_seq6	ctc-interacting domain 11 protein	7541	gi|225455232|ref|XP_002272223.1|PREDICTED: uncharacterized protein LOC100245327 [Vitis vinifera] >gi|302143972|emb|CBI23077.3| unnamed protein product [Vitis vinifera]	XP_002272223	5.28905e-111	80	370.163	273	220	4	C:cytoplasm; P:cellular amino acid metabolic process; F:RNA binding; F:molecular_function	-	0.06	0	0.41	0	0	0	0	0	0	0	0.07	0
comp40711_c0_seq8	atp binding	7538	gi|359475390|ref|XP_002281738.2|PREDICTED: uncharacterized protein LOC100255624 [Vitis vinifera]	XP_002281738	0	64	1164.06	1382	895	3	P:cell division; P:cell cycle; C:intracellular	-	0.1	0	0	0	0.05	0.03	0	0	0.04	0	0	0
comp45860_c0_seq25	low quality protein: midasin-like	7537	gi|359482729|ref|XP_002274489.2|PREDICTED: LOW QUALITY PROTEIN: midasin-like [Vitis vinifera]	XP_002274489	0	60	697.197	1129	680	0	-		0.1	1.87	0.66	0.17	0	0	1.07	0	0.04	0	0	0
comp45857_c3_seq50	pentatricopeptide repeat-containing protein	7535	gi|225459736|ref|XP_002284744.1|PREDICTED: pentatricopeptide repeat-containing protein At1g20230 [Vitis vinifera]	XP_002284744	0	73	845.114	730	536	3	P:biological_process; P:biosynthetic process; P:DNA metabolic process	-	0	0	0	0	0	0	0	0	0	0	0	0
comp45663_c0_seq25	neuroblastoma-amplified sequence	7534	gi|359490820|ref|XP_002271655.2|PREDICTED: uncharacterized protein LOC100258836 [Vitis vinifera]	XP_002271655	0	66	1355.12	1408	935	2	P:biological_process; P:anatomical structure development	-	0	0	0	0	0	0	0	0	0	0	0	0
comp45667_c3_seq28	atpase subunit 1	7528	gi|387164726|ref|YP_006280950.1|ATPase subunit 1 (mitochondrion) [Spirodela polyrhiza] >gi|385252652|gb|AFI54960.1| ATPase subunit 1 (mitochondrion) [Spirodela polyrhiza]	YP_006280950	0	98	971.844	494	486	11	F:ATPase activity; F:transmembrane transporter activity; P:transmembrane transport; C:mitochondrion; C:protein complex; C:intracellular; P:biosynthetic process; P:cellular nitrogen compound metabolic process; P:small molecule metabolic process; F:ion binding; P:generation of precursor metabolites and energy	-	0.14	0.17	0.63	0.02	0.13	0.14	0.29	0.13	0.02	0.02	0.07	0.13
comp44406_c1_seq16	ctc-interacting domain 11 protein	7528	gi|225455232|ref|XP_002272223.1|PREDICTED: uncharacterized protein LOC100245327 [Vitis vinifera] >gi|302143972|emb|CBI23077.3| unnamed protein product [Vitis vinifera]	XP_002272223	7.68744e-114	81	378.252	275	224	4	C:cytoplasm; P:cellular amino acid metabolic process; F:RNA binding; F:molecular_function	-	0	0	0.82	0	0	0	0	0	0	0	0	0
comp44406_c1_seq28	ctc-interacting domain 11 protein	7527	gi|225455232|ref|XP_002272223.1|PREDICTED: uncharacterized protein LOC100245327 [Vitis vinifera] >gi|302143972|emb|CBI23077.3| unnamed protein product [Vitis vinifera]	XP_002272223	5.25322e-111	80	370.163	273	220	4	C:cytoplasm; P:cellular amino acid metabolic process; F:RNA binding; F:molecular_function	-	0.03	0	0.01	0	0	0	0	0	0	0	0.01	0
comp45857_c3_seq24	pentatricopeptide repeat-containing protein	7521	gi|225459736|ref|XP_002284744.1|PREDICTED: pentatricopeptide repeat-containing protein At1g20230 [Vitis vinifera]	XP_002284744	0	73	845.114	730	536	0	-		0	0	0	0	0	0	0	0	0	0	0	0.05
comp45857_c3_seq4	pentatricopeptide repeat-containing protein	7521	gi|225459736|ref|XP_002284744.1|PREDICTED: pentatricopeptide repeat-containing protein At1g20230 [Vitis vinifera]	XP_002284744	0	73	845.114	730	536	0	-		0	0	0	0	0	0	0	0	0	0	0	0
comp45663_c0_seq71	neuroblastoma-amplified gene; uncharacterized protein	7521	gi|359490820|ref|XP_002271655.2|PREDICTED: uncharacterized protein LOC100258836 [Vitis vinifera]	XP_002271655	0	65	1314.29	1408	917	11	P:cellular protein modification process; P:chromosome organization; P:cell morphogenesis; P:cell differentiation; P:anatomical structure development; P:reproduction; P:cell adhesion; P:biosynthetic process; P:carbohydrate metabolic process; P:cytoskeleton organization; P:protein complex assembly	-	0	0	0	0	0	0	0	0	0	0	0	0
comp44752_c0_seq11	erythroid differentiation-related factor 1-like protein; uncharacterized protein	7518	gi|359493172|ref|XP_003634532.1|PREDICTED: uncharacterized protein LOC100252053 [Vitis vinifera]	XP_003634532	0	62	1176.77	1421	893	1	C:plasma membrane	-	0	0	0	0	0	0	0	0	0	0	0	0
comp45667_c3_seq18	atpase subunit 1	7517	gi|387164726|ref|YP_006280950.1|ATPase subunit 1 (mitochondrion) [Spirodela polyrhiza] >gi|385252652|gb|AFI54960.1| ATPase subunit 1 (mitochondrion) [Spirodela polyrhiza]	YP_006280950	0	98	971.844	494	486	11	F:ATPase activity; F:transmembrane transporter activity; P:transmembrane transport; C:mitochondrion; C:protein complex; C:intracellular; P:biosynthetic process; P:cellular nitrogen compound metabolic process; P:small molecule metabolic process; F:ion binding; P:generation of precursor metabolites and energy	-	0.86	0.54	0.92	0.03	0.2	0.46	0.44	0.4	0.1	0.08	0.05	0.22
comp45663_c0_seq19	neuroblastoma-amplified gene; uncharacterized protein	7516	gi|359490820|ref|XP_002271655.2|PREDICTED: uncharacterized protein LOC100258836 [Vitis vinifera]	XP_002271655	0	66	1369.76	1408	939	11	P:cellular protein modification process; P:chromosome organization; P:cell morphogenesis; P:cell differentiation; P:anatomical structure development; P:reproduction; P:cell adhesion; P:biosynthetic process; P:carbohydrate metabolic process; P:cytoskeleton organization; P:protein complex assembly	-	0	0	0	0	0	0	0	0	0	0	0	0
comp40711_c0_seq3	atp binding	7514	gi|359475390|ref|XP_002281738.2|PREDICTED: uncharacterized protein LOC100255624 [Vitis vinifera]	XP_002281738	0	64	1176	1382	896	3	P:cell division; P:cell cycle; C:intracellular	-	0.17	0	0	0	0.06	0.01	0.26	0.02	0.08	0	0	0
comp44752_c0_seq5	erythroid differentiation-related factor 1-like protein; uncharacterized protein	7513	gi|359493172|ref|XP_003634532.1|PREDICTED: uncharacterized protein LOC100252053 [Vitis vinifera]	XP_003634532	0	62	1176.77	1421	893	1	C:plasma membrane	-	0	0	0	0	0	0	0	0.05	0	0	0	0
comp45594_c3_seq38	transducin family protein wd-40 repeat family protein	7511	gi|359489586|ref|XP_002264136.2|PREDICTED: uncharacterized protein LOC100255258 [Vitis vinifera]	XP_002264136	0	63	1182.55	1509	953	2	P:biological_process; F:molecular_function	-	0.12	0.06	0.04	0	0.17	0.17	0.04	0.2	0.01	0.09	0.02	0
comp43694_c0_seq3	hypothetical protein SORBIDRAFT_07g026250; uncharacterized protein loc100843686	7508	gi|242079863|ref|XP_002444700.1|hypothetical protein SORBIDRAFT_07g026250 [Sorghum bicolor] >gi|241941050|gb|EES14195.1| hypothetical protein SORBIDRAFT_07g026250 [Sorghum bicolor]	XP_002444700	0	61	759.214	869	537	1	C:nucleus	-	5	5.01	6.95	6.23	7.28	6.56	6.41	5.14	8.2	5.99	3.79	4.81
comp44006_c1_seq14	chromatin remodeling complex subunit	7506	gi|359478708|ref|XP_002282476.2|PREDICTED: uncharacterized protein LOC100258707 [Vitis vinifera]	XP_002282476	0	57	618.231	985	566	1	F:molecular_function	-	0	0.03	0.01	0.04	0.04	0.04	0.01	0.03	0.06	0.03	0	0.01
comp46021_c1_seq57	dna repair protein rev1	7506	gi|296083109|emb|CBI22513.3|unnamed protein product [Vitis vinifera]	CBI22513	0	68	804.668	811	553	16	F:nucleotidyltransferase activity; P:cell adhesion; C:organelle; C:intracellular; P:cytoskeleton organization; P:protein complex assembly; P:cellular protein modification process; P:response to stress; P:cell morphogenesis; P:cell differentiation; P:biosynthetic process; P:biological_process; P:reproduction; P:anatomical structure development; P:DNA metabolic process; C:protein complex	EC:2.7.7.7	0	0	0	0	0	0	0	0	0	0	0	0
comp45484_c5_seq45	conserved hypothetical protein; uncharacterized protein loc100828721	7506	gi|255588491|ref|XP_002534619.1|conserved hypothetical protein [Ricinus communis] >gi|223524895|gb|EEF27765.1| conserved hypothetical protein [Ricinus communis]	XP_002534619	0	67	603.979	639	431	1	P:biological_process	-	0	0	0	0	0	0	0	0	0	0	0	0
comp45860_c0_seq19	low quality protein: midasin-like	7503	gi|218184663|gb|EEC67090.1|hypothetical protein OsI_33882 [Oryza sativa Indica Group]	EEC67090	0	54	622.083	1253	684	0	-		0	0	0	0	0	0	0	0	0	0	0	0
comp45594_c3_seq11	transducin family protein wd-40 repeat family protein	7501	gi|359489586|ref|XP_002264136.2|PREDICTED: uncharacterized protein LOC100255258 [Vitis vinifera]	XP_002264136	0	63	1182.55	1509	953	2	P:biological_process; F:molecular_function	-	0.07	0.1	0.02	0	0.28	0.1	0.22	0.06	0	0.06	0.01	0.01
comp44041_c1_seq6	pentatricopeptide repeat-containing protein	7500	gi|359493281|ref|XP_002272603.2|PREDICTED: pentatricopeptide repeat-containing protein At5g55840-like [Vitis vinifera]	XP_002272603	0	66	1009.21	1077	711	0	-		0	0.03	0	0.42	0.75	0.1	0	0.21	0.32	0.18	0.03	0.16
comp39759_c0_seq3	calpain-type cysteine protease	7499	gi|225435770|ref|XP_002285732.1|PREDICTED: uncharacterized protein LOC100244915 [Vitis vinifera] >gi|297746484|emb|CBI16540.3| unnamed protein product [Vitis vinifera]	XP_002285732	0	87	2961.01	2165	1884	21	P:embryo development; P:anatomical structure development; P:cell differentiation; P:reproduction; P:cell proliferation; P:cell adhesion; P:biological_process; P:cytoskeleton organization; P:protein complex assembly; P:growth; P:cell division; C:endoplasmic reticulum; P:cell morphogenesis; P:developmental maturation; F:peptidase activity; P:chromosome segregation; P:chromosome organization; P:cell…	-	12.75	12.72	9.36	26.35	23.57	26.06	13.12	14.72	20.85	18.77	6.98	3.33
comp45513_c0_seq4	dna polymerase zeta subunit	7497	gi|255542648|ref|XP_002512387.1|DNA polymerase zeta catalytic subunit, putative [Ricinus communis] >gi|223548348|gb|EEF49839.1| DNA polymerase zeta catalytic subunit, putative [Ricinus communis]	XP_002512387	0	75	1337.78	1062	807	12	C:organelle; C:protein complex; C:intracellular; P:biological_process; F:nucleotidyltransferase activity; P:response to stress; P:DNA metabolic process; F:DNA binding; P:cellular protein modification process; P:biosynthetic process; P:cellular nitrogen compound metabolic process; C:nucleus	EC:2.7.7.7	0.03	0.16	0.06	0.11	0	0.06	0.03	0	0.02	0	0	0
comp45484_c5_seq26	hypothetical protein SORBIDRAFT_02g006360; uncharacterized protein loc100828721	7496	gi|242043344|ref|XP_002459543.1|hypothetical protein SORBIDRAFT_02g006360 [Sorghum bicolor] >gi|241922920|gb|EER96064.1| hypothetical protein SORBIDRAFT_02g006360 [Sorghum bicolor]	XP_002459543	0	70	712.605	649	459	1	P:biological_process	-	0	0	0	0	0	0	0	0	0	0	0	0
comp44406_c1_seq11	ctc-interacting domain 11 protein	7495	gi|225455232|ref|XP_002272223.1|PREDICTED: uncharacterized protein LOC100245327 [Vitis vinifera] >gi|302143972|emb|CBI23077.3| unnamed protein product [Vitis vinifera]	XP_002272223	5.17441e-111	80	370.163	273	220	4	C:cytoplasm; P:cellular amino acid metabolic process; F:RNA binding; F:molecular_function	-	0.18	0.12	0.29	0.07	0	0	0	0	0.13	0	0.34	0.3
comp45857_c3_seq6	pentatricopeptide repeat-containing protein	7492	gi|225459736|ref|XP_002284744.1|PREDICTED: pentatricopeptide repeat-containing protein At1g20230 [Vitis vinifera]	XP_002284744	0	73	845.114	730	536	0	-		0	0.11	0.1	0	0	0	0	0	0	0.02	0	0
comp40711_c0_seq10	atp binding	7491	gi|359475390|ref|XP_002281738.2|PREDICTED: uncharacterized protein LOC100255624 [Vitis vinifera]	XP_002281738	0	64	1179.85	1382	896	3	P:cell division; P:cell cycle; C:intracellular	-	0.57	0	0.46	0	0.76	0.23	0.77	0.22	0.53	0	0	0
comp45484_c5_seq39	conserved hypothetical protein; uncharacterized protein loc100828721	7490	gi|255588491|ref|XP_002534619.1|conserved hypothetical protein [Ricinus communis] >gi|223524895|gb|EEF27765.1| conserved hypothetical protein [Ricinus communis]	XP_002534619	0	67	603.979	639	431	1	P:biological_process	-	0	0	0	0	0	0	0	0	0	0	0	0
comp46021_c1_seq3	dna repair protein rev1	7485	gi|296083109|emb|CBI22513.3|unnamed protein product [Vitis vinifera]	CBI22513	0	69	602.053	572	397	16	F:nucleotidyltransferase activity; P:cell adhesion; C:organelle; C:intracellular; P:cytoskeleton organization; P:protein complex assembly; P:cellular protein modification process; P:response to stress; P:cell morphogenesis; P:cell differentiation; P:biosynthetic process; P:biological_process; P:reproduction; P:anatomical structure development; P:DNA metabolic process; C:protein complex	EC:2.7.7.7	0	0	0	0	0	0	0	0	0.01	0	0	0
comp44406_c1_seq27	ctc-interacting domain 11 protein	7481	gi|225455232|ref|XP_002272223.1|PREDICTED: uncharacterized protein LOC100245327 [Vitis vinifera] >gi|302143972|emb|CBI23077.3| unnamed protein product [Vitis vinifera]	XP_002272223	5.14576e-111	80	370.163	273	220	4	C:cytoplasm; P:cellular amino acid metabolic process; F:RNA binding; F:molecular_function	-	0.11	0.07	0.01	0.17	0	0	0	0	0.03	0	0.05	0.09
comp44406_c1_seq18	ctc-interacting domain 11 protein	7477	gi|225455232|ref|XP_002272223.1|PREDICTED: uncharacterized protein LOC100245327 [Vitis vinifera] >gi|302143972|emb|CBI23077.3| unnamed protein product [Vitis vinifera]	XP_002272223	5.13143e-111	80	370.163	273	220	4	C:cytoplasm; P:cellular amino acid metabolic process; F:RNA binding; F:molecular_function	-	0	0	0.03	0	0	0	0	0	0	0	0	0
comp45594_c3_seq24	transducin family protein wd-40 repeat family protein	7472	gi|359489586|ref|XP_002264136.2|PREDICTED: uncharacterized protein LOC100255258 [Vitis vinifera]	XP_002264136	0	63	1136.32	1381	883	2	P:biological_process; F:molecular_function	-	0.11	0.04	0.04	0.73	0.11	0.1	0.42	0.36	0.33	0	0.03	0.01
comp44406_c1_seq19	ctc-interacting domain 11 protein	7469	gi|225455232|ref|XP_002272223.1|PREDICTED: uncharacterized protein LOC100245327 [Vitis vinifera] >gi|302143972|emb|CBI23077.3| unnamed protein product [Vitis vinifera]	XP_002272223	7.47727e-114	81	378.252	275	224	4	C:cytoplasm; P:cellular amino acid metabolic process; F:RNA binding; F:molecular_function	-	0.4	0	2.14	0	0	0	0	0	0	0	0.24	0
comp42658_c0_seq9	ty3 gypsy retrotransposon protein	7468	gi|261865347|gb|ACY01928.1|hypothetical protein [Beta vulgaris]	ACY01928	7.79083e-20	59	107.071	141	84	3	P:biological_process; F:molecular_function; P:cellular nitrogen compound metabolic process	-	0	0	0	0	0	0.06	0	0.17	0.11	0	0.03	0
comp42658_c0_seq13	ty3 gypsy retrotransposon protein	7468	gi|261865347|gb|ACY01928.1|hypothetical protein [Beta vulgaris]	ACY01928	7.79083e-20	59	107.071	141	84	3	P:biological_process; F:molecular_function; P:cellular nitrogen compound metabolic process	-	0	0	0	0	0	0.06	0	0.17	0.11	0	0.03	0
comp46439_c3_seq38	gag-pol polyprotein	7468	gi|147792973|emb|CAN73102.1|hypothetical protein VITISV_042891 [Vitis vinifera]	CAN73102	8.06426e-172	54	231.876	392	214	1	F:molecular_function	-	0	0	0.11	0.04	0.01	0.06	0	0	0	0.03	0.02	0
comp46439_c3_seq42	integrase core domain containing protein	7466	gi|147866296|emb|CAN79930.1|hypothetical protein VITISV_007488 [Vitis vinifera]	CAN79930	4.1188e-137	64	295.819	378	242	0	-		0.23	0.17	0.19	0.31	0.22	0.17	0.16	0.05	0.34	0.03	0.02	0
comp45860_c0_seq5	low quality protein: midasin-like	7462	gi|359482729|ref|XP_002274489.2|PREDICTED: LOW QUALITY PROTEIN: midasin-like [Vitis vinifera]	XP_002274489	0	55	683.33	1371	758	0	-		0	0.02	0.07	0	0	0	0	0	0	0	0	0.37
comp46207_c0_seq2	cell division-associated protein bimb-like; uncharacterized protein loc100791010	7462	gi|255576219|ref|XP_002529003.1|separase, putative [Ricinus communis] >gi|223531543|gb|EEF33373.1| separase, putative [Ricinus communis]	XP_002529003	9.11237e-158	66	552.362	574	381	29	P:signal transduction; F:enzyme regulator activity; P:reproduction; P:embryo development; P:anatomical structure development; P:aging; P:cell division; P:cell cycle; P:cell proliferation; P:biological_process; P:response to stress; P:cellular nitrogen compound metabolic process; P:cellular protein modification process; P:DNA metabolic process; P:homeostatic process; P:chromosome organization; P:c…	-	0	0	0	0	0	0	0	0.41	0.19	0	0	0.12
comp42658_c0_seq14	ty3 gypsy retrotransposon protein	7458	gi|261865347|gb|ACY01928.1|hypothetical protein [Beta vulgaris]	ACY01928	7.77926e-20	59	107.071	141	84	3	P:biological_process; F:molecular_function; P:cellular nitrogen compound metabolic process	-	0	0	0	0	0.23	0.09	0	0.02	0	0	0	0
comp42658_c0_seq12	ty3 gypsy retrotransposon protein	7458	gi|261865347|gb|ACY01928.1|hypothetical protein [Beta vulgaris]	ACY01928	7.77926e-20	59	107.071	141	84	3	P:biological_process; F:molecular_function; P:cellular nitrogen compound metabolic process	-	0	0	0	0	0.23	0.09	0	0.02	0	0	0	0
comp44406_c1_seq29	ctc-interacting domain 11 protein	7455	gi|225455232|ref|XP_002272223.1|PREDICTED: uncharacterized protein LOC100245327 [Vitis vinifera] >gi|302143972|emb|CBI23077.3| unnamed protein product [Vitis vinifera]	XP_002272223	7.42201e-114	81	378.252	275	224	4	C:cytoplasm; P:cellular amino acid metabolic process; F:RNA binding; F:molecular_function	-	0.25	0	0.07	0	0	0	0	0	0	0	0.04	0
comp40711_c0_seq2	atp binding	7454	gi|359475390|ref|XP_002281738.2|PREDICTED: uncharacterized protein LOC100255624 [Vitis vinifera]	XP_002281738	0	64	1162.52	1383	896	3	P:cell division; P:cell cycle; C:intracellular	-	0	0	0	0.04	0.01	0.01	0	0	0.02	0.06	0	0
comp45985_c0_seq23	atp binding	7448	gi|297736796|emb|CBI25997.3|unnamed protein product [Vitis vinifera]	CBI25997	0	65	641.728	648	423	7	P:cell division; P:cell cycle; F:molecular_function; C:mitochondrion; P:biological_process; P:biosynthetic process; P:DNA metabolic process	-	0	0	0	0	0	0	0	0	0	0	0	0
comp44752_c0_seq4	erythroid differentiation-related factor 1-like protein; uncharacterized protein	7448	gi|359493172|ref|XP_003634532.1|PREDICTED: uncharacterized protein LOC100252053 [Vitis vinifera]	XP_003634532	0	62	1176.77	1421	893	1	C:plasma membrane	-	0	0	0	0	0	0	0	0	0	0	0	0
comp45594_c3_seq34	transducin family protein wd-40 repeat family protein	7447	gi|359489586|ref|XP_002264136.2|PREDICTED: uncharacterized protein LOC100255258 [Vitis vinifera]	XP_002264136	0	63	1182.55	1509	953	2	P:biological_process; F:molecular_function	-	0.11	0.02	0.06	0	0.17	0.29	0.05	0.1	0.1	0.07	0.11	0
comp46021_c1_seq13	dna repair protein rev1	7445	gi|296083109|emb|CBI22513.3|unnamed protein product [Vitis vinifera]	CBI22513	0	68	804.668	811	553	16	F:nucleotidyltransferase activity; P:cell adhesion; C:organelle; C:intracellular; P:cytoskeleton organization; P:protein complex assembly; P:cellular protein modification process; P:response to stress; P:cell morphogenesis; P:cell differentiation; P:biosynthetic process; P:biological_process; P:reproduction; P:anatomical structure development; P:DNA metabolic process; C:protein complex	EC:2.7.7.7	0	0	0	0	0	0	0	0	0	0	0	0
comp44752_c0_seq26	erythroid differentiation-related factor 1-like protein; uncharacterized protein	7443	gi|359493172|ref|XP_003634532.1|PREDICTED: uncharacterized protein LOC100252053 [Vitis vinifera]	XP_003634532	0	62	1176.77	1421	893	1	C:plasma membrane	-	0	0	0	0	0	0	0	0.01	0	0	0	0
comp45857_c3_seq44	pentatricopeptide repeat-containing protein	7442	gi|225459736|ref|XP_002284744.1|PREDICTED: pentatricopeptide repeat-containing protein At1g20230 [Vitis vinifera]	XP_002284744	0	73	845.114	730	536	3	P:biological_process; P:biosynthetic process; P:DNA metabolic process	-	0	0	0	0	0	0	0	0	0	0	0	0
comp45857_c3_seq10	pentatricopeptide repeat-containing protein	7442	gi|225459736|ref|XP_002284744.1|PREDICTED: pentatricopeptide repeat-containing protein At1g20230 [Vitis vinifera]	XP_002284744	0	73	845.114	730	536	3	P:biological_process; P:biosynthetic process; P:DNA metabolic process	-	0	0	0	0	0	0	0	0	0	0	0	0
comp45594_c3_seq67	transducin family protein wd-40 repeat family protein	7437	gi|359489586|ref|XP_002264136.2|PREDICTED: uncharacterized protein LOC100255258 [Vitis vinifera]	XP_002264136	0	63	1182.55	1509	953	2	P:biological_process; F:molecular_function	-	0.07	0.03	0.03	0	0.29	0.17	0.24	0.03	0.02	0.05	0.03	0.01
comp44006_c1_seq21	chromatin remodeling complex subunit	7437	gi|359478708|ref|XP_002282476.2|PREDICTED: uncharacterized protein LOC100258707 [Vitis vinifera]	XP_002282476	5.12684e-150	61	518.85	687	420	3	F:molecular_function; C:organelle; C:intracellular	-	0	0	0	0	0	0	0	0	0	0	0	0
comp45663_c0_seq73	neuroblastoma-amplified gene; uncharacterized protein	7435	gi|359490820|ref|XP_002271655.2|PREDICTED: uncharacterized protein LOC100258836 [Vitis vinifera]	XP_002271655	0	65	1314.29	1408	917	11	P:cellular protein modification process; P:chromosome organization; P:cell morphogenesis; P:cell differentiation; P:anatomical structure development; P:reproduction; P:cell adhesion; P:biosynthetic process; P:carbohydrate metabolic process; P:cytoskeleton organization; P:protein complex assembly	-	0	0	0	0	0	0	0	0	0	0	0	0
comp45484_c5_seq1	hypothetical protein SORBIDRAFT_02g006360; uncharacterized protein loc100828721	7434	gi|242043344|ref|XP_002459543.1|hypothetical protein SORBIDRAFT_02g006360 [Sorghum bicolor] >gi|241922920|gb|EER96064.1| hypothetical protein SORBIDRAFT_02g006360 [Sorghum bicolor]	XP_002459543	0	70	712.605	649	459	1	P:biological_process	-	0	0	0	0	0	0	0	0	0	0	0	0
comp40711_c0_seq12	atp binding	7431	gi|359475390|ref|XP_002281738.2|PREDICTED: uncharacterized protein LOC100255624 [Vitis vinifera]	XP_002281738	0	64	1162.52	1383	896	3	P:cell division; P:cell cycle; C:intracellular	-	0	0	0	0.33	0.15	0.24	0	0	0.14	0.6	0	0
comp44406_c1_seq25	ctc-interacting domain 11 protein	7431	gi|225455232|ref|XP_002272223.1|PREDICTED: uncharacterized protein LOC100245327 [Vitis vinifera] >gi|302143972|emb|CBI23077.3| unnamed protein product [Vitis vinifera]	XP_002272223	5.02404e-111	80	370.163	273	220	4	C:cytoplasm; P:cellular amino acid metabolic process; F:RNA binding; F:molecular_function	-	0	0	0.02	0	0	0	0	0	0	0	0	0
comp45857_c3_seq14	pentatricopeptide repeat-containing protein	7428	gi|225459736|ref|XP_002284744.1|PREDICTED: pentatricopeptide repeat-containing protein At1g20230 [Vitis vinifera]	XP_002284744	0	73	845.114	730	536	0	-		0	0.24	0	0	0	0.14	0	0.06	0.06	0	0.06	0
comp40711_c0_seq11	atp binding	7428	gi|359475390|ref|XP_002281738.2|PREDICTED: uncharacterized protein LOC100255624 [Vitis vinifera]	XP_002281738	0	64	1163.67	1382	896	3	P:cell division; P:cell cycle; C:intracellular	-	0.01	0	0	0.02	0.02	0.02	0	0	0.04	0.02	0	0
comp43694_c0_seq2	hypothetical protein SORBIDRAFT_07g026250; uncharacterized protein loc100843686	7426	gi|242079863|ref|XP_002444700.1|hypothetical protein SORBIDRAFT_07g026250 [Sorghum bicolor] >gi|241941050|gb|EES14195.1| hypothetical protein SORBIDRAFT_07g026250 [Sorghum bicolor]	XP_002444700	0	61	759.214	869	537	1	C:nucleus	-	2.41	6.94	6.94	1.7	1.41	1.63	0.37	0.68	2.02	3.03	1.53	1.99
comp46021_c1_seq17	dna repair protein rev1	7424	gi|296083109|emb|CBI22513.3|unnamed protein product [Vitis vinifera]	CBI22513	0	69	602.053	572	397	16	F:nucleotidyltransferase activity; P:cell adhesion; C:organelle; C:intracellular; P:cytoskeleton organization; P:protein complex assembly; P:cellular protein modification process; P:response to stress; P:cell morphogenesis; P:cell differentiation; P:biosynthetic process; P:biological_process; P:reproduction; P:anatomical structure development; P:DNA metabolic process; C:protein complex	EC:2.7.7.7	0	0	0	0	0	0	0	0	0.01	0	0.01	0
comp44406_c1_seq15	ctc-interacting domain 11 protein	7423	gi|225455232|ref|XP_002272223.1|PREDICTED: uncharacterized protein LOC100245327 [Vitis vinifera] >gi|302143972|emb|CBI23077.3| unnamed protein product [Vitis vinifera]	XP_002272223	7.30051e-114	81	378.252	275	224	4	C:cytoplasm; P:cellular amino acid metabolic process; F:RNA binding; F:molecular_function	-	1.29	0.99	1.48	0.3	0	0	0	0	0.44	0	1.23	1.15
comp46409_c0_seq8	gag-pol polyprotein	7416	gi|147861248|emb|CAN79321.1|hypothetical protein VITISV_018984 [Vitis vinifera]	CAN79321	0	63	1069.69	1197	756	2	P:DNA metabolic process; F:molecular_function	-	0.07	0.1	0	0	0	0.13	0	0.33	0	0	0	0
comp44406_c1_seq5	ctc-interacting domain 11 protein	7409	gi|225455232|ref|XP_002272223.1|PREDICTED: uncharacterized protein LOC100245327 [Vitis vinifera] >gi|302143972|emb|CBI23077.3| unnamed protein product [Vitis vinifera]	XP_002272223	7.25636e-114	81	378.252	275	224	4	C:cytoplasm; P:cellular amino acid metabolic process; F:RNA binding; F:molecular_function	-	0.82	0.65	0.04	0.69	0	0	0	0	0.11	0	0.19	0.35
comp40711_c0_seq4	atp binding	7407	gi|359475390|ref|XP_002281738.2|PREDICTED: uncharacterized protein LOC100255624 [Vitis vinifera]	XP_002281738	0	64	1175.23	1382	896	3	P:cell division; P:cell cycle; C:intracellular	-	0	0	0	0.32	0.18	0.09	0	0.03	0.33	0.26	0	0
comp46021_c1_seq38	dna repair protein rev1	7405	gi|296083109|emb|CBI22513.3|unnamed protein product [Vitis vinifera]	CBI22513	0	68	488.419	469	322	16	F:nucleotidyltransferase activity; P:cell adhesion; P:cytoskeleton organization; P:protein complex assembly; P:cellular protein modification process; P:response to stress; P:cell morphogenesis; P:cell differentiation; P:biosynthetic process; P:biological_process; P:reproduction; P:anatomical structure development; F:molecular_function; P:DNA metabolic process; C:protein complex; C:intracellular	EC:2.7.7.7	0	0	0	0	0	0	0	0	0	0	0.02	0
comp40711_c0_seq9	atp binding	7405	gi|359475390|ref|XP_002281738.2|PREDICTED: uncharacterized protein LOC100255624 [Vitis vinifera]	XP_002281738	0	64	1163.67	1382	896	3	P:cell division; P:cell cycle; C:intracellular	-	0.04	0	0	0.21	0.25	0.6	0	0	0.25	0.19	0	0
comp46439_c3_seq24	integrase core domain containing protein	7405	gi|147866296|emb|CAN79930.1|hypothetical protein VITISV_007488 [Vitis vinifera]	CAN79930	4.08373e-137	64	295.819	378	242	0	-		0	0	0	0	0	0	0.06	0	0	0	0	0
comp44406_c1_seq20	ctc-interacting domain 11 protein	7405	gi|225455232|ref|XP_002272223.1|PREDICTED: uncharacterized protein LOC100245327 [Vitis vinifera] >gi|302143972|emb|CBI23077.3| unnamed protein product [Vitis vinifera]	XP_002272223	7.23429e-114	81	378.252	275	224	4	C:cytoplasm; P:cellular amino acid metabolic process; F:RNA binding; F:molecular_function	-	0	0	0.16	0	0	0	0	0	0	0	0	0
comp43929_c1_seq13	crossover junction endonuclease mus81-like	7402	gi|356539474|ref|XP_003538223.1|PREDICTED: crossover junction endonuclease MUS81-like [Glycine max]	XP_003538223	1.08997e-89	81	318.931	223	182	6	F:nuclease activity; P:cellular nitrogen compound metabolic process; F:DNA binding; P:cell cycle; P:response to stress; P:DNA metabolic process	-	0	0	0	0.06	0	0.06	0	0	0.05	0	0.09	0
comp45985_c0_seq45	atp binding	7397	gi|297736796|emb|CBI25997.3|unnamed protein product [Vitis vinifera]	CBI25997	0	61	645.966	721	445	7	P:cell division; P:cell cycle; F:molecular_function; C:mitochondrion; P:biological_process; P:biosynthetic process; P:DNA metabolic process	-	0	0	0	0	0	0	0	0	0.01	0	0	0
comp45594_c3_seq54	transducin family protein wd-40 repeat family protein	7397	gi|359489586|ref|XP_002264136.2|PREDICTED: uncharacterized protein LOC100255258 [Vitis vinifera]	XP_002264136	0	63	1182.55	1509	953	2	P:biological_process; F:molecular_function	-	0.02	0	0	0	0	0	0	0.01	0	0	0	0
comp45138_c1_seq6	unnamed protein product	7393	gi|296082428|emb|CBI21433.3|unnamed protein product [Vitis vinifera]	CBI21433	0	51	653.67	2193	1133	0	-		44.71	42.98	22.58	41.58	54.51	57.34	55.72	69.13	35.99	28.31	18.93	12.82
comp46439_c3_seq33	gag-pol polyprotein	7391	gi|147792973|emb|CAN73102.1|hypothetical protein VITISV_042891 [Vitis vinifera]	CAN73102	7.97572e-172	54	231.876	392	214	1	F:molecular_function	-	0	0	0.07	0	0	0	0	0	0.06	0	0.05	0
comp46021_c1_seq47	dna repair protein rev1	7391	gi|296083109|emb|CBI22513.3|unnamed protein product [Vitis vinifera]	CBI22513	0	67	690.263	710	478	16	C:plastid; F:nucleotidyltransferase activity; P:cell adhesion; P:cytoskeleton organization; P:protein complex assembly; P:cellular protein modification process; P:response to stress; P:cell morphogenesis; P:cell differentiation; P:biosynthetic process; P:biological_process; P:reproduction; P:anatomical structure development; P:DNA metabolic process; C:protein complex; C:intracellular	EC:2.7.7.7	0	0	0	0.18	0	0.14	0.08	0.19	0	0.03	0	0
comp45985_c0_seq62	atp binding	7391	gi|297736796|emb|CBI25997.3|unnamed protein product [Vitis vinifera]	CBI25997	0	64	674.47	693	445	9	P:cell division; P:cell cycle; C:protein complex; C:cytoskeleton; C:mitochondrion; F:molecular_function; P:biological_process; P:biosynthetic process; P:DNA metabolic process	-	0.24	0	0	0.09	0	0	0.13	0	0.1	0	0	0
comp45188_c0_seq32	hypothetical protein SORBIDRAFT_01g019330	7387	gi|242039377|ref|XP_002467083.1|hypothetical protein SORBIDRAFT_01g019330 [Sorghum bicolor] >gi|241920937|gb|EER94081.1| hypothetical protein SORBIDRAFT_01g019330 [Sorghum bicolor]	XP_002467083	0	71	692.189	671	478	0	-		0.74	0.9	0.06	0	0	0.35	0	0.37	0	0.54	0.21	0.23
comp42658_c0_seq19	ty3 gypsy retrotransposon protein	7386	gi|261865347|gb|ACY01928.1|hypothetical protein [Beta vulgaris]	ACY01928	7.68667e-20	59	107.071	141	84	3	P:biological_process; F:molecular_function; P:cellular nitrogen compound metabolic process	-	0	0	0.28	0	0	0	0	0.06	0.02	0	0.02	0
comp40711_c0_seq7	atp binding	7384	gi|359475390|ref|XP_002281738.2|PREDICTED: uncharacterized protein LOC100255624 [Vitis vinifera]	XP_002281738	0	64	1178.31	1382	896	3	P:cell division; P:cell cycle; C:intracellular	-	0	0	0	2.57	2.25	2.09	0	0.4	2.12	2.47	0	0
comp40711_c0_seq5	atp binding	7381	gi|359475390|ref|XP_002281738.2|PREDICTED: uncharacterized protein LOC100255624 [Vitis vinifera]	XP_002281738	0	64	1175.23	1382	896	3	P:cell division; P:cell cycle; C:intracellular	-	0.07	0	0	0.2	0.29	0.23	0.39	0.09	0.6	0.08	0	0
comp45513_c0_seq33	dna polymerase zeta subunit	7376	gi|255542648|ref|XP_002512387.1|DNA polymerase zeta catalytic subunit, putative [Ricinus communis] >gi|223548348|gb|EEF49839.1| DNA polymerase zeta catalytic subunit, putative [Ricinus communis]	XP_002512387	0	75	1337.78	1062	807	12	C:organelle; C:protein complex; C:intracellular; P:biological_process; F:nucleotidyltransferase activity; P:response to stress; P:DNA metabolic process; F:DNA binding; P:cellular protein modification process; P:biosynthetic process; P:cellular nitrogen compound metabolic process; C:nucleus	EC:2.7.7.7	0.12	0.07	0	0.42	0.36	0.22	0.26	0.38	0.17	0	0	0.04
comp42658_c0_seq6	ty3 gypsy retrotransposon protein	7376	gi|261865347|gb|ACY01928.1|hypothetical protein [Beta vulgaris]	ACY01928	7.6751e-20	59	107.071	141	84	3	P:biological_process; F:molecular_function; P:cellular nitrogen compound metabolic process	-	0	0	0	0	0	0	0	0.01	0	0	0	0
comp42658_c0_seq2	ty3 gypsy retrotransposon protein	7376	gi|261865347|gb|ACY01928.1|hypothetical protein [Beta vulgaris]	ACY01928	7.6751e-20	59	107.071	141	84	3	P:biological_process; F:molecular_function; P:cellular nitrogen compound metabolic process	-	0	0	0	0	0	0	0	0.01	0	0	0	0
comp42658_c0_seq18	ty3 gypsy retrotransposon protein	7376	gi|261865347|gb|ACY01928.1|hypothetical protein [Beta vulgaris]	ACY01928	7.6751e-20	59	107.071	141	84	3	P:biological_process; F:molecular_function; P:cellular nitrogen compound metabolic process	-	0	0	0	0	0	0	0	0.01	0	0	0	0
comp42658_c0_seq15	ty3 gypsy retrotransposon protein	7376	gi|261865347|gb|ACY01928.1|hypothetical protein [Beta vulgaris]	ACY01928	7.6751e-20	59	107.071	141	84	3	P:biological_process; F:molecular_function; P:cellular nitrogen compound metabolic process	-	0	0	0	0	0	0	0	0.01	0	0	0	0
comp44406_c1_seq12	ctc-interacting domain 11 protein	7372	gi|225455232|ref|XP_002272223.1|PREDICTED: uncharacterized protein LOC100245327 [Vitis vinifera] >gi|302143972|emb|CBI23077.3| unnamed protein product [Vitis vinifera]	XP_002272223	4.88097e-111	80	370.163	273	220	4	C:cytoplasm; P:cellular amino acid metabolic process; F:RNA binding; F:molecular_function	-	0.38	0.48	1.31	0.36	0.78	0.49	0.63	0.57	1.56	0.55	1.01	1.07
comp46021_c1_seq22	dna repair protein rev1	7370	gi|296083109|emb|CBI22513.3|unnamed protein product [Vitis vinifera]	CBI22513	0	68	488.419	469	322	16	F:nucleotidyltransferase activity; P:cell adhesion; P:cytoskeleton organization; P:protein complex assembly; P:cellular protein modification process; P:response to stress; P:cell morphogenesis; P:cell differentiation; P:biosynthetic process; P:biological_process; P:reproduction; P:anatomical structure development; F:molecular_function; P:DNA metabolic process; C:protein complex; C:intracellular	EC:2.7.7.7	0.17	0.18	0	0.55	0.34	0	0.13	0	0.14	0.34	0	0
comp45985_c0_seq46	atp binding	7370	gi|297736796|emb|CBI25997.3|unnamed protein product [Vitis vinifera]	CBI25997	0	65	641.728	648	423	7	P:cell division; P:cell cycle; F:molecular_function; C:mitochondrion; P:biological_process; P:biosynthetic process; P:DNA metabolic process	-	0	0	0	0	0	0	0	0	0	0	0	0
comp45594_c3_seq52	transducin family protein wd-40 repeat family protein	7368	gi|359489586|ref|XP_002264136.2|PREDICTED: uncharacterized protein LOC100255258 [Vitis vinifera]	XP_002264136	0	63	1136.32	1381	883	2	P:biological_process; F:molecular_function	-	0.11	0.01	0.03	0.29	0.15	0.05	0.09	0.12	0.2	0	0.07	0
comp44491_c0_seq22	PREDICTED: uncharacterized protein LOC100247348	7368	gi|359480861|ref|XP_002275681.2|PREDICTED: uncharacterized protein LOC100247348 [Vitis vinifera]	XP_002275681	0	55	1236.86	2078	1161	0	-		0	0	0	0	0	0	0	0	0	0	0	0
comp45663_c0_seq58	neuroblastoma-amplified gene; uncharacterized protein	7367	gi|359490820|ref|XP_002271655.2|PREDICTED: uncharacterized protein LOC100258836 [Vitis vinifera]	XP_002271655	0	68	1291.17	1273	868	11	P:cellular protein modification process; P:chromosome organization; P:cell morphogenesis; P:cell differentiation; P:anatomical structure development; P:reproduction; P:cell adhesion; P:biosynthetic process; P:carbohydrate metabolic process; P:cytoskeleton organization; P:protein complex assembly	-	0.05	0	0	0	0.09	0	0	0	0	0	0	0
comp45985_c0_seq55	atp binding	7366	gi|297736796|emb|CBI25997.3|unnamed protein product [Vitis vinifera]	CBI25997	0	61	645.966	721	445	7	P:cell division; P:cell cycle; F:molecular_function; C:mitochondrion; P:biological_process; P:biosynthetic process; P:DNA metabolic process	-	0	0	0	0	0	0	0	0	0.06	0.13	0	0
comp42658_c0_seq22	ty3 gypsy retrotransposon protein	7366	gi|261865347|gb|ACY01928.1|hypothetical protein [Beta vulgaris]	ACY01928	7.66352e-20	59	107.071	141	84	3	P:biological_process; F:molecular_function; P:cellular nitrogen compound metabolic process	-	0	0	0	0	0.08	0.01	0	0	0	0.03	0	0
comp45985_c0_seq11	atp binding	7364	gi|297736796|emb|CBI25997.3|unnamed protein product [Vitis vinifera]	CBI25997	0	68	660.218	620	423	9	P:cell division; P:cell cycle; C:protein complex; C:cytoskeleton; C:mitochondrion; F:molecular_function; P:biological_process; P:biosynthetic process; P:DNA metabolic process	-	0	0	0	0.33	0	0	0.6	0	0	0	0	0
comp18773_c0_seq1	atp synthase cf1 beta subunit	7361	gi|161784199|ref|YP_001595515.1|ATPase beta subunit [Lemna minor] >gi|190358674|sp|A9L9A3.1|ATPB_LEMMI RecName: Full=ATP synthase subunit beta, chloroplastic; AltName: Full=ATP synthase F1 sector subunit beta; AltName: Full=F-ATPase subunit beta >gi|88696777|gb|ABD48502.1| ATPase beta subunit [Lemna minor]	YP_001595515	0	98	959.133	498	492	16	P:biosynthetic process; F:ATPase activity; F:transmembrane transporter activity; F:lyase activity; P:transmembrane transport; F:oxidoreductase activity; P:cellular nitrogen compound metabolic process; P:small molecule metabolic process; C:protein complex; C:intracellular; P:carbohydrate metabolic process; P:photosynthesis; F:ion binding; P:biological_process; C:plastid; C:thylakoid	EC:4.1.1.39	133.39	123.62	75.95	7.89	9.47	10.41	13.35	11.38	7.14	4.74	2.14	1.9
comp45188_c0_seq13	hypothetical protein SORBIDRAFT_01g019330	7361	gi|242039377|ref|XP_002467083.1|hypothetical protein SORBIDRAFT_01g019330 [Sorghum bicolor] >gi|241920937|gb|EER94081.1| hypothetical protein SORBIDRAFT_01g019330 [Sorghum bicolor]	XP_002467083	0	71	751.125	726	518	0	-		0	0	0	0.04	0	0.72	0.48	0.07	0	0	0	0.11
comp43694_c0_seq4	hypothetical protein SORBIDRAFT_07g026250; uncharacterized protein loc100843686	7360	gi|242079863|ref|XP_002444700.1|hypothetical protein SORBIDRAFT_07g026250 [Sorghum bicolor] >gi|241941050|gb|EES14195.1| hypothetical protein SORBIDRAFT_07g026250 [Sorghum bicolor]	XP_002444700	0	61	759.214	869	537	1	C:nucleus	-	9.44	14.93	36.51	14.97	18.06	13.94	11.74	12.16	16.82	12.87	10.39	9.76
comp44406_c1_seq31	ctc-interacting domain 11 protein	7359	gi|225455232|ref|XP_002272223.1|PREDICTED: uncharacterized protein LOC100245327 [Vitis vinifera] >gi|302143972|emb|CBI23077.3| unnamed protein product [Vitis vinifera]	XP_002272223	7.06892e-114	81	378.252	275	224	4	C:cytoplasm; P:cellular amino acid metabolic process; F:RNA binding; F:molecular_function	-	0	0	0.11	0	0	0	0	0	0	0	0	0
comp44406_c1_seq23	ctc-interacting domain 11 protein	7358	gi|225455232|ref|XP_002272223.1|PREDICTED: uncharacterized protein LOC100245327 [Vitis vinifera] >gi|302143972|emb|CBI23077.3| unnamed protein product [Vitis vinifera]	XP_002272223	4.85238e-111	80	370.163	273	220	4	C:cytoplasm; P:cellular amino acid metabolic process; F:RNA binding; F:molecular_function	-	0.23	0.3	0.04	0.83	0.56	0.17	0.38	0.48	0.38	0.7	0.15	0.32
comp40711_c0_seq1	atp binding	7358	gi|359475390|ref|XP_002281738.2|PREDICTED: uncharacterized protein LOC100255624 [Vitis vinifera]	XP_002281738	0	64	1179.85	1382	896	3	P:cell division; P:cell cycle; C:intracellular	-	0.26	1.05	1.62	1.65	3.66	5.36	1.23	1.3	3.82	0.81	0.4	0.29
comp45594_c3_seq3	transducin family protein wd-40 repeat family protein	7358	gi|359489586|ref|XP_002264136.2|PREDICTED: uncharacterized protein LOC100255258 [Vitis vinifera]	XP_002264136	0	63	1136.32	1381	883	2	P:biological_process; F:molecular_function	-	0.06	0.02	0.02	1.19	0.26	0.03	0.46	0.03	0.04	0	0.02	0.01
comp48140_c0_seq1	embryo defective 2410 protein	7356	gi|296081931|emb|CBI20936.3|unnamed protein product [Vitis vinifera]	CBI20936	0	71	2446.39	2281	1634	5	P:reproduction; P:embryo development; P:biological_process; C:plastid; C:extracellular region	-	22.33	26.03	13.57	36.68	28.24	22.59	14.32	21.32	23.57	19.59	11.19	5.7
comp45857_c3_seq65	pentatricopeptide repeat-containing protein	7349	gi|225459736|ref|XP_002284744.1|PREDICTED: pentatricopeptide repeat-containing protein At1g20230 [Vitis vinifera]	XP_002284744	0	73	845.114	730	536	3	P:biological_process; P:biosynthetic process; P:DNA metabolic process	-	0.65	0.53	1.07	1.07	0.66	1.2	0.79	0.96	0.89	0.43	0.65	0.37
comp44006_c1_seq18	chromatin remodeling complex subunit	7340	gi|359478708|ref|XP_002282476.2|PREDICTED: uncharacterized protein LOC100258707 [Vitis vinifera]	XP_002282476	0	57	618.231	985	566	1	F:molecular_function	-	0.02	0.06	0.02	0.01	0.02	0.03	0.04	0.02	0.01	0.03	0.01	0
comp45188_c0_seq59	hypothetical protein SORBIDRAFT_01g019330	7337	gi|242039377|ref|XP_002467083.1|hypothetical protein SORBIDRAFT_01g019330 [Sorghum bicolor] >gi|241920937|gb|EER94081.1| hypothetical protein SORBIDRAFT_01g019330 [Sorghum bicolor]	XP_002467083	0	71	692.189	671	478	0	-		0	0	0	0.26	0	0.16	0.42	0.1	0	0	0	0.04
comp33499_c0_seq2	atp-dependent helicase brm	7335	gi|359489634|ref|XP_002276245.2|PREDICTED: ATP-dependent helicase BRM-like [Vitis vinifera]	XP_002276245	0	70	1204.89	1214	854	10	C:cytosol; P:chromosome organization; P:biological_process; F:DNA binding; F:ion binding; F:molecular_function; F:helicase activity; P:anatomical structure formation involved in morphogenesis; C:nucleus; C:chromosome	-	2.31	1.16	1.65	9.4	4.96	4.75	3.98	3.64	3.78	1.93	1.17	0.3
comp46409_c0_seq14	gag-pol polyprotein	7335	gi|147861248|emb|CAN79321.1|hypothetical protein VITISV_018984 [Vitis vinifera]	CAN79321	0	63	1069.69	1197	756	2	P:DNA metabolic process; F:molecular_function	-	0.1	0	0.12	0.26	0.26	0.36	0.28	0	0.25	0.25	0.07	0.13
comp45594_c3_seq43	transducin family protein wd-40 repeat family protein	7333	gi|359489586|ref|XP_002264136.2|PREDICTED: uncharacterized protein LOC100255258 [Vitis vinifera]	XP_002264136	0	63	1182.55	1509	953	2	P:biological_process; F:molecular_function	-	0.02	0	0	0	0	0	0	0.01	0	0	0	0
comp46439_c3_seq2	gag-pol polyprotein	7330	gi|147792973|emb|CAN73102.1|hypothetical protein VITISV_042891 [Vitis vinifera]	CAN73102	7.90761e-172	54	231.876	392	214	1	F:molecular_function	-	0	0	0	0	0	0	0	0	0	0	0	0
comp46439_c3_seq30	integrase core domain containing protein	7328	gi|147866296|emb|CAN79930.1|hypothetical protein VITISV_007488 [Vitis vinifera]	CAN79930	4.03814e-137	64	295.819	378	242	0	-		0	0	0	0	0	0	0.08	0.02	0	0	0	0
comp44006_c1_seq7	chromatin remodeling complex subunit	7320	gi|297746282|emb|CBI16338.3|unnamed protein product [Vitis vinifera]	CBI16338	0	61	756.903	990	604	3	F:molecular_function; C:organelle; C:intracellular	-	0	0	0.01	0.02	0	0	0	0.02	0	0	0	0.01
comp45631_c6_seq2	homeodomain-like transcriptional regulator	7319	gi|255553623|ref|XP_002517852.1|homeobox protein, putative [Ricinus communis] >gi|223542834|gb|EEF44370.1| homeobox protein, putative [Ricinus communis]	XP_002517852	0	66	1365.52	1583	1049	4	P:reproduction; P:anatomical structure development; F:molecular_function; C:nucleus	-	26.01	25.33	13.99	30.05	29.82	30.67	19.74	26.71	25.91	24.36	19.44	19.32
comp44041_c1_seq14	pentatricopeptide repeat-containing protein	7318	gi|359493281|ref|XP_002272603.2|PREDICTED: pentatricopeptide repeat-containing protein At5g55840-like [Vitis vinifera]	XP_002272603	0	66	1009.21	1077	711	0	-		0	0	0	0	0	0	0	0	0	0	0	0
comp45985_c0_seq2	atp binding	7313	gi|297736796|emb|CBI25997.3|unnamed protein product [Vitis vinifera]	CBI25997	0	64	674.085	693	445	9	P:cell division; P:cell cycle; C:protein complex; C:cytoskeleton; C:mitochondrion; F:molecular_function; P:biological_process; P:biosynthetic process; P:DNA metabolic process	-	0.29	0	0	0.15	0	0	0.2	0	0.22	0	0	0
comp46021_c1_seq62	dna repair protein rev1	7310	gi|296083109|emb|CBI22513.3|unnamed protein product [Vitis vinifera]	CBI22513	0	68	804.668	811	553	16	F:nucleotidyltransferase activity; P:cell adhesion; C:organelle; C:intracellular; P:cytoskeleton organization; P:protein complex assembly; P:cellular protein modification process; P:response to stress; P:cell morphogenesis; P:cell differentiation; P:biosynthetic process; P:biological_process; P:reproduction; P:anatomical structure development; P:DNA metabolic process; C:protein complex	EC:2.7.7.7	0.73	0.4	0.22	1.58	0.69	0.76	0.2	0.86	0.47	0.75	0.15	0.45
comp44406_c1_seq30	ctc-interacting domain 11 protein	7308	gi|225455232|ref|XP_002272223.1|PREDICTED: uncharacterized protein LOC100245327 [Vitis vinifera] >gi|302143972|emb|CBI23077.3| unnamed protein product [Vitis vinifera]	XP_002272223	4.73094e-111	80	370.163	273	220	4	C:cytoplasm; P:cellular amino acid metabolic process; F:RNA binding; F:molecular_function	-	0	0	0.09	0	0	0	0	0	0	0	0	0
comp44491_c0_seq6	PREDICTED: uncharacterized protein LOC100247348	7306	gi|359480861|ref|XP_002275681.2|PREDICTED: uncharacterized protein LOC100247348 [Vitis vinifera]	XP_002275681	0	55	1236.86	2078	1161	0	-		0	0	0	0	0	0	0	0	0	0	0	0
comp44491_c0_seq8	PREDICTED: uncharacterized protein LOC100247348	7303	gi|359480861|ref|XP_002275681.2|PREDICTED: uncharacterized protein LOC100247348 [Vitis vinifera]	XP_002275681	0	56	1379	2203	1250	0	-		0	0	0	0	0	0.88	0.21	0	0	0	0	0
comp44406_c1_seq21	ctc-interacting domain 11 protein	7300	gi|225455232|ref|XP_002272223.1|PREDICTED: uncharacterized protein LOC100245327 [Vitis vinifera] >gi|302143972|emb|CBI23077.3| unnamed protein product [Vitis vinifera]	XP_002272223	6.84889e-114	81	378.252	275	224	4	C:cytoplasm; P:cellular amino acid metabolic process; F:RNA binding; F:molecular_function	-	2.8	4.12	6.77	1.47	3.13	4.09	3.55	2.12	5.38	2.56	3.71	4.2
comp44491_c0_seq2	PREDICTED: uncharacterized protein LOC100247348	7295	gi|359480861|ref|XP_002275681.2|PREDICTED: uncharacterized protein LOC100247348 [Vitis vinifera]	XP_002275681	0	55	1236.86	2078	1161	0	-		0	0	0	0	0	0.42	0	0	0	0	0	0
comp45667_c3_seq2	atpase subunit 1	7294	gi|387164726|ref|YP_006280950.1|ATPase subunit 1 (mitochondrion) [Spirodela polyrhiza] >gi|385252652|gb|AFI54960.1| ATPase subunit 1 (mitochondrion) [Spirodela polyrhiza]	YP_006280950	0	98	971.844	494	486	11	F:ATPase activity; F:transmembrane transporter activity; P:transmembrane transport; C:mitochondrion; C:protein complex; C:intracellular; P:biosynthetic process; P:cellular nitrogen compound metabolic process; P:small molecule metabolic process; F:ion binding; P:generation of precursor metabolites and energy	-	0.31	0.42	1.59	0.52	0.68	0.56	1.23	0.41	0.11	0.25	0.71	0.46
comp42658_c0_seq7	ty3 gypsy retrotransposon protein	7294	gi|261865347|gb|ACY01928.1|hypothetical protein [Beta vulgaris]	ACY01928	7.56708e-20	59	107.071	141	84	3	P:biological_process; F:molecular_function; P:cellular nitrogen compound metabolic process	-	0	0	0	0	0	0	0	0	0	0	0	0
comp42658_c0_seq17	ty3 gypsy retrotransposon protein	7294	gi|261865347|gb|ACY01928.1|hypothetical protein [Beta vulgaris]	ACY01928	7.56708e-20	59	107.071	141	84	3	P:biological_process; F:molecular_function; P:cellular nitrogen compound metabolic process	-	0	0	0	0	0	0	0	0	0	0	0	0
comp46021_c1_seq51	dna repair protein rev1	7291	gi|296083109|emb|CBI22513.3|unnamed protein product [Vitis vinifera]	CBI22513	0	67	690.263	710	478	16	C:plastid; F:nucleotidyltransferase activity; P:cell adhesion; P:cytoskeleton organization; P:protein complex assembly; P:cellular protein modification process; P:response to stress; P:cell morphogenesis; P:cell differentiation; P:biosynthetic process; P:biological_process; P:reproduction; P:anatomical structure development; P:DNA metabolic process; C:protein complex; C:intracellular	EC:2.7.7.7	0.01	0	0	0.24	0	0.02	0.04	0.13	0.01	0.02	0.22	0.01
comp46439_c3_seq49	integrase core domain containing protein	7290	gi|147866296|emb|CAN79930.1|hypothetical protein VITISV_007488 [Vitis vinifera]	CAN79930	4.01535e-137	64	295.819	378	242	0	-		0	0	0	0	0	0	0	0.08	0	0	0	0
comp45985_c0_seq30	atp binding	7288	gi|297736796|emb|CBI25997.3|unnamed protein product [Vitis vinifera]	CBI25997	0	61	645.966	721	445	7	P:cell division; P:cell cycle; F:molecular_function; C:mitochondrion; P:biological_process; P:biosynthetic process; P:DNA metabolic process	-	0	0	0	0	0	0	0	0	0.13	0.13	0	0
comp44406_c1_seq3	ctc-interacting domain 11 protein	7286	gi|225455232|ref|XP_002272223.1|PREDICTED: uncharacterized protein LOC100245327 [Vitis vinifera] >gi|302143972|emb|CBI23077.3| unnamed protein product [Vitis vinifera]	XP_002272223	6.80496e-114	81	378.252	275	224	4	C:cytoplasm; P:cellular amino acid metabolic process; F:RNA binding; F:molecular_function	-	1.8	2.73	0.2	3.49	2.28	1.46	2.19	1.8	1.36	3.33	0.54	1.26
comp45985_c0_seq3	atp binding	7286	gi|297736796|emb|CBI25997.3|unnamed protein product [Vitis vinifera]	CBI25997	0	68	660.218	620	423	9	P:cell division; P:cell cycle; C:protein complex; C:cytoskeleton; C:mitochondrion; F:molecular_function; P:biological_process; P:biosynthetic process; P:DNA metabolic process	-	0	0	0	0	0	0	0.93	0	0	0	0	0
comp45663_c0_seq15	neuroblastoma-amplified gene; uncharacterized protein	7286	gi|359490820|ref|XP_002271655.2|PREDICTED: uncharacterized protein LOC100258836 [Vitis vinifera]	XP_002271655	0	66	1236.86	1273	846	11	P:cellular protein modification process; P:chromosome organization; P:cell morphogenesis; P:cell differentiation; P:anatomical structure development; P:reproduction; P:cell adhesion; P:biosynthetic process; P:carbohydrate metabolic process; P:cytoskeleton organization; P:protein complex assembly	-	0.01	0	0	0	0	0	0	0	0	0	0	0
comp42658_c0_seq3	ty3 gypsy retrotransposon protein	7284	gi|261865347|gb|ACY01928.1|hypothetical protein [Beta vulgaris]	ACY01928	7.55551e-20	59	107.071	141	84	3	P:biological_process; F:molecular_function; P:cellular nitrogen compound metabolic process	-	0	0	0	0	0	0	0	0	0	0.01	0	0
comp42658_c0_seq25	ty3 gypsy retrotransposon protein	7284	gi|261865347|gb|ACY01928.1|hypothetical protein [Beta vulgaris]	ACY01928	7.55551e-20	59	107.071	141	84	3	P:biological_process; F:molecular_function; P:cellular nitrogen compound metabolic process	-	0	0	0	0	0	0	0	0	0	0.01	0	0
comp45667_c3_seq23	atpase subunit 1	7283	gi|387164726|ref|YP_006280950.1|ATPase subunit 1 (mitochondrion) [Spirodela polyrhiza] >gi|385252652|gb|AFI54960.1| ATPase subunit 1 (mitochondrion) [Spirodela polyrhiza]	YP_006280950	0	98	971.844	494	486	11	F:ATPase activity; F:transmembrane transporter activity; P:transmembrane transport; C:mitochondrion; C:protein complex; C:intracellular; P:biosynthetic process; P:cellular nitrogen compound metabolic process; P:small molecule metabolic process; F:ion binding; P:generation of precursor metabolites and energy	-	1.94	1.32	2.2	0.7	0.98	1.63	1.84	1.22	0.53	0.83	0.51	0.71
comp44041_c1_seq10	pentatricopeptide repeat-containing protein	7283	gi|359493281|ref|XP_002272603.2|PREDICTED: pentatricopeptide repeat-containing protein At5g55840-like [Vitis vinifera]	XP_002272603	0	66	1009.21	1077	711	0	-		0.07	0	0.2	0.09	0	0	0	0.03	0.07	0.07	0.13	0
comp45985_c0_seq67	atp binding	7282	gi|297736796|emb|CBI25997.3|unnamed protein product [Vitis vinifera]	CBI25997	0	64	677.552	693	445	9	P:cell division; P:cell cycle; C:protein complex; C:cytoskeleton; C:mitochondrion; F:molecular_function; P:biological_process; P:biosynthetic process; P:DNA metabolic process	-	0.63	1.58	0.57	2.37	2.57	4.6	1.41	0.82	1.83	2.3	1.21	0.53
comp45663_c0_seq68	neuroblastoma-amplified gene; uncharacterized protein	7281	gi|359490820|ref|XP_002271655.2|PREDICTED: uncharacterized protein LOC100258836 [Vitis vinifera]	XP_002271655	0	68	1291.17	1273	868	11	P:cellular protein modification process; P:chromosome organization; P:cell morphogenesis; P:cell differentiation; P:anatomical structure development; P:reproduction; P:cell adhesion; P:biosynthetic process; P:carbohydrate metabolic process; P:cytoskeleton organization; P:protein complex assembly	-	0	0	0	0	0.01	0	0	0	0	0	0	0
comp48221_c0_seq1	u5 small nuclear ribonucleoprotein 200 kda helicase	7279	gi|225433894|ref|XP_002266580.1|PREDICTED: U5 small nuclear ribonucleoprotein 200 kDa helicase [Vitis vinifera]	XP_002266580	0	89	3482.58	2191	1953	5	F:helicase activity; F:ATPase activity; F:molecular_function; F:ion binding; C:mitochondrion	-	19.06	21.86	18.42	19.33	37.27	43.53	46.65	40.67	20.88	17.83	8.96	7.04
comp46439_c3_seq5	gag-pol polyprotein	7273	gi|147792973|emb|CAN73102.1|hypothetical protein VITISV_042891 [Vitis vinifera]	CAN73102	7.84289e-172	54	231.876	392	214	1	F:molecular_function	-	0	0.04	0.1	0.14	0.18	0.2	0	0	0	0.26	0.05	0.1
comp45755_c1_seq1	integrase core domain containing protein	7268	gi|147779017|emb|CAN62535.1|hypothetical protein VITISV_041880 [Vitis vinifera]	CAN62535	1.23675e-177	55	355.525	550	303	0	-		2.73	3.37	1.79	3.92	2.35	2.27	1.73	2.41	2.02	1.74	1.03	0.65
comp45663_c0_seq51	neuroblastoma-amplified sequence; uncharacterized protein	7268	gi|359490820|ref|XP_002271655.2|PREDICTED: uncharacterized protein LOC100258836 [Vitis vinifera]	XP_002271655	0	66	1250.73	1273	850	11	P:cellular protein modification process; P:chromosome organization; P:cell morphogenesis; P:cell differentiation; P:anatomical structure development; P:reproduction; P:cell adhesion; P:biosynthetic process; P:carbohydrate metabolic process; P:cytoskeleton organization; P:protein complex assembly	-	0.02	0	0	0.02	0	0	0	0	0	0	0	0
comp46468_c0_seq1	splicing endonuclease positive effector	7264	gi|222641848|gb|EEE69980.1|hypothetical protein OsJ_29879 [Oryza sativa Japonica Group]	EEE69980	0	74	1025.39	917	679	3	F:molecular_function; F:RNA binding; C:nucleus	-	0.44	0.3	0.11	0.97	0.31	0.78	0.49	0.98	0.29	0.44	0.45	0.51
comp45188_c0_seq29	hypothetical protein SORBIDRAFT_01g019330	7260	gi|242039377|ref|XP_002467083.1|hypothetical protein SORBIDRAFT_01g019330 [Sorghum bicolor] >gi|241920937|gb|EER94081.1| hypothetical protein SORBIDRAFT_01g019330 [Sorghum bicolor]	XP_002467083	0	71	751.125	726	518	0	-		0	0	0.37	0.4	0.66	0	0	0.7	0.33	0.29	0.22	0.04
comp46439_c3_seq25	gag-pol polyprotein	7253	gi|147792973|emb|CAN73102.1|hypothetical protein VITISV_042891 [Vitis vinifera]	CAN73102	7.81905e-172	54	231.876	392	214	1	F:molecular_function	-	0	0	0	0	0	0	0	0	0	0	0	0
comp46240_c0_seq1	u5 small nuclear ribonucleoprotein helicase	7251	gi|356516857|ref|XP_003527109.1|PREDICTED: activating signal cointegrator 1 complex subunit 3 [Glycine max]	XP_003527109	0	85	3170.18	2086	1779	7	F:helicase activity; F:ATPase activity; F:molecular_function; F:ion binding; P:biological_process; C:nucleus; C:mitochondrion	-	5.72	5.4	5.53	7.05	8.94	9.47	5.02	5.07	6.67	8.15	6.25	4.76
comp43566_c1_seq4	conserved hypothetical protein; uncharacterized protein	7249	gi|255576731|ref|XP_002529253.1|conserved hypothetical protein [Ricinus communis] >gi|223531289|gb|EEF33131.1| conserved hypothetical protein [Ricinus communis]	XP_002529253	0	52	979.163	2042	1071	4	F:nucleotidyltransferase activity; P:sulfur compound metabolic process; P:cellular nitrogen compound metabolic process; P:small molecule metabolic process	EC:2.7.7.4	0	0	0	0	0	0	0	0	0	0	0	0
comp46431_c0_seq4	centromeric protein	7248	gi|224072140|ref|XP_002303631.1|predicted protein [Populus trichocarpa] >gi|222841063|gb|EEE78610.1| predicted protein [Populus trichocarpa]	XP_002303631	9.10401e-23	44	116.316	1313	586	0	-		1.1	1.7	1.73	2.41	3.62	2.75	2.51	3.04	3.64	2.74	1.41	1.93
comp43566_c1_seq12	atp sulfurylase chloroplastic; uncharacterized protein	7236	gi|255576731|ref|XP_002529253.1|conserved hypothetical protein [Ricinus communis] >gi|223531289|gb|EEF33131.1| conserved hypothetical protein [Ricinus communis]	XP_002529253	0	52	979.163	2042	1071	4	F:nucleotidyltransferase activity; P:sulfur compound metabolic process; P:cellular nitrogen compound metabolic process; P:small molecule metabolic process	EC:2.7.7.4	0	0	0	0	0	0	0	0.01	0	0	0	0
comp44406_c1_seq1	ctc-interacting domain 11 protein	7236	gi|225455232|ref|XP_002272223.1|PREDICTED: uncharacterized protein LOC100245327 [Vitis vinifera] >gi|302143972|emb|CBI23077.3| unnamed protein product [Vitis vinifera]	XP_002272223	6.61858e-114	81	378.252	275	224	4	C:cytoplasm; P:cellular amino acid metabolic process; F:RNA binding; F:molecular_function	-	0	0	0.5	0	0	0	0	0	0	0	0	0
comp46459_c2_seq1	heat repeat-containing protein	7229	gi|359488185|ref|XP_002279980.2|PREDICTED: HEAT repeat-containing protein 5B-like [Vitis vinifera]	XP_002279980	0	74	2079.68	1997	1480	15	P:biological_process; P:cytoskeleton organization; P:cell division; P:cell cycle; P:cellular protein modification process; C:cytosol; P:carbohydrate metabolic process; P:biosynthetic process; P:reproduction; P:anatomical structure development; P:cellular nitrogen compound metabolic process; C:nucleus; P:symbiosis, encompassing mutualism through parasitism; P:immune system process; P:response to s…	-	6.86	8.1	6.79	9.95	9.86	11.67	7.23	8.91	8.76	8.62	6.1	4.38
comp46130_c1_seq9	predicted protein; uncharacterized protein loc100253034	7224	gi|224100939|ref|XP_002312077.1|predicted protein [Populus trichocarpa] >gi|222851897|gb|EEE89444.1| predicted protein [Populus trichocarpa]	XP_002312077	1.6946e-99	58	347.436	599	351	2	C:organelle; C:intracellular	-	0	0.22	0.13	4.81	0.73	3.34	1.39	3.16	1.68	1.1	1.23	1.58
comp45188_c0_seq71	hypothetical protein SORBIDRAFT_01g019330	7224	gi|242039377|ref|XP_002467083.1|hypothetical protein SORBIDRAFT_01g019330 [Sorghum bicolor] >gi|241920937|gb|EER94081.1| hypothetical protein SORBIDRAFT_01g019330 [Sorghum bicolor]	XP_002467083	0	71	751.125	726	518	0	-		0	0	0	0	0	0	0	0	0	0	0	0
comp44006_c1_seq20	chromatin remodeling complex subunit	7223	gi|297746282|emb|CBI16338.3|unnamed protein product [Vitis vinifera]	CBI16338	0	61	835.869	1059	653	1	F:molecular_function	-	0.04	0.1	0.09	0.13	0.32	0.15	0.04	0.1	0.29	0.11	0.04	0.15
comp46021_c1_seq45	dna repair protein rev1	7219	gi|296083109|emb|CBI22513.3|unnamed protein product [Vitis vinifera]	CBI22513	0	69	602.053	572	397	16	F:nucleotidyltransferase activity; P:cell adhesion; C:organelle; C:intracellular; P:cytoskeleton organization; P:protein complex assembly; P:cellular protein modification process; P:response to stress; P:cell morphogenesis; P:cell differentiation; P:biosynthetic process; P:biological_process; P:reproduction; P:anatomical structure development; P:DNA metabolic process; C:protein complex	EC:2.7.7.7	0	0	0	0	0	0	0	0	0	0	0	0
comp46130_c1_seq1	predicted protein; uncharacterized protein loc100253034	7212	gi|224100939|ref|XP_002312077.1|predicted protein [Populus trichocarpa] >gi|222851897|gb|EEE89444.1| predicted protein [Populus trichocarpa]	XP_002312077	1.68549e-99	58	347.436	599	351	2	C:organelle; C:intracellular	-	0	0.05	0.05	1.7	0.3	1.83	0.63	0.67	0.8	0.6	0.88	0.8
comp45513_c0_seq20	dna polymerase zeta subunit	7211	gi|356504040|ref|XP_003520807.1|PREDICTED: uncharacterized protein LOC100777934 [Glycine max]	XP_003520807	0	68	1128.24	1027	707	10	F:nucleotidyltransferase activity; C:organelle; C:intracellular; P:biological_process; F:molecular_function; P:response to stress; P:DNA metabolic process; P:cellular protein modification process; P:cellular nitrogen compound metabolic process; P:biosynthetic process	-	0	0	0	0	0	0	0	0.06	0	0	0	0
comp46439_c3_seq26	integrase core domain containing protein	7210	gi|147866296|emb|CAN79930.1|hypothetical protein VITISV_007488 [Vitis vinifera]	CAN79930	3.96975e-137	64	295.819	378	242	0	-		0	0	0	0	0	0	0.07	0	0	0	0	0
comp44041_c1_seq4	pentatricopeptide repeat-containing protein	7208	gi|359493281|ref|XP_002272603.2|PREDICTED: pentatricopeptide repeat-containing protein At5g55840-like [Vitis vinifera]	XP_002272603	0	66	1009.21	1077	711	0	-		0.33	0	0.66	0.29	0	0.86	1.38	0.52	0.73	0.73	0.3	0
comp45985_c0_seq10	atp binding	7204	gi|297736796|emb|CBI25997.3|unnamed protein product [Vitis vinifera]	CBI25997	0	64	677.937	693	445	9	P:cell division; P:cell cycle; C:protein complex; C:cytoskeleton; C:mitochondrion; F:molecular_function; P:biological_process; P:biosynthetic process; P:DNA metabolic process	-	0.76	0.3	2.1	4.04	3.57	1.92	2.24	3.98	4.13	2.5	4.66	3.52
comp42658_c0_seq8	ty3 gypsy retrotransposon protein	7202	gi|261865347|gb|ACY01928.1|hypothetical protein [Beta vulgaris]	ACY01928	7.45135e-20	59	107.071	141	84	3	P:biological_process; F:molecular_function; P:cellular nitrogen compound metabolic process	-	0	0	0	0	0	0	0	0	0	0	0	0
comp46021_c1_seq37	dna repair protein rev1	7200	gi|296083109|emb|CBI22513.3|unnamed protein product [Vitis vinifera]	CBI22513	0	68	488.419	469	322	16	F:nucleotidyltransferase activity; P:cell adhesion; P:cytoskeleton organization; P:protein complex assembly; P:cellular protein modification process; P:response to stress; P:cell morphogenesis; P:cell differentiation; P:biosynthetic process; P:biological_process; P:reproduction; P:anatomical structure development; F:molecular_function; P:DNA metabolic process; C:protein complex; C:intracellular	EC:2.7.7.7	0	0	0	0	0	0	0	0	0	0	0	0
comp45663_c0_seq12	neuroblastoma-amplified gene; uncharacterized protein	7200	gi|359490820|ref|XP_002271655.2|PREDICTED: uncharacterized protein LOC100258836 [Vitis vinifera]	XP_002271655	0	66	1236.86	1273	846	11	P:cellular protein modification process; P:chromosome organization; P:cell morphogenesis; P:cell differentiation; P:anatomical structure development; P:reproduction; P:cell adhesion; P:biosynthetic process; P:carbohydrate metabolic process; P:cytoskeleton organization; P:protein complex assembly	-	0	0	0	0	0	0	0	0	0	0	0	0
comp46439_c3_seq13	gag-pol polyprotein	7196	gi|147792973|emb|CAN73102.1|hypothetical protein VITISV_042891 [Vitis vinifera]	CAN73102	7.75432e-172	54	231.876	392	214	1	F:molecular_function	-	0	0	0.06	0	0	0	0	0	0.2	0.01	0.18	0.09
comp44041_c1_seq1	pentatricopeptide repeat-containing protein	7184	gi|359493281|ref|XP_002272603.2|PREDICTED: pentatricopeptide repeat-containing protein At5g55840-like [Vitis vinifera]	XP_002272603	0	66	1009.21	1077	711	0	-		0	0	0	0	0	0	0	0	0	0	0	0
comp45663_c0_seq32	neuroblastoma-amplified sequence; uncharacterized protein	7182	gi|359490820|ref|XP_002271655.2|PREDICTED: uncharacterized protein LOC100258836 [Vitis vinifera]	XP_002271655	0	66	1250.73	1273	850	11	P:cellular protein modification process; P:chromosome organization; P:cell morphogenesis; P:cell differentiation; P:anatomical structure development; P:reproduction; P:cell adhesion; P:biosynthetic process; P:carbohydrate metabolic process; P:cytoskeleton organization; P:protein complex assembly	-	0	0	0	0.02	0	0	0	0	0	0	0	0
comp46468_c0_seq11	splicing endonuclease positive effector	7181	gi|222641848|gb|EEE69980.1|hypothetical protein OsJ_29879 [Oryza sativa Japonica Group]	EEE69980	0	74	1021.54	917	679	3	F:molecular_function; F:RNA binding; C:nucleus	-	3.38	3.67	2.78	2.56	3.15	3.82	2.17	2.39	4.21	4.56	3.32	0.94
comp31253_c0_seq1	mediator of rna polymerase ii transcription subunit	7166	gi|255541598|ref|XP_002511863.1|CRP, putative [Ricinus communis] >gi|223549043|gb|EEF50532.1| CRP, putative [Ricinus communis]	XP_002511863	0	65	1763.81	2304	1513	1	P:biological_process	-	8.26	8.71	6.95	16.49	16.76	18.52	16.01	17.89	13.61	12.66	8.19	4.79
comp47611_c0_seq1	acetyl- carboxylase 1-like	7164	gi|255545642|ref|XP_002513881.1|Homomeric Acetyl-CoA Carboxylase (Hom-ACCase) [Ricinus communis] >gi|223546967|gb|EEF48464.1| Homomeric Acetyl-CoA Carboxylase (Hom-ACCase) [Ricinus communis]	XP_002513881	0	86	3404.38	2260	1947	7	P:biosynthetic process; P:small molecule metabolic process; P:lipid metabolic process; F:ion binding; F:ligase activity; C:protein complex; C:cytoplasm	EC:6.3.4.14; EC:6.4.1.2	45.38	78.9	49	80.87	48.18	45.97	40.25	34.35	35.57	35.86	14.81	10.51
comp43566_c1_seq10	conserved hypothetical protein; uncharacterized protein	7159	gi|255576731|ref|XP_002529253.1|conserved hypothetical protein [Ricinus communis] >gi|223531289|gb|EEF33131.1| conserved hypothetical protein [Ricinus communis]	XP_002529253	0	52	979.163	2042	1071	4	F:nucleotidyltransferase activity; P:sulfur compound metabolic process; P:cellular nitrogen compound metabolic process; P:small molecule metabolic process	EC:2.7.7.4	0	0	0	0	0	0	3.65	2.83	0	0	0	0
comp39856_c0_seq2	hypothetical protein OsJ_35269; uncharacterized protein loc100809964	7154	gi|222616659|gb|EEE52791.1|hypothetical protein OsJ_35269 [Oryza sativa Japonica Group]	EEE52791	1.28857e-69	88	267.314	148	131	1	F:ion binding	-	1.6	3.45	1.24	0.54	3.19	5.17	2.23	1.53	1.87	2.77	1	0
comp44006_c1_seq9	chromatin remodeling complex subunit	7154	gi|297746282|emb|CBI16338.3|unnamed protein product [Vitis vinifera]	CBI16338	0	61	756.903	990	604	3	F:molecular_function; C:organelle; C:intracellular	-	0.01	0	0.02	0.01	0	0	0	0.01	0	0	0.01	0
comp40878_c0_seq2	splicing factor 1	7153	gi|225461650|ref|XP_002283115.1|PREDICTED: uncharacterized protein LOC100267539 [Vitis vinifera]	XP_002283115	0	83	770	543	453	5	F:RNA binding; P:mRNA processing; C:nucleus; F:ion binding; F:molecular_function	-	4.87	7.28	5.69	14.83	6.09	6.1	3.63	5.71	6.98	4.77	3.88	2.04
comp44041_c1_seq15	pentatricopeptide repeat-containing protein	7149	gi|359493281|ref|XP_002272603.2|PREDICTED: pentatricopeptide repeat-containing protein At5g55840-like [Vitis vinifera]	XP_002272603	0	66	1009.21	1077	711	0	-		0	0.14	0	0.13	0	0	0	0.07	0.08	0.07	0.06	0
comp46021_c1_seq39	dna repair protein rev1	7140	gi|296083109|emb|CBI22513.3|unnamed protein product [Vitis vinifera]	CBI22513	0	68	804.668	811	553	16	F:nucleotidyltransferase activity; P:cell adhesion; C:organelle; C:intracellular; P:cytoskeleton organization; P:protein complex assembly; P:cellular protein modification process; P:response to stress; P:cell morphogenesis; P:cell differentiation; P:biosynthetic process; P:biological_process; P:reproduction; P:anatomical structure development; P:DNA metabolic process; C:protein complex	EC:2.7.7.7	0	0	0	0	0	0.09	0	0	0	0	0	0
comp46439_c3_seq45	gag-pol polyprotein	7135	gi|147792973|emb|CAN73102.1|hypothetical protein VITISV_042891 [Vitis vinifera]	CAN73102	7.68618e-172	54	231.876	392	214	1	F:molecular_function	-	0	0	0	0	0	0	0	0	0	0	0	0
comp46439_c3_seq22	integrase core domain containing protein	7133	gi|147866296|emb|CAN79930.1|hypothetical protein VITISV_007488 [Vitis vinifera]	CAN79930	3.92415e-137	64	295.819	378	242	0	-		0	0.08	0	0	0	0	0.1	0	0	0	0	0
comp39856_c0_seq3	unnamed protein product; uncharacterized protein loc100809964	7132	gi|297745966|emb|CBI16022.3|unnamed protein product [Vitis vinifera]	CBI16022	9.22265e-70	89	270.396	143	128	1	F:ion binding	-	10.99	10.82	3.57	12.2	18.92	19.47	16.53	18.1	12.03	9.24	3.48	4.16
comp46021_c1_seq6	dna repair protein rev1	7119	gi|296083109|emb|CBI22513.3|unnamed protein product [Vitis vinifera]	CBI22513	0	69	602.053	572	397	16	F:nucleotidyltransferase activity; P:cell adhesion; C:organelle; C:intracellular; P:cytoskeleton organization; P:protein complex assembly; P:cellular protein modification process; P:response to stress; P:cell morphogenesis; P:cell differentiation; P:biosynthetic process; P:biological_process; P:reproduction; P:anatomical structure development; P:DNA metabolic process; C:protein complex	EC:2.7.7.7	0	0	0	0	0	0	0	0	0.02	0	0.36	0
comp33499_c0_seq1	atp-dependent helicase brm-like	7118	gi|359489634|ref|XP_002276245.2|PREDICTED: ATP-dependent helicase BRM-like [Vitis vinifera]	XP_002276245	0	70	2155.56	2228	1564	1	F:molecular_function	-	16.27	18.32	16.47	23.69	33.09	35.17	26.16	33.28	29.99	29.55	16.83	11.5
comp45188_c0_seq57	hypothetical protein SORBIDRAFT_01g019330	7116	gi|242039377|ref|XP_002467083.1|hypothetical protein SORBIDRAFT_01g019330 [Sorghum bicolor] >gi|241920937|gb|EER94081.1| hypothetical protein SORBIDRAFT_01g019330 [Sorghum bicolor]	XP_002467083	0	71	692.189	671	478	0	-		0	0	0	0	0	0	0	0	0	0.01	0	0
comp45188_c0_seq51	hypothetical protein SORBIDRAFT_01g019330	7104	gi|242039377|ref|XP_002467083.1|hypothetical protein SORBIDRAFT_01g019330 [Sorghum bicolor] >gi|241920937|gb|EER94081.1| hypothetical protein SORBIDRAFT_01g019330 [Sorghum bicolor]	XP_002467083	0	73	1206.05	1168	854	0	-		0.8	1.05	0	0	0	0	0	0	0	0.06	0	0
comp43088_c0_seq8	sac domain-containing protein 9	7100	gi|225434141|ref|XP_002274969.1|PREDICTED: uncharacterized protein LOC100250760 [Vitis vinifera]	XP_002274969	0	68	1427.54	1424	974	7	P:lipid metabolic process; P:signal transduction; P:response to stress; P:cellular protein modification process; P:biosynthetic process; P:carbohydrate metabolic process; C:intracellular	-	0.01	0.01	0.01	0.04	0.05	0.02	0.01	0.02	0.02	0.02	0.01	0
comp40081_c0_seq2	bifunctional nuclease in basal defense response 1	7097	gi|359492154|ref|XP_003634371.1|PREDICTED: uncharacterized protein LOC100855103 [Vitis vinifera]	XP_003634371	4.63884e-139	81	447.973	329	269	7	P:cellular nitrogen compound metabolic process; P:cellular protein modification process; P:chromosome organization; P:response to stress; F:DNA binding; F:nuclease activity; P:biosynthetic process	EC:3.1	6.41	2.36	5.21	17.77	11.88	14	7.22	13.1	13.56	12.38	10.39	5.57
comp46439_c3_seq36	integrase core domain containing protein	7094	gi|147866296|emb|CAN79930.1|hypothetical protein VITISV_007488 [Vitis vinifera]	CAN79930	3.90134e-137	64	295.819	378	242	0	-		0.03	0	0.15	0.06	0.01	0.09	0.07	0.31	0.09	0.05	0.02	0
comp39856_c0_seq1	hypothetical protein OsJ_35269; uncharacterized protein loc100809964	7088	gi|222616659|gb|EEE52791.1|hypothetical protein OsJ_35269 [Oryza sativa Japonica Group]	EEE52791	1.26657e-69	88	267.314	148	131	1	F:ion binding	-	0.58	1.16	1.77	0.1	0.18	0.7	0.27	0.12	0.3	0.48	0.24	0
comp45018_c1_seq49	pre-mrna-processing factor 39-like	7088	gi|297744215|emb|CBI37185.3|unnamed protein product [Vitis vinifera]	CBI37185	4.7505e-120	84	398.667	290	246	4	P:anatomical structure development; C:nucleus; C:cytosol; P:cellular nitrogen compound metabolic process	-	0.14	0	0	0	0	0	0	0	0	0.3	0	0
comp46054_c1_seq10	starch branching enzyme 1	7087	gi|359492950|ref|XP_002284841.2|PREDICTED: 1,4-alpha-glucan-branching enzyme-like [Vitis vinifera] >gi|302141663|emb|CBI18866.3| unnamed protein product [Vitis vinifera]	XP_002284841	0	88	1244.18	727	647	7	F:hydrolase activity, acting on glycosyl bonds; P:biosynthetic process; P:generation of precursor metabolites and energy; P:carbohydrate metabolic process; F:ion binding; C:plastid; F:transferase activity, transferring glycosyl groups	EC:2.4.1.18	0.65	2.1	3.64	2.49	2.57	2.07	2.08	1.58	0.62	1.89	0.72	0
comp45513_c0_seq28	dna polymerase	7086	gi|297841441|ref|XP_002888602.1|hypothetical protein ARALYDRAFT_894489 [Arabidopsis lyrata subsp. lyrata] >gi|297334443|gb|EFH64861.1| hypothetical protein ARALYDRAFT_894489 [Arabidopsis lyrata subsp. lyrata]	XP_002888602	0	65	1151.73	1203	792	14	C:organelle; C:protein complex; C:intracellular; P:biological_process; F:ion binding; F:nucleotidyltransferase activity; P:biosynthetic process; P:DNA metabolic process; P:response to stress; F:DNA binding; P:cellular protein modification process; F:molecular_function; P:cellular nitrogen compound metabolic process; C:nucleus	EC:2.7.7.7	0.07	0.15	0.13	0.07	0	0.01	0.05	0	0.04	0	0.02	0
comp46468_c0_seq8	splicing endonuclease positive effector	7076	gi|222641848|gb|EEE69980.1|hypothetical protein OsJ_29879 [Oryza sativa Japonica Group]	EEE69980	0	74	1025.39	917	679	3	F:molecular_function; F:RNA binding; C:nucleus	-	0	0	0	0.04	0.02	0.02	0.01	0.03	0.01	0	0	0
comp44041_c1_seq11	pentatricopeptide repeat-containing protein	7074	gi|359493281|ref|XP_002272603.2|PREDICTED: pentatricopeptide repeat-containing protein At5g55840-like [Vitis vinifera]	XP_002272603	0	66	1009.21	1077	711	0	-		0	0.3	0	0.43	2.38	0.81	0	1.4	0.85	0.78	0.14	0.47
comp39856_c0_seq4	unnamed protein product; uncharacterized protein loc100809964	7066	gi|297745966|emb|CBI16022.3|unnamed protein product [Vitis vinifera]	CBI16022	9.04885e-70	89	270.396	143	128	1	F:ion binding	-	4.08	3.7	5.14	2.36	1.13	2.69	2.06	1.51	2	1.64	0.85	0.8
comp46050_c0_seq9	ion channel castor-like	7059	gi|255551967|ref|XP_002517028.1|conserved hypothetical protein [Ricinus communis] >gi|223543663|gb|EEF45191.1| conserved hypothetical protein [Ricinus communis]	XP_002517028	0	82	968.763	712	585	3	C:cellular_component; C:nucleus; C:plastid	-	0	0	0	0	0	0	0	0	0	0	0	3.66
comp46439_c3_seq3	gag-pol polyprotein	7058	gi|147792973|emb|CAN73102.1|hypothetical protein VITISV_042891 [Vitis vinifera]	CAN73102	7.59757e-172	54	231.876	392	214	1	F:molecular_function	-	0	0	0	0	0	0	0	0	0	0	0	0
comp44006_c1_seq25	chromatin remodeling complex subunit	7057	gi|297746282|emb|CBI16338.3|unnamed protein product [Vitis vinifera]	CBI16338	0	61	835.869	1059	653	1	F:molecular_function	-	0.27	0.22	0.33	0.04	0.15	0.11	0.18	0.07	0.06	0.11	0.14	0.02
comp46179_c1_seq7	nadh dehydrogenase subunit 5	7057	gi|372861944|gb|AEX98094.1|NADH dehydrogenase subunit 5, partial (mitochondrion) [Ferrocalamus rimosivaginus]	AEX98094	0	98	756.133	401	393	9	C:mitochondrion; C:cellular_component; F:oxidoreductase activity; P:cellular nitrogen compound metabolic process; P:generation of precursor metabolites and energy; P:small molecule metabolic process; P:biosynthetic process; P:cofactor metabolic process; P:transport	EC:1.6.5.3	0	0	0	0	0	0	0	0	0	0	0	0
comp45818_c3_seq9	hypothetical chloroplast rf19	7054	gi|342316165|ref|YP_004769674.1|hypothetical chloroplast RF19 (chloroplast) [Spirodela polyrhiza] >gi|342316178|ref|YP_004769687.1| hypothetical chloroplast RF19 (chloroplast) [Spirodela polyrhiza] >gi|341834115|gb|AEK94386.1| hypothetical chloroplast RF19 [Spirodela polyrhiza] >gi|341834128|gb|AEK94399.1| hypothetical chloroplast RF19 [Spirodela polyrhiza]	YP_004769674	0	98	2000.33	1089	1074	2	C:plastid; C:cellular_component	-	35.37	22.17	10.58	0.17	0.46	0.39	0.97	1.02	0.22	0.08	0.04	0.09
comp44839_c0_seq18	nuclear pore membrane glycoprotein 210-like	7054	gi|296087607|emb|CBI34863.3|unnamed protein product [Vitis vinifera]	CBI34863	0	63	1100.89	1433	904	3	F:molecular_function; C:nuclear envelope; C:endoplasmic reticulum	-	0	0	0	0.15	0.03	0.01	0.07	0.05	0.01	0.01	0.06	0
comp47325_c0_seq1	u-box domain-containing protein	7044	gi|359480838|ref|XP_002276798.2|PREDICTED: uncharacterized protein LOC100264630 [Vitis vinifera]	XP_002276798	0	84	2736.06	2159	1820	9	C:cytoplasm; F:ligase activity; C:cellular_component; C:plasma membrane; P:growth; P:biosynthetic process; P:carbohydrate metabolic process; P:cell wall organization or biogenesis; C:nucleus	-	32.35	36.22	38.61	40.21	65.84	70.39	50.49	54.53	46.88	33.48	22.69	10.41
comp44839_c0_seq2	nuclear pore membrane glycoprotein 210-like	7037	gi|296087607|emb|CBI34863.3|unnamed protein product [Vitis vinifera]	CBI34863	0	63	1275	1629	1029	3	F:molecular_function; C:nuclear envelope; C:endoplasmic reticulum	-	0	0	0.07	1.11	0.22	0.15	0.18	0.26	0.1	0.07	0.14	0.05
comp39611_c0_seq6	endoribonuclease dicer homolog 1-like	7036	gi|296089027|emb|CBI38730.3|unnamed protein product [Vitis vinifera]	CBI38730	0	87	1525.38	934	819	22	P:biological_process; P:reproduction; P:anatomical structure development; P:embryo development; F:nuclease activity; P:cytoskeleton organization; P:cell-cell signaling; P:cell division; P:cell cycle; F:helicase activity; F:ATPase activity; P:cellular nitrogen compound metabolic process; C:nucleoplasm; P:chromosome organization; P:biosynthetic process; F:ion binding; P:DNA metabolic process; P:mRN…	EC:3.1.26.3	0.26	0.08	0.29	0.65	0.48	0.49	0.32	0.48	0.83	0.68	0.18	0.26
comp45018_c1_seq95	pre-mrna-processing factor 39-like	7032	gi|297744215|emb|CBI37185.3|unnamed protein product [Vitis vinifera]	CBI37185	6.35356e-120	84	398.282	290	246	4	P:anatomical structure development; C:nucleus; C:cytosol; P:cellular nitrogen compound metabolic process	-	0	0	0	0	0	0	0	0	0	0	0	0
comp40878_c0_seq1	splicing factor 1	7031	gi|225461650|ref|XP_002283115.1|PREDICTED: uncharacterized protein LOC100267539 [Vitis vinifera]	XP_002283115	0	83	770	543	453	5	F:RNA binding; P:mRNA processing; C:nucleus; F:ion binding; F:molecular_function	-	19.03	17.88	18.68	22.38	23.61	24.91	22.64	26.92	21.48	18.61	15.09	13.26
comp43088_c0_seq6	sac domain-containing protein 9	7031	gi|225434141|ref|XP_002274969.1|PREDICTED: uncharacterized protein LOC100250760 [Vitis vinifera]	XP_002274969	0	68	1433.31	1407	970	7	P:lipid metabolic process; P:signal transduction; P:response to stress; P:cellular protein modification process; P:biosynthetic process; P:carbohydrate metabolic process; C:intracellular	-	0.11	0.04	0.08	0.23	0.19	0.06	0.04	0.08	0.09	0.06	0.04	0
comp46372_c0_seq12	rna-dependent rna polymerase	7031	gi|242066062|ref|XP_002454320.1|hypothetical protein SORBIDRAFT_04g028630 [Sorghum bicolor] >gi|241934151|gb|EES07296.1| hypothetical protein SORBIDRAFT_04g028630 [Sorghum bicolor]	XP_002454320	0	69	931.013	846	591	3	P:biological_process; P:signal transduction; P:response to stress	-	0.14	0.59	0.45	0	0	0	0	0.04	0	0	0	0
comp44041_c1_seq16	pentatricopeptide repeat-containing protein	7023	gi|359493281|ref|XP_002272603.2|PREDICTED: pentatricopeptide repeat-containing protein At5g55840-like [Vitis vinifera]	XP_002272603	0	66	1009.21	1077	711	0	-		0.03	0.11	0	0	0.33	0.05	0	0	0.25	0	0.05	0
comp46439_c3_seq31	gag-pol polyprotein	7019	gi|147792973|emb|CAN73102.1|hypothetical protein VITISV_042891 [Vitis vinifera]	CAN73102	7.55327e-172	54	231.876	392	214	1	F:molecular_function	-	0	0	0.05	0	0	0	0	0	0.01	0	0.04	0
comp46439_c3_seq11	integrase core domain containing protein	7018	gi|147866296|emb|CAN79930.1|hypothetical protein VITISV_007488 [Vitis vinifera]	CAN79930	3.85749e-137	64	295.819	378	242	0	-		0	0	0	0	0	0	0	0	0	0	0	0
comp46465_c2_seq27	protein phosphatase 2c and cyclic nucleotide-binding kinase domain-containing	7015	gi|359484557|ref|XP_002280650.2|PREDICTED: protein phosphatase 2C and cyclic nucleotide-binding/kinase domain-containing protein [Vitis vinifera]	XP_002280650	0	79	1470.29	1074	858	9	P:cellular protein modification process; F:kinase activity; F:ion binding; F:phosphatase activity; F:enzyme regulator activity; C:protein complex; C:intracellular; C:plasma membrane; C:cell	-	1.76	2.47	1.46	0.6	0.2	0.98	0	0	0	0.59	0.27	0
comp41565_c3_seq9	casein kinase 2 alpha subunit	7013	gi|225458802|ref|XP_002285210.1|PREDICTED: casein kinase II subunit alpha-2 [Vitis vinifera] >gi|302142218|emb|CBI19421.3| unnamed protein product [Vitis vinifera]	XP_002285210	6.20964e-136	94	439.499	271	255	4	P:cellular protein modification process; F:ion binding; F:kinase activity; P:cellular amino acid metabolic process	EC:2.7.11	0.62	0.44	0.04	0.43	0.11	0.14	0.28	0.26	0.61	0.42	0.35	0.1
comp47334_c0_seq1	glutamate synthase 1	7011	gi|359490794|ref|XP_002267865.2|PREDICTED: glutamate synthase 1 [NADH], chloroplastic-like [Vitis vinifera] >gi|302144040|emb|CBI23145.3| unnamed protein product [Vitis vinifera]	XP_002267865	0	90	3694.05	2196	1998	19	C:cytosol; P:cellular amino acid metabolic process; P:biological_process; F:molecular_function; C:mitochondrion; P:response to stress; C:plastid; P:biosynthetic process; P:growth; P:nitrogen cycle metabolic process; P:small molecule metabolic process; F:ion binding; P:carbohydrate metabolic process; P:generation of precursor metabolites and energy; P:catabolic process; F:transmembrane transporter…	EC:1.4.1.14	9.96	16.37	30.05	8.56	115.96	211.34	40.02	24.74	57.97	134.99	7.78	12.52
comp46465_c2_seq37	protein phosphatase 2c and cyclic nucleotide-binding kinase domain-containing	7009	gi|359484557|ref|XP_002280650.2|PREDICTED: protein phosphatase 2C and cyclic nucleotide-binding/kinase domain-containing protein [Vitis vinifera]	XP_002280650	0	79	1470.29	1074	858	9	P:cellular protein modification process; F:kinase activity; F:ion binding; F:phosphatase activity; F:enzyme regulator activity; C:protein complex; C:intracellular; C:plasma membrane; C:cell	-	1.78	9.9	4.7	5.03	1.96	2.65	0	0	4.18	3.95	0	0.09
comp40678_c0_seq2	nucleoprotein tpr	7006	gi|297736092|emb|CBI24130.3|unnamed protein product [Vitis vinifera]	CBI24130	0	73	1512.28	1716	1266	11	P:cytoskeleton organization; P:nucleocytoplasmic transport; F:molecular_function; P:reproduction; P:anatomical structure development; C:plastid; P:cellular protein modification process; C:nucleolus; C:cytosol; C:nuclear envelope; C:cellular_component	-	0.74	1.66	0.56	2.89	3.23	3.06	1.45	1.7	3.45	2.47	2.48	1.76
comp46050_c0_seq15	ion channel castor-like	6993	gi|255551967|ref|XP_002517028.1|conserved hypothetical protein [Ricinus communis] >gi|223543663|gb|EEF45191.1| conserved hypothetical protein [Ricinus communis]	XP_002517028	0	82	968.763	712	585	3	C:cellular_component; C:nucleus; C:plastid	-	3.03	3.26	2	4.68	1.92	3.54	2.67	4.16	4.57	5.47	18.58	14.51
comp46468_c0_seq10	splicing endonuclease positive effector	6993	gi|222641848|gb|EEE69980.1|hypothetical protein OsJ_29879 [Oryza sativa Japonica Group]	EEE69980	0	74	1023.85	917	679	3	F:molecular_function; F:RNA binding; C:nucleus	-	0	0.01	0	0.11	0.2	0.13	0.04	0.09	0.14	0.06	0.03	0
comp45018_c1_seq14	pre-mrna-processing factor 39-like	6991	gi|297744215|emb|CBI37185.3|unnamed protein product [Vitis vinifera]	CBI37185	4.43278e-120	84	398.667	290	246	4	P:anatomical structure development; C:nucleus; C:cytosol; P:cellular nitrogen compound metabolic process	-	0	0	0	0	0	0	0	0	0	0.36	0	0
comp43929_c1_seq31	crossover junction endonuclease mus81-like	6989	gi|255544095|ref|XP_002513110.1|endonuclease, putative [Ricinus communis] >gi|223548121|gb|EEF49613.1| endonuclease, putative [Ricinus communis]	XP_002513110	3.76657e-60	74	231.876	200	149	18	P:cell cycle; P:DNA metabolic process; P:reproduction; P:cell division; P:chromosome segregation; P:biological_process; P:response to stress; P:cellular nitrogen compound metabolic process; P:cell differentiation; P:anatomical structure development; F:molecular_function; P:chromosome organization; P:cellular component assembly; P:cell proliferation; F:nuclease activity; C:nuclear chromosome; P:bi…	-	0	0	0	0	0	0	0	0	0	0	0	0
comp46050_c0_seq20	ion channel castor-like	6987	gi|255551967|ref|XP_002517028.1|conserved hypothetical protein [Ricinus communis] >gi|223543663|gb|EEF45191.1| conserved hypothetical protein [Ricinus communis]	XP_002517028	0	82	968.763	712	585	3	C:cellular_component; C:nucleus; C:plastid	-	0	0	0	0	0	0	0	0	0	0	0	2.27
comp46465_c2_seq30	protein phosphatase 2c and cyclic nucleotide-binding kinase domain-containing	6987	gi|359484557|ref|XP_002280650.2|PREDICTED: protein phosphatase 2C and cyclic nucleotide-binding/kinase domain-containing protein [Vitis vinifera]	XP_002280650	0	79	1470.29	1074	858	9	P:cellular protein modification process; F:kinase activity; F:ion binding; F:phosphatase activity; F:enzyme regulator activity; C:protein complex; C:intracellular; C:plasma membrane; C:cell	-	4.77	3.42	0.33	6.35	0.74	1.01	0.18	2.48	0.02	0.83	0	0
comp39611_c0_seq5	endoribonuclease dicer	6984	gi|225453660|ref|XP_002268369.1|PREDICTED: endoribonuclease Dicer homolog 1-like [Vitis vinifera]	XP_002268369	0	78	1755.34	1337	1048	23	P:biological_process; P:reproduction; P:anatomical structure development; P:embryo development; F:nuclease activity; P:cytoskeleton organization; P:cell-cell signaling; F:molecular_function; P:cell division; P:cell cycle; F:helicase activity; F:ATPase activity; P:cellular nitrogen compound metabolic process; C:nucleoplasm; P:chromosome organization; P:biosynthetic process; P:DNA metabolic process…	EC:3.1.26.3	0.96	0.88	1.27	3.29	3.08	3.34	2.04	1.79	4.46	2.14	1.26	1.21
comp46179_c1_seq5	nadh dehydrogenase subunit 5	6979	gi|372861944|gb|AEX98094.1|NADH dehydrogenase subunit 5, partial (mitochondrion) [Ferrocalamus rimosivaginus]	AEX98094	0	98	756.133	401	393	9	C:mitochondrion; C:cellular_component; F:oxidoreductase activity; P:cellular nitrogen compound metabolic process; P:generation of precursor metabolites and energy; P:small molecule metabolic process; P:biosynthetic process; P:cofactor metabolic process; P:transport	EC:1.6.5.3	0	0	0	0	0	0	0	0	0	0	0	0
comp46172_c0_seq7	vacuolar protein sorting-associated protein 8 homolog	6976	gi|224128047|ref|XP_002320230.1|predicted protein [Populus trichocarpa] >gi|222861003|gb|EEE98545.1| predicted protein [Populus trichocarpa]	XP_002320230	0	78	961.829	735	578	5	F:ion binding; P:transport; P:cellular protein modification process; P:biosynthetic process; P:carbohydrate metabolic process	-	0	0	0	0	0.53	0	0	0	0.23	0.14	0	0.27
comp46179_c1_seq19	nadh dehydrogenase subunit 5	6976	gi|372861944|gb|AEX98094.1|NADH dehydrogenase subunit 5, partial (mitochondrion) [Ferrocalamus rimosivaginus]	AEX98094	0	98	756.133	401	393	9	C:mitochondrion; C:cellular_component; F:oxidoreductase activity; P:cellular nitrogen compound metabolic process; P:generation of precursor metabolites and energy; P:small molecule metabolic process; P:biosynthetic process; P:cofactor metabolic process; P:transport	EC:1.6.5.3	0	0	0	0	0	0	0	0	0	0	0	0
comp40350_c0_seq3	photoperiod independent early flowering1	6974	gi|255564822|ref|XP_002523405.1|Helicase, putative [Ricinus communis] >gi|223537355|gb|EEF38984.1| Helicase, putative [Ricinus communis]	XP_002523405	0	69	1692.94	1712	1186	22	P:cell cycle; F:molecular_function; P:cell adhesion; P:reproduction; P:embryo development; C:nucleus; C:protein complex; P:anatomical structure development; P:cytoskeleton organization; P:protein complex assembly; P:anatomical structure formation involved in morphogenesis; P:response to stress; C:cell wall; P:biological_process; F:helicase activity; P:cell morphogenesis; P:cell differentiation; F…	-	0	0	0	0	0.24	0.23	0	0.16	0	0.26	0.2	0.4
comp45188_c0_seq68	hypothetical protein SORBIDRAFT_01g019330	6967	gi|242039377|ref|XP_002467083.1|hypothetical protein SORBIDRAFT_01g019330 [Sorghum bicolor] >gi|241920937|gb|EER94081.1| hypothetical protein SORBIDRAFT_01g019330 [Sorghum bicolor]	XP_002467083	0	71	720.309	695	496	0	-		0	0	0.07	0	0	0.78	0	0.2	0	0.83	0.27	0.38
comp45513_c0_seq27	dna polymerase	6965	gi|297841441|ref|XP_002888602.1|hypothetical protein ARALYDRAFT_894489 [Arabidopsis lyrata subsp. lyrata] >gi|297334443|gb|EFH64861.1| hypothetical protein ARALYDRAFT_894489 [Arabidopsis lyrata subsp. lyrata]	XP_002888602	0	65	1151.73	1203	792	14	C:organelle; C:protein complex; C:intracellular; P:biological_process; F:ion binding; F:nucleotidyltransferase activity; P:biosynthetic process; P:DNA metabolic process; P:response to stress; F:DNA binding; P:cellular protein modification process; F:molecular_function; P:cellular nitrogen compound metabolic process; C:nucleus	EC:2.7.7.7	0.26	0.06	0	0.24	0.24	0.04	0.34	0	0.35	0	0.08	0
comp46372_c0_seq45	rna-dependent rna polymerase	6964	gi|242066062|ref|XP_002454320.1|hypothetical protein SORBIDRAFT_04g028630 [Sorghum bicolor] >gi|241934151|gb|EES07296.1| hypothetical protein SORBIDRAFT_04g028630 [Sorghum bicolor]	XP_002454320	0	71	1248.03	1102	785	3	P:biological_process; P:signal transduction; P:response to stress	-	0.18	0.72	0.54	0	0	0	0	0.03	0	0	0	0
comp46086_c3_seq17	PREDICTED: uncharacterized protein LOC100241322	6964	gi|225454502|ref|XP_002277075.1|PREDICTED: uncharacterized protein LOC100241322 [Vitis vinifera]	XP_002277075	2.28184e-143	54	493.041	977	529	0	-		0	0	0	0	0	0	0	0	0	0	0	0
comp45967_c0_seq100	probable helicase ddb_g0274399-like	6961	gi|222628874|gb|EEE61006.1|hypothetical protein OsJ_14821 [Oryza sativa Japonica Group]	EEE61006	0	77	975.311	760	592	4	P:anatomical structure development; P:biological_process; F:molecular_function; P:reproduction	-	0.15	0.57	0.44	0.16	0.45	0.24	0	0	0.22	0.31	0	0
comp46051_c1_seq1	helicase-like transcription factor	6958	gi|359494872|ref|XP_002263027.2|PREDICTED: uncharacterized protein LOC100265351 [Vitis vinifera]	XP_002263027	0	72	1045.42	924	674	2	F:ion binding; F:molecular_function	-	31.27	28.75	10.69	19.71	23.9	25.6	17.57	25.82	21.66	22.63	13.98	14.82
comp45306_c0_seq5	nuclear pore complex protein nup155-like	6958	gi|359472595|ref|XP_002281257.2|PREDICTED: nuclear pore complex protein Nup155-like [Vitis vinifera]	XP_002281257	0	80	1691.01	1349	1087	4	F:structural molecule activity; C:protein complex; C:nuclear envelope; P:nucleocytoplasmic transport	-	0.01	0	0.04	0.11	0	0.25	0	0	0	0.15	0.11	0.35
comp44839_c0_seq11	nuclear pore membrane glycoprotein 210-like	6958	gi|296087607|emb|CBI34863.3|unnamed protein product [Vitis vinifera]	CBI34863	0	64	1125.15	1403	903	3	F:molecular_function; C:nuclear envelope; C:endoplasmic reticulum	-	0.2	0.22	0	0.79	0.3	0.33	1	0.9	0.18	0.38	0.72	0.08
comp27993_c0_seq1	udp-glycosyltransferase family protein	6957	gi|356533887|ref|XP_003535489.1|PREDICTED: uncharacterized protein LOC100779157 [Glycine max]	XP_003535489	0	64	823.928	916	594	2	C:Golgi apparatus; C:endosome	-	5.62	5.85	8.22	11.98	10.69	10.65	5.69	7.73	15.07	11.94	15.33	18.72
comp46207_c0_seq3	PREDICTED: uncharacterized protein LOC100259948; uncharacterized protein loc100259948	6956	gi|359486090|ref|XP_002273874.2|PREDICTED: uncharacterized protein LOC100259948 [Vitis vinifera]	XP_002273874	0	58	963.755	1520	887	15	P:reproduction; P:embryo development; P:cell morphogenesis; P:biological_process; P:anatomical structure development; P:chromosome organization; P:chromosome segregation; P:cell cycle; P:cell division; C:intracellular; P:DNA metabolic process; P:cellular protein modification process; P:response to stress; P:cellular nitrogen compound metabolic process; P:biosynthetic process	-	0.71	0.59	0.63	2	3.12	3.93	2.04	2.05	2.9	2.41	0.88	0.44
comp45967_c0_seq26	probable helicase ddb_g0274399-like	6954	gi|222628874|gb|EEE61006.1|hypothetical protein OsJ_14821 [Oryza sativa Japonica Group]	EEE61006	0	77	975.311	760	592	4	P:anatomical structure development; P:biological_process; F:molecular_function; P:reproduction	-	0.14	0.09	0.03	0.17	0	0.01	0	0	0.01	0.04	0	0
comp37657_c0_seq3	dna polymerase i family protein expressed	6951	gi|356554501|ref|XP_003545584.1|PREDICTED: DNA polymerase theta-like [Glycine max]	XP_003545584	0	68	2179.83	2188	1501	4	F:molecular_function; P:DNA metabolic process; C:plastid; F:helicase activity	-	0.16	0.52	0.5	0.44	0.53	1.58	0.37	1.27	0.81	0.3	0	0.26
comp41565_c3_seq5	casein kinase 2 alpha subunit	6945	gi|225458802|ref|XP_002285210.1|PREDICTED: casein kinase II subunit alpha-2 [Vitis vinifera] >gi|302142218|emb|CBI19421.3| unnamed protein product [Vitis vinifera]	XP_002285210	5.71126e-136	94	439.499	271	255	4	P:cellular protein modification process; F:ion binding; F:kinase activity; P:cellular amino acid metabolic process	EC:2.7.11	0	0	0	0.44	0.08	0.23	0	0	0	0.07	0	0.11
comp44839_c0_seq1	nuclear pore membrane glycoprotein 210-like	6941	gi|296087607|emb|CBI34863.3|unnamed protein product [Vitis vinifera]	CBI34863	0	64	1294.26	1597	1030	3	F:molecular_function; C:nuclear envelope; C:endoplasmic reticulum	-	2.02	0.59	1.23	5.91	2.24	3.88	2.5	4.63	3.21	3.31	1.57	0.86
comp45967_c0_seq28	probable helicase ddb_g0274399-like	6941	gi|222628874|gb|EEE61006.1|hypothetical protein OsJ_14821 [Oryza sativa Japonica Group]	EEE61006	0	77	975.311	760	592	4	P:anatomical structure development; P:biological_process; F:molecular_function; P:reproduction	-	0	0	0	0	0	0	0	0	0	0	0	0
comp46372_c0_seq32	rna-dependent rna polymerase	6938	gi|242066062|ref|XP_002454320.1|hypothetical protein SORBIDRAFT_04g028630 [Sorghum bicolor] >gi|241934151|gb|EES07296.1| hypothetical protein SORBIDRAFT_04g028630 [Sorghum bicolor]	XP_002454320	0	69	931.013	846	591	3	P:biological_process; P:signal transduction; P:response to stress	-	0.4	0.59	0.09	0	0.18	0.34	0	0.55	0.09	0.22	0	0.14
comp46465_c2_seq47	protein phosphatase 2c and cyclic nucleotide-binding kinase domain-containing	6935	gi|359484557|ref|XP_002280650.2|PREDICTED: protein phosphatase 2C and cyclic nucleotide-binding/kinase domain-containing protein [Vitis vinifera]	XP_002280650	0	79	1470.29	1074	858	9	P:cellular protein modification process; F:kinase activity; F:ion binding; F:phosphatase activity; F:enzyme regulator activity; C:protein complex; C:intracellular; C:plasma membrane; C:cell	-	3.8	3.98	0	0.14	0.41	0	1.29	1.7	0	0	1.55	1.72
comp46054_c1_seq27	starch branching enzyme 1	6935	gi|359492950|ref|XP_002284841.2|PREDICTED: 1,4-alpha-glucan-branching enzyme-like [Vitis vinifera] >gi|302141663|emb|CBI18866.3| unnamed protein product [Vitis vinifera]	XP_002284841	0	88	1244.18	727	647	7	F:hydrolase activity, acting on glycosyl bonds; P:biosynthetic process; P:generation of precursor metabolites and energy; P:carbohydrate metabolic process; F:ion binding; C:plastid; F:transferase activity, transferring glycosyl groups	EC:2.4.1.18	0.91	0.22	0.06	0.34	0.69	0.12	1.29	0.77	0	0.14	0	0
comp45018_c1_seq80	pre-mrna-processing factor 39-like	6935	gi|297744215|emb|CBI37185.3|unnamed protein product [Vitis vinifera]	CBI37185	5.93042e-120	84	398.282	290	246	4	P:anatomical structure development; C:nucleus; C:cytosol; P:cellular nitrogen compound metabolic process	-	0	0	0	0	0	0	0	0	0	0	0	0
comp44732_c0_seq34	histone-lysine n-methyltransferase ashr1	6933	gi|255545512|ref|XP_002513816.1|protein with unknown function [Ricinus communis] >gi|223546902|gb|EEF48399.1| protein with unknown function [Ricinus communis]	XP_002513816	2.21701e-172	71	548.125	505	363	0	-		0	0.01	0	0	0	0	0	0	0	0	0.01	0
comp46465_c2_seq33	protein phosphatase 2c and cyclic nucleotide-binding kinase domain-containing	6931	gi|359484557|ref|XP_002280650.2|PREDICTED: protein phosphatase 2C and cyclic nucleotide-binding/kinase domain-containing protein [Vitis vinifera]	XP_002280650	0	79	1470.29	1074	858	9	P:cellular protein modification process; F:kinase activity; F:ion binding; F:phosphatase activity; F:enzyme regulator activity; C:protein complex; C:intracellular; C:plasma membrane; C:cell	-	3.54	3.55	0.82	3	1.21	1.53	0.4	0.23	0.59	1.12	0	0
comp45018_c1_seq8	pre-mrna-processing factor 39-like	6931	gi|297744215|emb|CBI37185.3|unnamed protein product [Vitis vinifera]	CBI37185	4.24292e-120	84	398.667	290	246	4	P:anatomical structure development; C:nucleus; C:cytosol; P:cellular nitrogen compound metabolic process	-	0	0	0	0	0	0	0	0	0	0	0	0
comp39611_c0_seq3	endoribonuclease dicer homolog 1-like	6930	gi|357512663|ref|XP_003626620.1|Endoribonuclease Dicer-like protein [Medicago truncatula] >gi|355501635|gb|AES82838.1| Endoribonuclease Dicer-like protein [Medicago truncatula]	XP_003626620	0	81	2385.53	1686	1379	24	P:biological_process; P:reproduction; P:anatomical structure development; P:embryo development; F:nuclease activity; P:cytoskeleton organization; P:cell-cell signaling; P:cell division; P:cell cycle; F:helicase activity; F:ATPase activity; P:cellular nitrogen compound metabolic process; C:nucleoplasm; P:chromosome organization; P:biosynthetic process; F:ion binding; P:DNA metabolic process; F:DNA…	EC:3.1.26.3	0.61	0.24	0.54	2.02	0.61	0.82	0.3	1.34	1.3	1.94	0.69	0.92
comp42643_c0_seq8	disease resistance protein	6930	gi|208609060|dbj|BAG72152.1|hypothetical protein [Lotus japonicus]	BAG72152	9.78486e-44	64	126.331	134	87	1	P:biological_process	-	0	0	0	0	0	0	0.01	0	0	0	0	0
comp43929_c1_seq48	crossover junction endonuclease mus81-like	6929	gi|255544095|ref|XP_002513110.1|endonuclease, putative [Ricinus communis] >gi|223548121|gb|EEF49613.1| endonuclease, putative [Ricinus communis]	XP_002513110	3.70561e-60	74	231.876	200	149	18	P:cell cycle; P:DNA metabolic process; P:reproduction; P:cell division; P:chromosome segregation; P:biological_process; P:response to stress; P:cellular nitrogen compound metabolic process; P:cell differentiation; P:anatomical structure development; F:molecular_function; P:chromosome organization; P:cellular component assembly; P:cell proliferation; F:nuclease activity; C:nuclear chromosome; P:bi…	-	0	0	0	0	0	0	0	0	0	0	0	0
comp46465_c2_seq10	protein phosphatase 2c and cyclic nucleotide-binding kinase domain-containing	6927	gi|359484557|ref|XP_002280650.2|PREDICTED: protein phosphatase 2C and cyclic nucleotide-binding/kinase domain-containing protein [Vitis vinifera]	XP_002280650	0	79	1470.29	1074	858	9	P:cellular protein modification process; F:kinase activity; F:ion binding; F:phosphatase activity; F:enzyme regulator activity; C:protein complex; C:intracellular; C:plasma membrane; C:cell	-	0	0	0	0	0	0	0.38	0	0.84	0	0	0
comp37657_c0_seq2	dna polymerase i family protein expressed	6923	gi|356554501|ref|XP_003545584.1|PREDICTED: DNA polymerase theta-like [Glycine max]	XP_003545584	0	68	2213.73	2209	1518	4	F:molecular_function; P:DNA metabolic process; C:plastid; F:helicase activity	-	2.49	1.78	1.68	3.95	5.54	5.7	3.36	4.07	4.29	4.57	2.84	2.28
comp46050_c0_seq12	ion channel castor-like	6921	gi|255551967|ref|XP_002517028.1|conserved hypothetical protein [Ricinus communis] >gi|223543663|gb|EEF45191.1| conserved hypothetical protein [Ricinus communis]	XP_002517028	0	82	968.763	712	585	3	C:cellular_component; C:nucleus; C:plastid	-	8.27	8.27	13.77	18.66	13.35	11.36	25.51	25.91	13.67	36.65	89.3	29.31
comp46465_c2_seq56	protein phosphatase 2c and cyclic nucleotide-binding kinase domain-containing	6921	gi|359484557|ref|XP_002280650.2|PREDICTED: protein phosphatase 2C and cyclic nucleotide-binding/kinase domain-containing protein [Vitis vinifera]	XP_002280650	0	79	1470.29	1074	858	9	P:cellular protein modification process; F:kinase activity; F:ion binding; F:phosphatase activity; F:enzyme regulator activity; C:protein complex; C:intracellular; C:plasma membrane; C:cell	-	1.02	0	2.61	2.28	1.89	2.05	1.5	0	3.74	3.71	0.7	0.22
comp45188_c0_seq46	hypothetical protein SORBIDRAFT_01g019330	6917	gi|242039377|ref|XP_002467083.1|hypothetical protein SORBIDRAFT_01g019330 [Sorghum bicolor] >gi|241920937|gb|EER94081.1| hypothetical protein SORBIDRAFT_01g019330 [Sorghum bicolor]	XP_002467083	0	71	720.309	695	496	0	-		0	0	0	0.04	0	0.39	0.35	0.05	0	0	0	0.05
comp46465_c2_seq22	protein phosphatase 2c and cyclic nucleotide-binding kinase domain-containing	6913	gi|359484557|ref|XP_002280650.2|PREDICTED: protein phosphatase 2C and cyclic nucleotide-binding/kinase domain-containing protein [Vitis vinifera]	XP_002280650	0	79	1470.29	1074	858	9	P:cellular protein modification process; F:kinase activity; F:ion binding; F:phosphatase activity; F:enzyme regulator activity; C:protein complex; C:intracellular; C:plasma membrane; C:cell	-	0	1.41	0.24	0	0	0.56	0	0	1.41	0	0	0
comp45535_c1_seq5	ubiquitination-promoting complex protein 1	6911	gi|359480715|ref|XP_002276278.2|PREDICTED: E3 ubiquitin-protein ligase RKP-like [Vitis vinifera]	XP_002276278	0	71	1013.06	965	692	6	P:cell cycle; F:ion binding; P:catabolic process; F:molecular_function; P:cellular protein modification process; C:intracellular	EC:6.3.2.19	0.47	1.12	1.12	1.11	0.71	1.04	0.09	0.48	0.89	0.38	0.78	1.05
comp46372_c0_seq46	rna-dependent rna polymerase	6911	gi|242066062|ref|XP_002454320.1|hypothetical protein SORBIDRAFT_04g028630 [Sorghum bicolor] >gi|241934151|gb|EES07296.1| hypothetical protein SORBIDRAFT_04g028630 [Sorghum bicolor]	XP_002454320	0	69	931.013	846	591	3	P:biological_process; P:signal transduction; P:response to stress	-	0.21	0	0	0	0	0	0	0	0	0	0	0.21
comp45188_c0_seq44	hypothetical protein SORBIDRAFT_01g019330	6911	gi|242039377|ref|XP_002467083.1|hypothetical protein SORBIDRAFT_01g019330 [Sorghum bicolor] >gi|241920937|gb|EER94081.1| hypothetical protein SORBIDRAFT_01g019330 [Sorghum bicolor]	XP_002467083	0	71	692.189	671	478	0	-		0	0	0	0	0	0	0	0	0	0	0	0
comp35710_c1_seq3	dna polymerase epsilon catalytic subunit a	6905	gi|359479378|ref|XP_002269920.2|PREDICTED: DNA polymerase epsilon catalytic subunit A [Vitis vinifera]	XP_002269920	0	83	3325.03	2235	1859	16	C:extracellular region; F:ion binding; F:nucleotidyltransferase activity; P:reproduction; P:embryo development; F:molecular_function; P:cellular protein modification process; P:chromosome organization; P:cell proliferation; C:nuclear chromosome; C:protein complex; P:anatomical structure development; P:DNA metabolic process; F:DNA binding; P:cell division; P:biosynthetic process	EC:2.7.7.7	1.09	1.01	0.92	0.96	1.82	1.91	1.25	1.04	1.4	1.11	0.67	0.9
comp39829_c0_seq1	ccr4-not transcription complex subunit	6903	gi|356523091|ref|XP_003530175.1|PREDICTED: CCR4-NOT transcription complex subunit 1-like [Glycine max]	XP_003530175	0	72	2456.79	2305	1670	0	-		10.61	11.07	9.65	10.19	15.22	15.11	6.93	10.55	10.68	11.29	4.35	3.4
comp43929_c1_seq29	crossover junction endonuclease mus81-like	6901	gi|356539474|ref|XP_003538223.1|PREDICTED: crossover junction endonuclease MUS81-like [Glycine max]	XP_003538223	8.97163e-90	81	318.931	223	182	6	F:nuclease activity; P:cellular nitrogen compound metabolic process; F:DNA binding; P:cell cycle; P:response to stress; P:DNA metabolic process	-	0	0	0.02	0.02	0	0	0	0	0.03	0.03	0.04	0
comp46439_c3_seq51	integrase core domain containing protein	6899	gi|147866296|emb|CAN79930.1|hypothetical protein VITISV_007488 [Vitis vinifera]	CAN79930	3.78731e-137	64	295.819	378	242	0	-		0.05	0.17	0.14	0.19	0.45	0.36	0.07	0.01	0.31	0.4	0.07	0.15
comp46179_c1_seq2	nadh dehydrogenase subunit 5	6898	gi|372861944|gb|AEX98094.1|NADH dehydrogenase subunit 5, partial (mitochondrion) [Ferrocalamus rimosivaginus]	AEX98094	0	98	756.133	401	393	9	C:mitochondrion; C:cellular_component; F:oxidoreductase activity; P:cellular nitrogen compound metabolic process; P:generation of precursor metabolites and energy; P:small molecule metabolic process; P:biosynthetic process; P:cofactor metabolic process; P:transport	EC:1.6.5.3	0	0	0	0	0	0	0	0	0	0	0	0
comp46454_c1_seq103	trna uridine 5-carboxymethylaminomethyl modification enzyme -like	6897	gi|225447799|ref|XP_002266729.1|PREDICTED: dynamin-like protein ARC5 [Vitis vinifera]	XP_002266729	0	84	1120.15	760	641	12	F:ion binding; P:response to stress; P:catabolic process; P:biological_process; P:nucleobase-containing compound catabolic process; P:small molecule metabolic process; C:peroxisome; C:plastid; F:molecular_function; P:tRNA metabolic process; F:GTPase activity; C:mitochondrion	-	0	0	0	0	0	0	0	0	0	0	0	0
comp39829_c0_seq2	ccr4-not transcription complex subunit	6891	gi|356523091|ref|XP_003530175.1|PREDICTED: CCR4-NOT transcription complex subunit 1-like [Glycine max]	XP_003530175	0	72	2454.48	2305	1668	0	-		7.71	9.68	5.33	17.9	12.54	14.45	10.96	11.45	11.73	7.91	3.89	2.9
comp44041_c1_seq5	pentatricopeptide repeat-containing protein	6889	gi|359493281|ref|XP_002272603.2|PREDICTED: pentatricopeptide repeat-containing protein At5g55840-like [Vitis vinifera]	XP_002272603	0	66	1009.21	1077	711	0	-		0.68	0.21	1.1	2.36	1.82	1.27	0.66	0.73	2.43	2.3	0.75	1.04
comp45306_c0_seq6	nuclear pore complex protein nup155-like	6888	gi|359472595|ref|XP_002281257.2|PREDICTED: nuclear pore complex protein Nup155-like [Vitis vinifera]	XP_002281257	0	80	1791.16	1462	1172	4	F:structural molecule activity; C:protein complex; C:nuclear envelope; P:nucleocytoplasmic transport	-	0.12	0.15	0.42	0.36	0	1.5	0	0	0	0.62	0.93	1.39
comp46454_c1_seq9	protein arc5	6888	gi|225447799|ref|XP_002266729.1|PREDICTED: dynamin-like protein ARC5 [Vitis vinifera]	XP_002266729	0	84	1120.15	760	641	9	P:biological_process; C:peroxisome; C:mitochondrion; F:molecular_function; P:nucleobase-containing compound catabolic process; P:small molecule metabolic process; F:GTPase activity; C:plastid; F:ion binding	-	0	0	0	0	0	0	0	0	0	0	0	0
comp43929_c1_seq50	crossover junction endonuclease mus81-like	6887	gi|255544095|ref|XP_002513110.1|endonuclease, putative [Ricinus communis] >gi|223548121|gb|EEF49613.1| endonuclease, putative [Ricinus communis]	XP_002513110	1.08092e-52	77	174.866	138	107	18	P:cell cycle; P:DNA metabolic process; P:reproduction; P:cell division; P:chromosome segregation; P:biological_process; P:response to stress; P:cellular nitrogen compound metabolic process; P:cell differentiation; P:anatomical structure development; F:molecular_function; P:chromosome organization; P:cellular component assembly; P:cell proliferation; F:nuclease activity; C:nuclear chromosome; P:bi…	-	0	0	0	0	0	0	0	0	0	0	0	0
comp40081_c0_seq1	bifunctional nuclease in basal defense response 1	6885	gi|359492154|ref|XP_003634371.1|PREDICTED: uncharacterized protein LOC100855103 [Vitis vinifera]	XP_003634371	3.46863e-139	81	447.973	329	269	7	P:cellular nitrogen compound metabolic process; P:cellular protein modification process; P:chromosome organization; P:response to stress; F:DNA binding; F:nuclease activity; P:biosynthetic process	EC:3.1	16.78	20.38	40.85	15.15	30.35	43.52	23.39	11.82	36	69.39	17.07	18.82
comp44732_c0_seq13	protein kinase	6884	gi|326497547|dbj|BAK05863.1|predicted protein [Hordeum vulgare subsp. vulgare]	BAK05863	0	73	583.948	485	356	9	P:reproduction; P:anatomical structure development; P:cellular nitrogen compound metabolic process; F:molecular_function; P:cellular protein modification process; P:chromosome organization; P:biological_process; F:kinase activity; P:biosynthetic process	-	0	0.04	0	0.07	0	0	0	0.03	0	0	0.02	0.23
comp39837_c2_seq2	myosin-like protein	6881	gi|296083792|emb|CBI24009.3|unnamed protein product [Vitis vinifera]	CBI24009	4.40886e-106	53	380.563	932	502	0	-		15.51	16.43	9.09	25.22	26.19	27.95	20.73	23.96	20.08	16.36	11.77	10.38
comp46130_c1_seq4	PREDICTED: uncharacterized protein LOC100253034; uncharacterized protein loc100253034	6880	gi|359486637|ref|XP_002279244.2|PREDICTED: uncharacterized protein LOC100253034 [Vitis vinifera]	XP_002279244	2.13067e-121	60	437.958	666	406	2	C:organelle; C:intracellular	-	2.72	2.46	1.19	2.95	3.32	1.28	2.17	2.55	1.12	1.21	0.92	0.13
comp39611_c0_seq4	endoribonuclease dicer homolog 1-like	6878	gi|357512663|ref|XP_003626620.1|Endoribonuclease Dicer-like protein [Medicago truncatula] >gi|355501635|gb|AES82838.1| Endoribonuclease Dicer-like protein [Medicago truncatula]	XP_003626620	0	82	2587.76	1828	1500	23	P:biological_process; P:reproduction; P:anatomical structure development; P:embryo development; F:nuclease activity; P:cytoskeleton organization; P:cell-cell signaling; F:molecular_function; P:cell division; P:cell cycle; F:helicase activity; F:ATPase activity; P:cellular nitrogen compound metabolic process; C:nucleoplasm; P:chromosome organization; P:biosynthetic process; P:DNA metabolic process…	EC:3.1.26.3	2.23	2.62	2.4	10.38	4.11	5.66	1.99	5.08	7.18	6.33	4.97	4.33
comp45018_c1_seq117	pre-mrna-processing factor 39-like	6875	gi|297744215|emb|CBI37185.3|unnamed protein product [Vitis vinifera]	CBI37185	5.66943e-120	84	398.282	290	246	4	P:anatomical structure development; C:nucleus; C:cytosol; P:cellular nitrogen compound metabolic process	-	0	0	0	0	0	0	0	0	0	0	0	0
comp46086_c3_seq5	PREDICTED: uncharacterized protein LOC100241322	6873	gi|225454502|ref|XP_002277075.1|PREDICTED: uncharacterized protein LOC100241322 [Vitis vinifera]	XP_002277075	1.99943e-143	54	493.041	977	529	0	-		0	0	0.08	0	0.12	0	0.03	0	0.06	0	0	0
comp46147_c0_seq13	transcription repressor myb5	6873	gi|225441587|ref|XP_002281643.1|PREDICTED: transcription repressor MYB5 [Vitis vinifera]	XP_002281643	6.55045e-56	60	209.534	266	160	2	P:biological_process; P:anatomical structure development	-	0.03	0	0.05	0	0	0	0.19	0	0	0	0	0
comp46372_c0_seq18	rna-dependent rna polymerase	6871	gi|242066062|ref|XP_002454320.1|hypothetical protein SORBIDRAFT_04g028630 [Sorghum bicolor] >gi|241934151|gb|EES07296.1| hypothetical protein SORBIDRAFT_04g028630 [Sorghum bicolor]	XP_002454320	0	71	1248.03	1102	785	3	P:biological_process; P:signal transduction; P:response to stress	-	0.52	0.72	0.11	0	0.37	0.44	0	0.52	0.17	0.26	0	0.33
comp43929_c1_seq11	crossover junction endonuclease mus81-like	6869	gi|255544095|ref|XP_002513110.1|endonuclease, putative [Ricinus communis] >gi|223548121|gb|EEF49613.1| endonuclease, putative [Ricinus communis]	XP_002513110	3.64465e-60	74	231.876	200	149	18	P:cell cycle; P:DNA metabolic process; P:reproduction; P:cell division; P:chromosome segregation; P:biological_process; P:response to stress; P:cellular nitrogen compound metabolic process; P:cell differentiation; P:anatomical structure development; F:molecular_function; P:chromosome organization; P:cellular component assembly; P:cell proliferation; F:nuclease activity; C:nuclear chromosome; P:bi…	-	0	0	0	0	0.02	0	0	0.09	0.09	0	0.02	0
comp45967_c0_seq2	probable helicase ddb_g0274399-like	6866	gi|222628874|gb|EEE61006.1|hypothetical protein OsJ_14821 [Oryza sativa Japonica Group]	EEE61006	0	76	998.808	803	616	4	P:anatomical structure development; P:biological_process; F:molecular_function; P:reproduction	-	0.45	2.29	1.21	0.39	1.3	0.68	0	0	0.65	1.1	0	0
comp46468_c0_seq2	splicing endonuclease positive effector	6865	gi|222641848|gb|EEE69980.1|hypothetical protein OsJ_29879 [Oryza sativa Japonica Group]	EEE69980	0	74	1025.39	917	679	3	F:molecular_function; F:RNA binding; C:nucleus	-	0.01	0	0	0.03	0.02	0.04	0.04	0.1	0.01	0.01	0	0
comp46054_c1_seq19	starch branching enzyme 1	6863	gi|359492950|ref|XP_002284841.2|PREDICTED: 1,4-alpha-glucan-branching enzyme-like [Vitis vinifera] >gi|302141663|emb|CBI18866.3| unnamed protein product [Vitis vinifera]	XP_002284841	0	88	1244.18	727	647	7	F:hydrolase activity, acting on glycosyl bonds; P:biosynthetic process; P:generation of precursor metabolites and energy; P:carbohydrate metabolic process; F:ion binding; C:plastid; F:transferase activity, transferring glycosyl groups	EC:2.4.1.18	5.71	3.91	2.52	4.55	4.83	8.1	10.09	8.33	0.19	2.96	6	0.59
comp45306_c0_seq8	nuclear pore complex protein nup155-like	6862	gi|359472595|ref|XP_002281257.2|PREDICTED: nuclear pore complex protein Nup155-like [Vitis vinifera]	XP_002281257	0	80	1691.01	1349	1087	4	F:structural molecule activity; C:protein complex; C:nuclear envelope; P:nucleocytoplasmic transport	-	0.01	0	0.22	0	1.3	1.58	0.8	0.46	0.57	2.22	0.61	0.92
comp46465_c2_seq55	protein phosphatase 2c and cyclic nucleotide-binding kinase domain-containing	6860	gi|359484557|ref|XP_002280650.2|PREDICTED: protein phosphatase 2C and cyclic nucleotide-binding/kinase domain-containing protein [Vitis vinifera]	XP_002280650	0	79	1470.29	1074	858	9	P:cellular protein modification process; F:kinase activity; F:ion binding; F:phosphatase activity; F:enzyme regulator activity; C:protein complex; C:intracellular; C:plasma membrane; C:cell	-	4.08	3.73	2.81	4.27	0	4.09	0	0.36	3.19	1.1	0	0
comp45967_c0_seq91	probable helicase ddb_g0274399-like	6859	gi|222628874|gb|EEE61006.1|hypothetical protein OsJ_14821 [Oryza sativa Japonica Group]	EEE61006	0	76	998.808	803	616	4	P:anatomical structure development; P:biological_process; F:molecular_function; P:reproduction	-	0.44	0.35	0.08	0.41	0	0.04	0	0	0.03	0.14	0	0
comp45967_c0_seq97	probable helicase ddb_g0274399-like	6857	gi|222628874|gb|EEE61006.1|hypothetical protein OsJ_14821 [Oryza sativa Japonica Group]	EEE61006	0	77	975.311	760	592	4	P:anatomical structure development; P:biological_process; F:molecular_function; P:reproduction	-	0.06	0	0	0	0	0	0	0	0	0.03	0	0
comp42643_c0_seq31	disease resistance protein	6856	gi|208609060|dbj|BAG72152.1|hypothetical protein [Lotus japonicus]	BAG72152	9.67368e-44	64	126.331	134	87	1	P:biological_process	-	0	0	0	0	0	0	0	0	0	0	0	0
comp43929_c1_seq45	crossover junction endonuclease mus81-like	6855	gi|255544095|ref|XP_002513110.1|endonuclease, putative [Ricinus communis] >gi|223548121|gb|EEF49613.1| endonuclease, putative [Ricinus communis]	XP_002513110	3.62941e-60	74	231.876	200	149	18	P:cell cycle; P:DNA metabolic process; P:reproduction; P:cell division; P:chromosome segregation; P:biological_process; P:response to stress; P:cellular nitrogen compound metabolic process; P:cell differentiation; P:anatomical structure development; F:molecular_function; P:chromosome organization; P:cellular component assembly; P:cell proliferation; F:nuclease activity; C:nuclear chromosome; P:bi…	-	0	0	0	0	0	0	0	0	0	0	0	0
comp45535_c1_seq6	ubiquitination-promoting complex protein 1	6850	gi|359480715|ref|XP_002276278.2|PREDICTED: E3 ubiquitin-protein ligase RKP-like [Vitis vinifera]	XP_002276278	0	71	1310.82	1256	903	6	P:cell cycle; F:ion binding; P:catabolic process; F:molecular_function; P:cellular protein modification process; C:intracellular	EC:6.3.2.19	6.63	8.43	9.58	9.33	8.77	6.55	7.6	10.23	9.21	5.8	6.8	5.95
comp44732_c0_seq25	protein kinase	6850	gi|357115469|ref|XP_003559511.1|PREDICTED: uncharacterized protein LOC100831083 [Brachypodium distachyon]	XP_003559511	1.15524e-157	82	417.542	288	237	19	P:cytoskeleton organization; P:cellular nitrogen compound metabolic process; P:biosynthetic process; P:chromosome organization; P:cell-cell signaling; P:cell division; P:cell cycle; P:cellular protein modification process; P:reproduction; P:anatomical structure formation involved in morphogenesis; P:DNA metabolic process; F:kinase activity; P:anatomical structure development; F:ion binding; C:nuc…	EC:2.7.11	0.03	0.01	0.01	0	0.02	0.04	0	0	0.05	0.01	0.02	0
comp46465_c2_seq12	protein phosphatase 2c and cyclic nucleotide-binding kinase domain-containing	6847	gi|359484557|ref|XP_002280650.2|PREDICTED: protein phosphatase 2C and cyclic nucleotide-binding/kinase domain-containing protein [Vitis vinifera]	XP_002280650	0	79	1470.29	1074	858	9	P:cellular protein modification process; F:kinase activity; F:ion binding; F:phosphatase activity; F:enzyme regulator activity; C:protein complex; C:intracellular; C:plasma membrane; C:cell	-	7.69	0	4.89	17.4	13.17	13.81	9.24	9.18	8.3	21.14	11.44	9.95
comp45967_c0_seq7	probable helicase ddb_g0274399-like	6846	gi|222628874|gb|EEE61006.1|hypothetical protein OsJ_14821 [Oryza sativa Japonica Group]	EEE61006	0	76	998.808	803	616	4	P:anatomical structure development; P:biological_process; F:molecular_function; P:reproduction	-	0	0	0	0	0	0	0	0	0	0	0	0
comp46372_c0_seq43	rna-dependent rna polymerase	6844	gi|242066062|ref|XP_002454320.1|hypothetical protein SORBIDRAFT_04g028630 [Sorghum bicolor] >gi|241934151|gb|EES07296.1| hypothetical protein SORBIDRAFT_04g028630 [Sorghum bicolor]	XP_002454320	0	71	1248.03	1102	785	3	P:biological_process; P:signal transduction; P:response to stress	-	0.27	0	0	0	0	0	0	0	0	0	0.01	0.52
comp44732_c0_seq31	protein kinase	6843	gi|326497547|dbj|BAK05863.1|predicted protein [Hordeum vulgare subsp. vulgare]	BAK05863	0	73	583.563	485	356	9	P:reproduction; P:anatomical structure development; P:cellular nitrogen compound metabolic process; F:molecular_function; P:cellular protein modification process; P:chromosome organization; P:biological_process; F:kinase activity; P:biosynthetic process	-	0.07	0	0.02	0	0.03	0.05	0	0.05	0.15	0.02	0.02	0
comp46523_c1_seq8	probable alpha-mannosidase i mns4-like	6842	gi|224099877|ref|XP_002311656.1|predicted protein [Populus trichocarpa] >gi|222851476|gb|EEE89023.1| predicted protein [Populus trichocarpa]	XP_002311656	0	80	592.808	423	341	12	F:ligase activity; C:Golgi apparatus; F:hydrolase activity, acting on glycosyl bonds; F:ion binding; C:cellular_component; C:mitochondrion; P:cellular protein modification process; P:biosynthetic process; P:carbohydrate metabolic process; P:tRNA metabolic process; P:cellular amino acid metabolic process; P:translation	EC:6.1.1; EC:3.2.1.113	0	0	0	0	0	0	0	0	0	0	0	0
comp41565_c3_seq4	casein kinase 2 alpha subunit	6841	gi|225458802|ref|XP_002285210.1|PREDICTED: casein kinase II subunit alpha-2 [Vitis vinifera] >gi|302142218|emb|CBI19421.3| unnamed protein product [Vitis vinifera]	XP_002285210	4.95947e-136	94	439.499	271	255	4	P:cellular protein modification process; F:ion binding; F:kinase activity; P:cellular amino acid metabolic process	EC:2.7.11	2.51	3.43	2.2	0.65	0.9	0.86	0.81	0.41	0.77	0.98	1.73	1.76
comp45535_c1_seq1	ubiquitination-promoting complex protein 1	6841	gi|359480715|ref|XP_002276278.2|PREDICTED: E3 ubiquitin-protein ligase RKP-like [Vitis vinifera]	XP_002276278	0	71	1013.06	965	692	6	P:cell cycle; F:ion binding; P:catabolic process; F:molecular_function; P:cellular protein modification process; C:intracellular	EC:6.3.2.19	0.1	0.12	0.13	0.18	0.16	0.46	0.03	0.14	0.21	0.25	0.25	0.73
comp44732_c0_seq7	histone-lysine n-methyltransferase ashr1-like	6840	gi|255545512|ref|XP_002513816.1|protein with unknown function [Ricinus communis] >gi|223546902|gb|EEF48399.1| protein with unknown function [Ricinus communis]	XP_002513816	2.66274e-179	76	567.385	474	364	1	F:molecular_function	-	0.01	0.11	0.01	0	0.12	0.04	0	0	0.05	0.01	0.01	0
comp45967_c0_seq10	probable helicase ddb_g0274399-like	6837	gi|222628874|gb|EEE61006.1|hypothetical protein OsJ_14821 [Oryza sativa Japonica Group]	EEE61006	0	77	975.311	760	592	4	P:anatomical structure development; P:biological_process; F:molecular_function; P:reproduction	-	0	0	0	0	0	0	0	0	0	0	0	0
comp46465_c2_seq50	protein phosphatase 2c and cyclic nucleotide-binding kinase domain-containing	6835	gi|359484557|ref|XP_002280650.2|PREDICTED: protein phosphatase 2C and cyclic nucleotide-binding/kinase domain-containing protein [Vitis vinifera]	XP_002280650	0	79	1470.29	1074	858	9	P:cellular protein modification process; F:kinase activity; F:ion binding; F:phosphatase activity; F:enzyme regulator activity; C:protein complex; C:intracellular; C:plasma membrane; C:cell	-	1.31	0.68	0.85	2.83	0.32	1.69	0.8	1.33	1.62	1.59	0.69	0.51
comp46086_c3_seq9	PREDICTED: uncharacterized protein LOC100241322	6835	gi|225454502|ref|XP_002277075.1|PREDICTED: uncharacterized protein LOC100241322 [Vitis vinifera]	XP_002277075	1.89863e-143	54	493.041	977	529	0	-		0	0	0	0	0	0	0	0.1	0	0.14	0	0
comp46179_c1_seq16	nadh dehydrogenase subunit 5	6832	gi|372861944|gb|AEX98094.1|NADH dehydrogenase subunit 5, partial (mitochondrion) [Ferrocalamus rimosivaginus]	AEX98094	0	98	756.133	401	393	9	C:mitochondrion; C:cellular_component; F:oxidoreductase activity; P:cellular nitrogen compound metabolic process; P:generation of precursor metabolites and energy; P:small molecule metabolic process; P:biosynthetic process; P:cofactor metabolic process; P:transport	EC:1.6.5.3	0	0	0	0	0	0	0	0	0	0	0	0
comp46454_c1_seq52	protein arc5	6830	gi|225447799|ref|XP_002266729.1|PREDICTED: dynamin-like protein ARC5 [Vitis vinifera]	XP_002266729	0	87	1161.36	754	658	9	P:biological_process; C:peroxisome; C:mitochondrion; F:molecular_function; P:nucleobase-containing compound catabolic process; P:small molecule metabolic process; F:GTPase activity; C:plastid; F:ion binding	-	1.14	0	0	0	0.21	0	0.41	0.48	1.01	1.47	0	0.16
comp44732_c0_seq35	histone-lysine n-methyltransferase ashr1	6827	gi|255545512|ref|XP_002513816.1|protein with unknown function [Ricinus communis] >gi|223546902|gb|EEF48399.1| protein with unknown function [Ricinus communis]	XP_002513816	1.87685e-172	71	548.125	505	363	0	-		0	0.02	0.01	0	0	0	0	0	0	0	0.03	0
comp43929_c1_seq49	crossover junction endonuclease mus81-like	6827	gi|356539474|ref|XP_003538223.1|PREDICTED: crossover junction endonuclease MUS81-like [Glycine max]	XP_003538223	8.68307e-90	81	318.931	223	182	6	F:nuclease activity; P:cellular nitrogen compound metabolic process; F:DNA binding; P:cell cycle; P:response to stress; P:DNA metabolic process	-	0.02	0.16	0.03	0	0.31	0.06	0	0	0.02	0.06	0	0
comp46439_c3_seq12	gag-pol polyprotein	6824	gi|147792973|emb|CAN73102.1|hypothetical protein VITISV_042891 [Vitis vinifera]	CAN73102	7.33166e-172	54	231.876	392	214	1	F:molecular_function	-	0	0	0.04	0	0	0	0	0	0.04	0.02	0.16	0.09
comp45915_c0_seq32	beta galactosidase-like protein	6822	gi|225465868|ref|XP_002266400.1|PREDICTED: beta-galactosidase isoform 1 [Vitis vinifera] >gi|296090332|emb|CBI40151.3| unnamed protein product [Vitis vinifera]	XP_002266400	0	78	1543.1	1116	881	4	F:hydrolase activity, acting on glycosyl bonds; C:cytosol; C:plastid; P:carbohydrate metabolic process	-	0	0.01	0	0.01	0.05	0.01	0.01	0.02	0.01	0.04	0.01	0.01
comp46454_c1_seq100	protein arc5	6821	gi|225447799|ref|XP_002266729.1|PREDICTED: dynamin-like protein ARC5 [Vitis vinifera]	XP_002266729	0	87	1161.36	754	658	9	P:biological_process; C:peroxisome; C:mitochondrion; F:molecular_function; P:nucleobase-containing compound catabolic process; P:small molecule metabolic process; F:GTPase activity; C:plastid; F:ion binding	-	0	0.69	0.49	0	0	0	0	0	0	0	0	0
comp44732_c0_seq37	protein kinase	6820	gi|326497547|dbj|BAK05863.1|predicted protein [Hordeum vulgare subsp. vulgare]	BAK05863	0	73	583.563	485	356	9	P:reproduction; P:anatomical structure development; P:cellular nitrogen compound metabolic process; F:molecular_function; P:cellular protein modification process; P:chromosome organization; P:biological_process; F:kinase activity; P:biosynthetic process	-	0.01	0.02	0.03	0.32	0	0	0	0.1	0	0	0.03	0.01
comp45427_c0_seq46	dead-like helicase domain-containing protein	6819	gi|359488066|ref|XP_002263799.2|PREDICTED: uncharacterized protein LOC100244360 [Vitis vinifera]	XP_002263799	0	73	1527.3	1468	1084	9	P:cell division; P:cell cycle; P:response to stress; P:cytoskeleton organization; F:DNA binding; F:ion binding; F:helicase activity; P:biological_process; C:nucleus	-	0	0	0	0	0.02	0	0	0	0.04	0	0	0
comp46179_c1_seq4	nadh dehydrogenase subunit 5	6818	gi|372861944|gb|AEX98094.1|NADH dehydrogenase subunit 5, partial (mitochondrion) [Ferrocalamus rimosivaginus]	AEX98094	0	98	756.133	401	393	9	C:mitochondrion; C:cellular_component; F:oxidoreductase activity; P:cellular nitrogen compound metabolic process; P:generation of precursor metabolites and energy; P:small molecule metabolic process; P:biosynthetic process; P:cofactor metabolic process; P:transport	EC:1.6.5.3	0.02	0.03	0	0.24	0.2	0.09	0	0.12	0.11	0.03	0.4	0.17
comp45018_c1_seq32	purple acid phosphatase	6818	gi|225423497|ref|XP_002274401.1|PREDICTED: probable inactive purple acid phosphatase 2 [Vitis vinifera]	XP_002274401	0	76	795.808	583	444	13	C:endosome; F:phosphatase activity; C:Golgi apparatus; C:extracellular region; C:plastid; P:carbohydrate metabolic process; C:mitochondrion; P:cellular nitrogen compound metabolic process; P:small molecule metabolic process; P:biological_process; P:cellular protein modification process; C:protein complex; C:cell	EC:3.1.3.2	0	0	0	0	0.01	0	0	0	0.01	0	0.44	0
comp46372_c0_seq40	rna-dependent rna polymerase	6818	gi|242066062|ref|XP_002454320.1|hypothetical protein SORBIDRAFT_04g028630 [Sorghum bicolor] >gi|241934151|gb|EES07296.1| hypothetical protein SORBIDRAFT_04g028630 [Sorghum bicolor]	XP_002454320	0	69	931.013	846	591	3	P:biological_process; P:signal transduction; P:response to stress	-	0.61	1.65	1.66	1.09	1.05	1.54	0.26	0.49	0.37	1.15	0.08	0
comp46454_c1_seq98	protein arc5	6814	gi|225447799|ref|XP_002266729.1|PREDICTED: dynamin-like protein ARC5 [Vitis vinifera]	XP_002266729	0	84	1146.34	779	658	9	P:biological_process; C:peroxisome; C:mitochondrion; F:molecular_function; P:nucleobase-containing compound catabolic process; P:small molecule metabolic process; F:GTPase activity; C:plastid; F:ion binding	-	0	0	0.01	0	0	0	0	0	0	0	0	0
comp46454_c1_seq44	protein arc5	6813	gi|225447799|ref|XP_002266729.1|PREDICTED: dynamin-like protein ARC5 [Vitis vinifera]	XP_002266729	0	87	1133.63	735	641	9	P:biological_process; C:peroxisome; C:mitochondrion; F:molecular_function; P:nucleobase-containing compound catabolic process; P:small molecule metabolic process; F:GTPase activity; C:plastid; F:ion binding	-	0	0	0	0	0	0	0	0	0	0	0	0
comp45427_c0_seq20	dead-like helicase domain-containing protein	6811	gi|359488066|ref|XP_002263799.2|PREDICTED: uncharacterized protein LOC100244360 [Vitis vinifera]	XP_002263799	0	73	1527.3	1468	1084	9	P:cell division; P:cell cycle; P:response to stress; P:cytoskeleton organization; F:DNA binding; F:ion binding; F:helicase activity; P:biological_process; C:nucleus	-	0	0	0	0.12	0.28	0.25	0.04	0	0.02	0.05	0.19	0
comp45427_c0_seq12	dead-like helicase domain-containing protein	6811	gi|359488066|ref|XP_002263799.2|PREDICTED: uncharacterized protein LOC100244360 [Vitis vinifera]	XP_002263799	0	73	1527.3	1468	1084	9	P:cell division; P:cell cycle; P:response to stress; P:cytoskeleton organization; F:DNA binding; F:ion binding; F:helicase activity; P:biological_process; C:nucleus	-	0	0	0	0	0	0	0	0	0	0	0	0
comp45188_c0_seq19	hypothetical protein SORBIDRAFT_01g019330	6810	gi|242039377|ref|XP_002467083.1|hypothetical protein SORBIDRAFT_01g019330 [Sorghum bicolor] >gi|241920937|gb|EER94081.1| hypothetical protein SORBIDRAFT_01g019330 [Sorghum bicolor]	XP_002467083	0	71	692.189	671	478	0	-		0	0	0	0	0	0	0.53	0	0	0.29	0.38	0.23
comp45513_c0_seq22	dna polymerase zeta subunit	6807	gi|255542648|ref|XP_002512387.1|DNA polymerase zeta catalytic subunit, putative [Ricinus communis] >gi|223548348|gb|EEF49839.1| DNA polymerase zeta catalytic subunit, putative [Ricinus communis]	XP_002512387	0	76	1338.17	1061	807	12	C:organelle; C:protein complex; C:intracellular; P:biological_process; F:nucleotidyltransferase activity; P:response to stress; P:DNA metabolic process; F:DNA binding; P:cellular protein modification process; P:biosynthetic process; P:cellular nitrogen compound metabolic process; C:nucleus	EC:2.7.7.7	0.36	1.04	1.27	0.26	0	0.64	0.21	0	0.11	0.24	0.23	0
comp44732_c0_seq44	protein kinase	6801	gi|326497547|dbj|BAK05863.1|predicted protein [Hordeum vulgare subsp. vulgare]	BAK05863	0	73	583.948	485	356	9	P:reproduction; P:anatomical structure development; P:cellular nitrogen compound metabolic process; F:molecular_function; P:cellular protein modification process; P:chromosome organization; P:biological_process; F:kinase activity; P:biosynthetic process	-	0.04	0.02	0.01	0	0.03	0.28	0	0.02	0.19	0.05	0.06	0
comp48438_c0_seq1	u3 small nucleolar rna-associated protein 10 and nuc211 domain-containing protein; uncharacterized protein at3g06530-like	6798	gi|297745033|emb|CBI38625.3|unnamed protein product [Vitis vinifera]	CBI38625	0	63	1566.21	2201	1392	4	F:molecular_function; P:cellular nitrogen compound metabolic process; C:plastid; C:vacuole	-	8.11	9.93	7.91	13.33	25.97	29.81	15.17	17.49	22.7	22.26	8.03	7.21
comp45188_c0_seq52	hypothetical protein SORBIDRAFT_01g019330	6798	gi|242039377|ref|XP_002467083.1|hypothetical protein SORBIDRAFT_01g019330 [Sorghum bicolor] >gi|241920937|gb|EER94081.1| hypothetical protein SORBIDRAFT_01g019330 [Sorghum bicolor]	XP_002467083	0	73	1206.05	1168	854	0	-		1.79	1.37	2.94	2.49	2.57	4.2	2.47	2.34	2.75	3.25	3.47	2.53
comp44993_c1_seq1	structural maintenance of chromosomes protein 3-like	6796	gi|225464350|ref|XP_002273318.1|PREDICTED: structural maintenance of chromosomes protein 3-like [Vitis vinifera]	XP_002273318	0	88	1796.17	1204	1071	14	C:nucleus; C:protein complex; C:chromosome; P:cellular nitrogen compound metabolic process; C:cellular_component; F:ion binding; P:chromosome segregation; P:chromosome organization; P:cell cycle; C:cytoskeleton; C:cytoplasm; P:immune system process; P:response to stress; F:molecular_function	-	1.76	2.26	3.12	0.66	0.71	1.05	0.54	0.67	0.35	0.39	0.45	0.68
comp44732_c0_seq5	histone-lysine n-methyltransferase ashr1	6794	gi|255545512|ref|XP_002513816.1|protein with unknown function [Ricinus communis] >gi|223546902|gb|EEF48399.1| protein with unknown function [Ricinus communis]	XP_002513816	1.77158e-172	71	548.125	505	363	0	-		0.08	0.12	0.08	0	0	0	0	0	0	0	0	0.09
comp45306_c0_seq9	nuclear pore complex protein nup155-like	6792	gi|359472595|ref|XP_002281257.2|PREDICTED: nuclear pore complex protein Nup155-like [Vitis vinifera]	XP_002281257	0	80	1791.16	1462	1172	4	F:structural molecule activity; C:protein complex; C:nuclear envelope; P:nucleocytoplasmic transport	-	0.25	0.14	2.44	0	9.36	10.11	13.08	7.32	6.6	9.06	5.1	3.74
comp44732_c0_seq22	protein kinase	6791	gi|326497547|dbj|BAK05863.1|predicted protein [Hordeum vulgare subsp. vulgare]	BAK05863	0	73	583.948	485	356	9	P:reproduction; P:anatomical structure development; P:cellular nitrogen compound metabolic process; F:molecular_function; P:cellular protein modification process; P:chromosome organization; P:biological_process; F:kinase activity; P:biosynthetic process	-	0.01	0.32	0.02	0.01	0.17	0.28	0	0.15	0.21	0.03	0.02	0.51
comp41565_c3_seq11	casein kinase 2 alpha subunit	6791	gi|225458802|ref|XP_002285210.1|PREDICTED: casein kinase II subunit alpha-2 [Vitis vinifera] >gi|302142218|emb|CBI19421.3| unnamed protein product [Vitis vinifera]	XP_002285210	4.62205e-136	94	439.499	271	255	4	P:cellular protein modification process; F:ion binding; F:kinase activity; P:cellular amino acid metabolic process	EC:2.7.11	5.42	3.71	0.28	0.97	0.36	0.55	0.9	1.1	1.42	1.27	0.56	0.47
comp45967_c0_seq30	probable helicase ddb_g0274399-like	6789	gi|222628874|gb|EEE61006.1|hypothetical protein OsJ_14821 [Oryza sativa Japonica Group]	EEE61006	0	77	975.311	760	592	4	P:anatomical structure development; P:biological_process; F:molecular_function; P:reproduction	-	0.63	0.25	0	0.34	0.22	0.51	0.06	0	0	0.05	0	0
comp41712_c0_seq12	serine threonine-protein kinase ht1-like	6788	gi|296088117|emb|CBI35506.3|unnamed protein product [Vitis vinifera]	CBI35506	2.55339e-170	77	545.043	475	366	4	F:kinase activity; P:cellular protein modification process; F:ion binding; P:cellular amino acid metabolic process	EC:2.7.10.2; EC:2.7.11	1.04	1.72	1.04	2.88	0.64	1.92	1.05	2.29	1.38	1.59	0.26	0.28
comp42116_c0_seq9	b-block binding subunit of tfiiic	6786	gi|255560647|ref|XP_002521337.1|conserved hypothetical protein [Ricinus communis] >gi|223539415|gb|EEF41005.1| conserved hypothetical protein [Ricinus communis]	XP_002521337	0	54	1070.07	1905	1038	0	-		1.12	1.49	1.96	1.66	1.45	1.82	0	0.4	2.41	2.82	1.17	0.02
comp46468_c0_seq5	splicing endonuclease positive effector	6782	gi|222641848|gb|EEE69980.1|hypothetical protein OsJ_29879 [Oryza sativa Japonica Group]	EEE69980	0	74	1023.85	917	679	3	F:molecular_function; F:RNA binding; C:nucleus	-	0.06	0.03	0.02	0.1	0.22	0.2	0.2	0.28	0.18	0.07	0	0
comp46147_c0_seq8	transcription repressor myb5	6781	gi|225441587|ref|XP_002281643.1|PREDICTED: transcription repressor MYB5 [Vitis vinifera]	XP_002281643	6.39993e-56	60	209.534	266	160	2	P:biological_process; P:anatomical structure development	-	0.13	0	0.03	0	0.04	0.01	0.11	0.09	0.08	0	0	0
comp45535_c1_seq3	ubiquitination-promoting complex protein 1	6780	gi|359480715|ref|XP_002276278.2|PREDICTED: E3 ubiquitin-protein ligase RKP-like [Vitis vinifera]	XP_002276278	0	71	1310.82	1256	903	6	P:cell cycle; F:ion binding; P:catabolic process; F:molecular_function; P:cellular protein modification process; C:intracellular	EC:6.3.2.19	1.51	0.99	1.16	1.65	2.12	3	2.56	3.22	2.29	3.75	2.34	4.19
comp44732_c0_seq36	protein kinase	6778	gi|326497547|dbj|BAK05863.1|predicted protein [Hordeum vulgare subsp. vulgare]	BAK05863	0	73	583.948	485	356	9	P:reproduction; P:anatomical structure development; P:cellular nitrogen compound metabolic process; F:molecular_function; P:cellular protein modification process; P:chromosome organization; P:biological_process; F:kinase activity; P:biosynthetic process	-	0.01	0.06	0.02	0.14	0	0	0.01	0.03	0	0	0.1	0
comp42922_c0_seq11	tpa: trithorax-like family protein	6777	gi|296082099|emb|CBI21104.3|unnamed protein product [Vitis vinifera]	CBI21104	0	78	669.848	484	379	2	C:organelle; C:intracellular	-	0.51	0.31	0.2	1.72	1.14	1.36	0.46	1.12	0.86	0.83	0.53	0.16
comp46147_c0_seq11	transcription repressor myb5	6776	gi|225441587|ref|XP_002281643.1|PREDICTED: transcription repressor MYB5 [Vitis vinifera]	XP_002281643	6.3899e-56	60	209.534	266	160	2	P:biological_process; P:anatomical structure development	-	0.02	0	0.05	0	0	0	0	0	0	0	0	0
comp43573_c0_seq3	atpase splayed	6774	gi|357478577|ref|XP_003609574.1|Helicase swr1 [Medicago truncatula] >gi|355510629|gb|AES91771.1| Helicase swr1 [Medicago truncatula]	XP_003609574	0	70	1457.2	1431	1015	26	P:signal transduction; P:cellular nitrogen compound metabolic process; P:reproduction; P:embryo development; P:cell division; P:cell cycle; P:response to stress; P:DNA metabolic process; C:cytosol; P:cellular protein modification process; P:chromosome organization; P:symbiosis, encompassing mutualism through parasitism; P:immune system process; P:biological_process; P:biosynthetic process; P:anat…	EC:3.6.1.3	13.15	13.61	7.86	16.43	16.93	18.8	16.28	19.18	10.29	10.73	5.14	2.17
comp46130_c1_seq10	predicted protein; uncharacterized protein loc100253034	6774	gi|224100939|ref|XP_002312077.1|predicted protein [Populus trichocarpa] >gi|222851897|gb|EEE89444.1| predicted protein [Populus trichocarpa]	XP_002312077	1.35397e-99	58	347.436	599	351	2	C:organelle; C:intracellular	-	0.61	0.17	0	2.21	1.17	0.03	0.81	1.93	0	1.31	0.53	0
comp45188_c0_seq5	hypothetical protein SORBIDRAFT_01g019330	6774	gi|242039377|ref|XP_002467083.1|hypothetical protein SORBIDRAFT_01g019330 [Sorghum bicolor] >gi|241920937|gb|EER94081.1| hypothetical protein SORBIDRAFT_01g019330 [Sorghum bicolor]	XP_002467083	0	71	692.189	671	478	0	-		0	0	0	0	0	0	0	0	0	0	0	0
comp41565_c3_seq10	casein kinase 2 alpha subunit	6773	gi|225458802|ref|XP_002285210.1|PREDICTED: casein kinase II subunit alpha-2 [Vitis vinifera] >gi|302142218|emb|CBI19421.3| unnamed protein product [Vitis vinifera]	XP_002285210	4.49708e-136	94	439.499	271	255	4	P:cellular protein modification process; F:ion binding; F:kinase activity; P:cellular amino acid metabolic process	EC:2.7.11	1.82	1.06	1.74	8.46	6.14	4.41	6.31	5.18	7.58	6.01	8.91	5.74
comp46422_c4_seq8	e3 ubiquitin-protein ligase shprh-like	6772	gi|359486454|ref|XP_003633446.1|PREDICTED: E3 ubiquitin-protein ligase SHPRH-like [Vitis vinifera]	XP_003633446	0	70	1494.56	1408	994	2	F:ion binding; F:molecular_function	-	0.6	0.02	0.3	1.05	0.7	0.61	0.42	0.54	0.2	0.25	0.25	0.15
comp41712_c0_seq17	serine threonine-protein kinase ht1-like	6769	gi|296088117|emb|CBI35506.3|unnamed protein product [Vitis vinifera]	CBI35506	2.4754e-170	77	545.043	475	366	4	F:kinase activity; P:cellular protein modification process; F:ion binding; P:cellular amino acid metabolic process	EC:2.7.10.2; EC:2.7.11	0.23	0.41	0.34	0.02	0.05	0.06	0.11	0.24	0.2	0.13	0.03	0.03
comp45967_c0_seq63	probable helicase ddb_g0274399-like	6769	gi|222628874|gb|EEE61006.1|hypothetical protein OsJ_14821 [Oryza sativa Japonica Group]	EEE61006	0	77	975.311	760	592	4	P:anatomical structure development; P:biological_process; F:molecular_function; P:reproduction	-	0	0	0	0	0	0	0	0	0	0	0	0
comp46005_c7_seq16	tpa: lung seven transmembrane receptor family protein	6768	gi|225442067|ref|XP_002271404.1|PREDICTED: transmembrane protein 87A [Vitis vinifera] >gi|297742979|emb|CBI35846.3| unnamed protein product [Vitis vinifera]	XP_002271404	0	82	674.47	462	382	4	C:cytoplasmic membrane-bounded vesicle; C:cellular_component; P:cytoskeleton organization; C:Golgi apparatus	-	5.21	7.48	9.07	7.25	7.89	7.87	7.71	10.09	7.54	6.79	1.68	4.55
comp43929_c1_seq28	crossover junction endonuclease mus81-like	6767	gi|356539474|ref|XP_003538223.1|PREDICTED: crossover junction endonuclease MUS81-like [Glycine max]	XP_003538223	8.45226e-90	81	318.931	223	182	6	F:nuclease activity; P:cellular nitrogen compound metabolic process; F:DNA binding; P:cell cycle; P:response to stress; P:DNA metabolic process	-	0.05	0	0.02	0.04	0	0.03	0	0	0.03	0.03	0.05	0.01
comp46523_c1_seq23	probable alpha-mannosidase i mns4-like	6764	gi|224099877|ref|XP_002311656.1|predicted protein [Populus trichocarpa] >gi|222851476|gb|EEE89023.1| predicted protein [Populus trichocarpa]	XP_002311656	0	80	592.808	423	341	12	F:ligase activity; C:Golgi apparatus; F:hydrolase activity, acting on glycosyl bonds; F:ion binding; C:cellular_component; C:mitochondrion; P:cellular protein modification process; P:biosynthetic process; P:carbohydrate metabolic process; P:tRNA metabolic process; P:cellular amino acid metabolic process; P:translation	EC:6.1.1; EC:3.2.1.113	0	0	0	0	0	0	0	0	0	0	0	0
comp46147_c0_seq12	transcription repressor myb5	6764	gi|225441587|ref|XP_002281643.1|PREDICTED: transcription repressor MYB5 [Vitis vinifera]	XP_002281643	6.36983e-56	60	209.534	266	160	2	P:biological_process; P:anatomical structure development	-	0	0	0	0	0	0	0	0	0	0	0	0
comp46130_c1_seq7	predicted protein; uncharacterized protein loc100253034	6762	gi|224100939|ref|XP_002312077.1|predicted protein [Populus trichocarpa] >gi|222851897|gb|EEE89444.1| predicted protein [Populus trichocarpa]	XP_002312077	1.34495e-99	58	347.436	599	351	2	C:organelle; C:intracellular	-	0.16	0.04	0	0.72	0.46	0.02	0.33	0.37	0	0.67	0.36	0
comp45967_c0_seq57	probable helicase ddb_g0274399-like	6762	gi|222628874|gb|EEE61006.1|hypothetical protein OsJ_14821 [Oryza sativa Japonica Group]	EEE61006	0	76	998.808	803	616	4	P:anatomical structure development; P:biological_process; F:molecular_function; P:reproduction	-	0.19	0	0	0	0	0	0	0	0	0.09	0	0
comp45967_c0_seq53	probable helicase ddb_g0274399-like	6761	gi|222628874|gb|EEE61006.1|hypothetical protein OsJ_14821 [Oryza sativa Japonica Group]	EEE61006	0	77	975.311	760	592	4	P:anatomical structure development; P:biological_process; F:molecular_function; P:reproduction	-	0.1	0.18	0.06	0	0	0.02	0	0	0.12	0.08	0	0
comp46422_c4_seq3	e3 ubiquitin-protein ligase shprh-like	6758	gi|359486454|ref|XP_003633446.1|PREDICTED: E3 ubiquitin-protein ligase SHPRH-like [Vitis vinifera]	XP_003633446	0	71	1217.22	1139	809	2	F:ion binding; F:molecular_function	-	0.08	0.01	0	0.25	0.05	0.13	0.09	0.17	0.04	0.09	0.12	0.07
[truncated: 97,071 more rows]
