# Supplementary material for: High flavonoid accompanied with high starch accumulation triggered by nutrient starvation in bioenergy crop duckweed (Landoltia punctata)
Source: BMC Genomics. 2017 Feb 15;18:166. doi: 10.1186/s12864-017-3559-z (PMC5310006; doi:10.1186/s12864-017-3559-z)
Supplement: Additional file 2: Table S2. — Transcript levels of flavonoid metabolism related contigs. (XLSX 58 kb) [file 12864_2017_3559_MOESM2_ESM.xlsx]

## Sheet: Flavonoid
Table S2 Expression analyses of flavonoind involved proteins basing on RNA-Seq
Abbreviation	Sequence name	Sequence desc.	Sequence length	Hit desc.	Hit ACC	Similarity	Alignment length	Positives	Expression abundance (FPKM)
									NS-0	NS-2	NS-24	UT-0	UT-2	UT-5	UT-72	UT-240	FN-2	FN-5	FN-72	FN-240
PAL	comp39767_c0_seq1	phenylalanine ammonia-lyase	2526	gi|225440011|ref|XP_002281799.1|PREDICTED: phenylalanine ammonia-lyase [Vitis vinifera]	XP_002281799	89	721	646	132.07	140.13	113.28	156.83	138.66	126.35	280.66	183.46	87.77	77.34	56.01	40.11
	comp39767_c0_seq2	phenylalanine ammonia-lyase	2902	gi|199601698|dbj|BAG70992.1|phenylalanine ammonia-lyase [Musa balbisiana] >gi|199601723|dbj|BAG70982.1| phenylalanine ammonia-lyase [Musa balbisiana]	BAG70992	89	709	637	17.7	29.62	39.36	18.26	26.22	29.2	37.87	23.74	17.94	16.19	10.87	8.46
	comp39767_c0_seq6	phenylalanine ammonia lyase	2887	gi|359484285|ref|XP_002278516.2|PREDICTED: phenylalanine ammonia-lyase-like, partial [Vitis vinifera]	XP_002278516	84	755	640	11.22	4.47	5.28	9.47	14.5	12.48	22.85	11.33	9.48	9.39	15.82	18.44
	comp39767_c0_seq4	phenylalanine ammonia lyase	2909	gi|359484285|ref|XP_002278516.2|PREDICTED: phenylalanine ammonia-lyase-like, partial [Vitis vinifera]	XP_002278516	84	755	640	0.55	1.28	0.35	3.85	7.42	11.72	21.33	17.89	7.05	7.39	115.21	54.98
	comp39767_c0_seq5	phenylalanine ammonia-lyase	2696	gi|381355749|gb|AFG26322.1|phenylalanine ammonia-lyase [Cinnamomum osmophloeum]	AFG26322	83	710	594	0	0	0	0	0.83	0.75	0	0.14	0.75	0	0.01	0.12
	comp39767_c0_seq7	phenylalanine ammonia-lyase	2718	gi|381355749|gb|AFG26322.1|phenylalanine ammonia-lyase [Cinnamomum osmophloeum]	AFG26322	83	710	594	0	0	0	0	0.41	0.58	0	0.3	0.52	0	0.11	0.51
	comp39767_c0_seq3	phenylalanine ammonia lyase	2536	gi|381355749|gb|AFG26322.1|phenylalanine ammonia-lyase [Cinnamomum osmophloeum]	AFG26322	89	711	638	0.46	0.11	0	0	0	0	0	0	0	0	0	0
C4H	comp46865_c0_seq1	cinnamate 4-hydroxylase	2106	gi|125657230|gb|ABN48717.1|cinnamate 4-hydroxylase [Salvia miltiorrhiza]	ABN48717	94	504	476	78.22	88.98	152.93	102.44	105.64	108.16	197.19	189.65	78.28	65.98	184.25	168.3
	comp40407_c0_seq1	cinnamic acid 4-hydroxylase	281	gi|388261275|gb|AFK25795.1|cinnamate 4-hydroxylase, partial [Carthamus tinctorius]	AFK25795	83	93	78	0	0.66	0.67	8.47	5.33	11.15	7.06	6.42	4.97	4.12	0.82	0.81
	comp40407_c1_seq1	cinnamate 4- partial	387	gi|403319880|gb|AFR37656.1|cinnamate 4-hydroxylase, partial [Populus trichocarpa] >gi|403319882|gb|AFR37657.1| cinnamate 4-hydroxylase, partial [Populus trichocarpa] >gi|403319890|gb|AFR37661.1| cinnamate 4-hydroxylase, partial [Populus trichocarpa]	AFR37656	88	78	69	2.25	4.02	8.67	6.65	5.36	7.95	12.23	4.54	4.81	3.68	1.51	0.22
	comp45597_c0_seq1	cinnamate 4-hydroxylase	367	gi|222622829|gb|EEE56961.1|hypothetical protein OsJ_06672 [Oryza sativa Japonica Group]	EEE56961	86	52	45	0	0	0	0	0	0.25	2.93	6.74	0.48	0.24	2.38	2.62
	comp45597_c1_seq1	cinnamate 4-hydroxylase	1199	gi|323149967|gb|ADX33333.1|cinnamate-4-hydroxylase 2 [Petunia x hybrida]	ADX33333	87	325	284	8.64	7.54	12.11	10.7	13.64	16.06	19.15	13.05	11.12	7.31	1.8	1.22
	comp45597_c1_seq2	cinnamate 4-hydroxylase	889	gi|115446069|ref|NP_001046814.1|Os02g0467000 [Oryza sativa Japonica Group] >gi|47497514|dbj|BAD19567.1| putative cinnamate 4-hydroxylase [Oryza sativa Japonica Group] >gi|113536345|dbj|BAF08728.1| Os02g0467000 [Oryza sativa Japonica Group] >gi|125582045|gb|EAZ22976.1| hypothetical protein OsJ_06668 [Oryza sativa Japonica Group]	NP_001046814	86	279	242	0.41	0	0.17	0.74	0.71	0.35	2.61	5.98	0.6	0.39	3.23	3.29
4CL	comp27185_c0_seq3	4-coumarate- ligase-like protein	2707	gi|224137016|ref|XP_002322473.1|acyl:coa ligase [Populus trichocarpa] >gi|222869469|gb|EEF06600.1| acyl:coa ligase [Populus trichocarpa]	XP_002322473	80	454	365	0.51	1.4	1.41	1.47	0	0	0	0.22	0.15	0.32	0.18	0.16
	comp37923_c0_seq1	acyl:coa ligase	1704	gi|255583744|ref|XP_002532625.1|AMP dependent CoA ligase, putative [Ricinus communis] >gi|223527645|gb|EEF29756.1| AMP dependent CoA ligase, putative [Ricinus communis]	XP_002532625	83	56	47	0.4	0.69	3	2.12	2.83	1.75	2.84	2.92	3.43	2.66	1.52	0.85
	comp37923_c0_seq2	acyl:coa ligase	1562	gi|255583744|ref|XP_002532625.1|AMP dependent CoA ligase, putative [Ricinus communis] >gi|223527645|gb|EEF29756.1| AMP dependent CoA ligase, putative [Ricinus communis]	XP_002532625	83	56	47	0.2	0.97	1.5	0.54	0.07	0.54	0.26	0	0.46	0.54	0.29	0.48
	comp37923_c0_seq3	acyl:coa ligase	881	gi|255583744|ref|XP_002532625.1|AMP dependent CoA ligase, putative [Ricinus communis] >gi|223527645|gb|EEF29756.1| AMP dependent CoA ligase, putative [Ricinus communis]	XP_002532625	83	56	47	0.88	0.33	0.68	1.04	1.59	1.3	1.3	1.5	1.72	1.9	0.36	1.81
	comp37923_c0_seq4	acyl:coa ligase	865	gi|255583744|ref|XP_002532625.1|AMP dependent CoA ligase, putative [Ricinus communis] >gi|223527645|gb|EEF29756.1| AMP dependent CoA ligase, putative [Ricinus communis]	XP_002532625	83	56	47	5.39	5.68	19.07	2.42	6.7	7.43	7.76	4.57	9.59	9.91	4.76	5.04
	comp44243_c0_seq1	acyl:coa ligase	3588	gi|147807239|emb|CAN77428.1|hypothetical protein VITISV_001737 [Vitis vinifera]	CAN77428	73	439	321	2.26	2.18	1.29	0.67	0	1.92	1.89	0	0	0.2	1.16	2.2
	comp44243_c0_seq10	acyl:coa ligase	678	gi|297722999|ref|NP_001173863.1|Os04g0310700 [Oryza sativa Japonica Group] >gi|255675319|dbj|BAH92591.1| Os04g0310700, partial [Oryza sativa Japonica Group]	NP_001173863	85	132	113	20.11	23.54	20.4	10.78	2.61	4.14	5.26	4.8	6.05	5.53	13.17	14.58
	comp44243_c0_seq11	acyl:coa ligase	4158	gi|297738464|emb|CBI27665.3|unnamed protein product [Vitis vinifera]	CBI27665	75	568	431	0.32	0.08	0.54	0.62	2.47	0	0	1.96	3.39	0	0.08	0
	comp44243_c0_seq2	acyl:coa ligase	4131	gi|297738464|emb|CBI27665.3|unnamed protein product [Vitis vinifera]	CBI27665	77	559	431	2.58	4.59	1.78	0	1.25	0	1.25	0	0	0	0	2.39
	comp44243_c0_seq3	acyl:coa ligase	4233	gi|297738464|emb|CBI27665.3|unnamed protein product [Vitis vinifera]	CBI27665	72	593	431	0.4	0.53	0.23	0	0.54	0	0	0	0	1.49	0	0
	comp44243_c0_seq4	4-coumarate-- ligase 2	327	gi|297738464|emb|CBI27665.3|unnamed protein product [Vitis vinifera]	CBI27665	92	52	48	7.32	12.31	4.18	3.42	4.29	2.17	0	2.43	3.9	3.07	2.39	5.72
	comp44243_c0_seq5	acyl:coa ligase	753	gi|297722999|ref|NP_001173863.1|Os04g0310700 [Oryza sativa Japonica Group] >gi|255675319|dbj|BAH92591.1| Os04g0310700, partial [Oryza sativa Japonica Group]	NP_001173863	71	157	113	0	1.93	0	0.72	0	0.87	0.04	2.12	1.37	0	3.49	0
	comp44243_c0_seq6	acyl:coa ligase	4056	gi|297738464|emb|CBI27665.3|unnamed protein product [Vitis vinifera]	CBI27665	80	534	431	2.1	0.64	4.3	10.84	6.1	6.23	2.58	10.45	9.28	5.69	9.21	6.75
	comp44243_c0_seq7	acyl:coa ligase	3705	gi|297738464|emb|CBI27665.3|unnamed protein product [Vitis vinifera]	CBI27665	81	454	368	0.59	1.39	1.33	0.02	0.16	0	0.97	0	0	1.57	0.04	0
	comp44243_c0_seq8	acyl:coa ligase	3807	gi|297738464|emb|CBI27665.3|unnamed protein product [Vitis vinifera]	CBI27665	75	488	367	0.07	0.12	0.13	2.2	0.04	0	0	0	0	0	0.42	0
	comp44243_c0_seq9	acyl:coa ligase	3486	gi|147807239|emb|CAN77428.1|hypothetical protein VITISV_001737 [Vitis vinifera]	CAN77428	79	405	322	20.79	25.52	14.23	7.87	5.17	5.09	3.56	3.92	5.44	4.39	2.02	0.33
	comp44483_c0_seq2	acyl:coa ligase	2423	gi|356553319|ref|XP_003545004.1|PREDICTED: 4-coumarate--CoA ligase-like 5-like [Glycine max]	XP_003545004	81	551	448	1.56	2.01	0.49	3.9	8.99	12.22	74.36	162.47	3.87	1.66	154.5	81.24
	comp29096_c0_seq1	4-coumarate-	382	gi|301121430|ref|XP_002908442.1|4-coumarate-CoA ligase, putative [Phytophthora infestans T30-4] >gi|262103473|gb|EEY61525.1| 4-coumarate-CoA ligase, putative [Phytophthora infestans T30-4]	XP_002908442	84	99	84	0	0	0	0	0.24	0	0	0	0.22	0	0.44	0.89
	comp30659_c0_seq1	4-coumarate-	258	gi|301121430|ref|XP_002908442.1|4-coumarate-CoA ligase, putative [Phytophthora infestans T30-4] >gi|262103473|gb|EEY61525.1| 4-coumarate-CoA ligase, putative [Phytophthora infestans T30-4]	XP_002908442	83	86	72	0	0	0	0	1.09	0.53	0	0.53	0	0	0	0.5
	comp35216_c0_seq1	4-coumarate partial	430	gi|158957579|gb|ABD59789.2|4-coumarate:CoA ligase [Arnebia euchroma]	ABD59789	87	108	95	6.73	5.33	8.13	25.39	19.69	14.46	24.82	14.27	24.36	14.67	34.05	85.67
	comp35216_c1_seq1	4-coumarate: ligase	1368	gi|381356180|gb|AFG26323.1|4-coumarate-CoA ligase [Cinnamomum osmophloeum]	AFG26323	81	433	355	6.39	6.61	9.14	23.96	16.35	14.72	24.57	13.94	17.55	13.99	27.34	69.03
	comp35307_c0_seq1	4-coumarate-coa ligase	1345	gi|225436506|ref|XP_002276353.1|PREDICTED: 4-coumarate--CoA ligase-like 7 [Vitis vinifera]	XP_002276353	72	365	264	28.57	29.36	29.48	19.12	14.76	21.68	21.8	18.73	12.85	18.29	23.43	13.42
	comp35307_c1_seq1	4-coumarate-coa ligase	832	gi|297734926|emb|CBI17160.3|unnamed protein product [Vitis vinifera]	CBI17160	86	192	166	17.32	20.32	16.02	18.53	15.44	22.59	21.31	25.53	15.37	19.43	27.27	23.55
	comp37980_c2_seq3	4-coumarate: ligase	2543	gi|381356182|gb|AFG26324.1|4-coumarate-CoA ligase [Cinnamomum osmophloeum]	AFG26324	82	568	467	16.58	31.06	27.35	8.56	18.14	19.56	10.83	8.58	14.17	11.52	2.92	3.28
	comp44483_c0_seq1	opc-8:0 ligase1	2487	gi|356553319|ref|XP_003545004.1|PREDICTED: 4-coumarate--CoA ligase-like 5-like [Glycine max]	XP_003545004	80	480	384	0.2	0	0	0.17	0.66	0.74	1.03	3.33	0.6	0.27	7.72	5.17
	comp45983_c0_seq1	4-coumarate-- ligase-like 9-like	2056	gi|356508790|ref|XP_003523137.1|PREDICTED: 4-coumarate--CoA ligase-like 9-like [Glycine max]	XP_003523137	69	579	400	4.71	5.42	19.71	2.04	2.81	1.05	3.47	6.67	3.62	2.79	2.63	5.35
	comp45983_c0_seq5	4-coumarate-- ligase-like 9-like	3972	gi|147768422|emb|CAN75661.1|hypothetical protein VITISV_007923 [Vitis vinifera]	CAN75661	68	492	337	0.15	0.23	0.61	0.13	0.06	0	0.06	0.58	0	0.3	0.03	0.21
	comp45983_c0_seq6	4-coumarate-- ligase-like 9-like	2137	gi|359491536|ref|XP_002279522.2|PREDICTED: 4-coumarate--CoA ligase-like 9-like [Vitis vinifera]	XP_002279522	71	473	338	0.15	0.42	0.6	0.09	0.08	0.02	0.28	0.27	0.02	0.24	0	0.06
	comp46135_c0_seq1	4-coumarate-- ligase-like 9-like	3011	gi|224121930|ref|XP_002318708.1|acyl:coa ligase [Populus trichocarpa] >gi|222859381|gb|EEE96928.1| acyl:coa ligase [Populus trichocarpa]	XP_002318708	72	550	400	10.7	12.58	12.08	11.73	6.58	6.79	4.99	7.49	8.4	7.33	6.75	8.67
	comp46135_c0_seq2	4-coumarate-- ligase-like 9-like	2231	gi|224121930|ref|XP_002318708.1|acyl:coa ligase [Populus trichocarpa] >gi|222859381|gb|EEE96928.1| acyl:coa ligase [Populus trichocarpa]	XP_002318708	72	550	400	65.68	71.64	45.67	65.59	14.01	11	15.8	17.22	19.84	18.73	16.69	13.31
	comp46833_c0_seq1	4-coumarate: ligase	1957	gi|381356180|gb|AFG26323.1|4-coumarate-CoA ligase [Cinnamomum osmophloeum]	AFG26323	88	535	473	132.43	110.78	294.61	217.88	152.57	122.26	175.42	151.54	104.7	110.08	270.7	242.39
	comp57566_c0_seq1	4-coumarate-	1175	gi|301121430|ref|XP_002908442.1|4-coumarate-CoA ligase, putative [Phytophthora infestans T30-4] >gi|262103473|gb|EEY61525.1| 4-coumarate-CoA ligase, putative [Phytophthora infestans T30-4]	XP_002908442	86	360	312	0	0	0	0.05	0	0	0.1	0.1	0.05	0.05	0.14	2.17
	comp63346_c0_seq1	4-coumarate-	362	gi|301121430|ref|XP_002908442.1|4-coumarate-CoA ligase, putative [Phytophthora infestans T30-4] >gi|262103473|gb|EEY61525.1| 4-coumarate-CoA ligase, putative [Phytophthora infestans T30-4]	XP_002908442	85	100	85	0	0	0	0.25	0.26	0	0.25	0.26	0	0	0.24	0.98
	comp71768_c0_seq1	4-coumarate-	446	gi|301121430|ref|XP_002908442.1|4-coumarate-CoA ligase, putative [Phytophthora infestans T30-4] >gi|262103473|gb|EEY61525.1| 4-coumarate-CoA ligase, putative [Phytophthora infestans T30-4]	XP_002908442	88	126	111	0	0	0	0	0	0	0.18	0	0.17	0	0.17	0.86
	comp84346_c0_seq1	4-coumarate: ligase	236	gi|348672086|gb|EGZ11906.1|hypothetical protein PHYSODRAFT_250769 [Phytophthora sojae]	EGZ11906	75	78	59	0	0	0	0	0	0	0	0.67	0	0	0	0
	comp86100_c0_seq1	acyl- synthetase	208	gi|301121430|ref|XP_002908442.1|4-coumarate-CoA ligase, putative [Phytophthora infestans T30-4] >gi|262103473|gb|EEY61525.1| 4-coumarate-CoA ligase, putative [Phytophthora infestans T30-4]	XP_002908442	82	69	57	0	0	0	0	0	0	0	0	0	0	0	0.93
	comp95323_c0_seq1	4-coumarate-	250	gi|301121430|ref|XP_002908442.1|4-coumarate-CoA ligase, putative [Phytophthora infestans T30-4] >gi|262103473|gb|EEY61525.1| 4-coumarate-CoA ligase, putative [Phytophthora infestans T30-4]	XP_002908442	84	83	70	0	0	0	0	0	0	0.55	0	0	0.55	0.55	0.54
	comp95453_c0_seq1	acyl- synthetase	224	gi|301121430|ref|XP_002908442.1|4-coumarate-CoA ligase, putative [Phytophthora infestans T30-4] >gi|262103473|gb|EEY61525.1| 4-coumarate-CoA ligase, putative [Phytophthora infestans T30-4]	XP_002908442	89	57	51	0	0	0	0	0	0	0	0	0	0	0	0.73
CHS	comp46654_c0_seq1	chalcone synthase	1673	gi|306415505|gb|ADM86717.1|chalcone synthase [Lilium hybrid cultivar]	ADM86717	95	389	373	401.1	500.2	519.48	195.95	255.56	257.97	337.68	326.98	176.71	198.24	185.9	148.76
	comp18376_c0_seq1	chs-like protein	1448	gi|225453460|ref|XP_002276642.1|PREDICTED: chalcone synthase A [Vitis vinifera]	XP_002276642	81	389	316	0.06	0.67	1.36	0.44	0.08	0.08	0.81	0.98	1.49	1.8	25.56	65.84
	comp18376_c0_seq2	chalcone partial	490	gi|297744676|emb|CBI37938.3|unnamed protein product [Vitis vinifera]	CBI37938	79	48	38	0.12	1.25	0.6	0.19	0.16	0	0	0.16	0.35	0.2	1.32	3.84
	comp26897_c0_seq1	chalcone synthase family protein	1551	gi|225427892|ref|XP_002276653.1|PREDICTED: chalcone synthase A [Vitis vinifera]	XP_002276653	76	412	317	0.28	0.38	0.94	0	0.9	0.64	0.67	0.44	0.55	0.34	2.03	2.18
	comp26897_c0_seq2	chalcone synthase family protein	1479	gi|225427892|ref|XP_002276653.1|PREDICTED: chalcone synthase A [Vitis vinifera]	XP_002276653	81	388	317	0.5	0.98	1.74	1.11	2.63	2.64	1.91	3.1	3.98	5.53	5.44	6.64
CHI	comp41458_c0_seq1	chalcone isomerase	1003	gi|325551315|gb|ADZ28513.1|chalcone isomerase [Camellia nitidissima]	ADZ28513	81	219	179	81.18	101.92	98.38	55.55	63.43	57.87	56.43	48.5	72.97	81.33	53.97	246.72
	comp47086_c0_seq1	chalcone isomerase	1073	gi|192910778|gb|ACF06497.1|chalcone-flavanone isomerase [Elaeis guineensis]	ACF06497	77	209	163	75.57	118.43	158.35	61.89	119.13	126.47	147.89	94.89	96.24	102.7	51.32	61.94
	comp47579_c0_seq1	chalcone isomerase-like protein	1626	gi|297853130|ref|XP_002894446.1|hypothetical protein ARALYDRAFT_474480 [Arabidopsis lyrata subsp. lyrata] >gi|297340288|gb|EFH70705.1| hypothetical protein ARALYDRAFT_474480 [Arabidopsis lyrata subsp. lyrata]	XP_002894446	75	205	155	22.17	18.67	24.47	36.61	41.31	44.55	28.14	25.15	43.86	47.61	33.2	30.57
IFR	comp46286_c0_seq1	isoflavone reductase homolog	1335	gi|76559896|tpe|CAI56335.1|TPA: isoflavone reductase-like protein 6 [Vitis vinifera]	CAI56335	82	308	253	32.56	33.04	42.85	30.33	26.44	35	43.05	45.9	28.69	31.87	53.29	57.71
	comp46286_c0_seq2	isoflavone reductase homolog	1093	gi|225428432|ref|XP_002283921.1|PREDICTED: isoflavone reductase homolog [Vitis vinifera] >gi|297744407|emb|CBI37669.3| unnamed protein product [Vitis vinifera]	XP_002283921	83	204	170	34.28	33.41	43.25	32.32	15.68	13.5	45.6	51.79	21.67	17.87	46.15	48.77
	comp37300_c2_seq3	phenylcoumaran benzylic ether reductase -like protein	1123	gi|1708424|sp|P52581.1|IFRH_LUPALRecName: Full=Isoflavone reductase homolog >gi|1230614|gb|AAB67729.1| isoflavone reductase-like protein [Lupinus albus]	P52581	80	312	251	1.3	1.55	1.58	3.01	13.35	15.7	2.78	7.68	18.09	15.14	3.94	14.3
	comp46345_c0_seq16	isoflavone reductase-like protein	640	gi|1708424|sp|P52581.1|IFRH_LUPALRecName: Full=Isoflavone reductase homolog >gi|1230614|gb|AAB67729.1| isoflavone reductase-like protein [Lupinus albus]	P52581	92	41	38	0.63	0.68	0.81	0.51	0.76	0.53	0.52	0.21	0.51	0.5	0	0.12
	comp46345_c0_seq8	isoflavone reductase-like protein	500	gi|1708424|sp|P52581.1|IFRH_LUPALRecName: Full=Isoflavone reductase homolog >gi|1230614|gb|AAB67729.1| isoflavone reductase-like protein [Lupinus albus]	P52581	91	36	33	0.18	0	0.2	0.58	0	0.3	0.3	0.75	0.29	0.29	0.57	0.55
	comp46345_c0_seq8	isoflavone reductase-like protein	500	gi|1708424|sp|P52581.1|IFRH_LUPALRecName: Full=Isoflavone reductase homolog >gi|1230614|gb|AAB67729.1| isoflavone reductase-like protein [Lupinus albus]	P52581	91	36	33	0.18	0	0.2	0.58	0	0.3	0.3	0.75	0.29	0.29	0.57	0.55
	comp98149_c0_seq1	isoflavone reductase-like protein	254	gi|3243234|gb|AAC24001.1|isoflavone reductase related protein [Pyrus communis]	AAC24001	57	84	48	0	0	0	0	0	0	0	1.09	0	0.53	0	0
FLS	comp43908_c2_seq12	2-oxoglutarate-dependent dioxygenase	1160	gi|6984228|gb|AAF34802.1|AF228663_1putative flavonol synthase-like protein [Euphorbia esula]	AAF34802	69	43	30	0.25	0.21	0.08	0.57	0.33	0.34	0.24	0	0.22	0.12	0	0.13
	comp43908_c2_seq7	2-oxoglutarate-dependent dioxygenase	947	gi|6984228|gb|AAF34802.1|AF228663_1putative flavonol synthase-like protein [Euphorbia esula]	AAF34802	69	43	30	0.12	0.2	0.3	0	0	0.74	0	0.52	0.51	0.12	0	0
	comp19956_c0_seq1	flavonol synthase flavanone 3-	1161	gi|255581297|ref|XP_002531459.1|Flavonol synthase/flavanone 3-hydroxylase, putative [Ricinus communis] >gi|223528913|gb|EEF30909.1| Flavonol synthase/flavanone 3-hydroxylase, putative [Ricinus communis]	XP_002531459	78	316	249	6.47	10.1	20.92	11.38	11.95	13.83	10.38	8.84	13.36	20.06	16.6	23.37
	comp19956_c0_seq2	flavonol synthase flavanone 3-	1190	gi|255581297|ref|XP_002531459.1|Flavonol synthase/flavanone 3-hydroxylase, putative [Ricinus communis] >gi|223528913|gb|EEF30909.1| Flavonol synthase/flavanone 3-hydroxylase, putative [Ricinus communis]	XP_002531459	79	294	234	7.1	7.3	18	3.15	3.25	3.45	3.45	2.12	8.56	15.12	9.88	13.03
	comp48210_c0_seq1	flavonol synthase flavanone 3-hydroxylase	1405	gi|326517547|dbj|BAK03692.1|predicted protein [Hordeum vulgare subsp. vulgare]	BAK03692	61	319	196	58.05	40.84	28.08	26.49	20.06	32.97	18.74	13.2	22.24	29.48	16.07	16.78
	comp48914_c0_seq1	flavonol synthase flavanone 3-hydroxylase	4804	gi|357467443|ref|XP_003604006.1|Flavonol synthase/flavanone 3-hydroxylase [Medicago truncatula] >gi|355493054|gb|AES74257.1| Flavonol synthase/flavanone 3-hydroxylase [Medicago truncatula]	XP_003604006	66	831	552	11.04	12.87	9.95	14.08	15.71	18.01	14.23	14.4	12.81	13.06	6.08	3.84
F3H	comp47195_c0_seq1	flavanone 3-hydroxylase	1418	gi|114107585|gb|ABI50233.1|flavanone 3-hydroxylase [Anthurium andraeanum]	ABI50233	89	350	313	44.11	55.19	155.28	36.74	59.72	68.93	101.99	91.97	62.14	71.65	66.91	53.29
HCT	comp33731_c0_seq1	hydroxycinnamoyl- shikimate quinate hydroxycinnamoyltransferase	2629	gi|116486991|emb|CAJ40778.1|hydroxycinnamoyl transferase [Coffea arabica]	CAJ40778	85	432	368	1.09	1	1.27	2.38	1.08	1.54	1.76	1.14	2.29	3.51	3.28	5.19
	comp33731_c0_seq2	hydroxycinnamoyl- shikimate quinate hydroxycinnamoyltransferase	2337	gi|116486991|emb|CAJ40778.1|hydroxycinnamoyl transferase [Coffea arabica]	CAJ40778	85	432	368	14.15	9.78	14.45	9.01	12.09	14.64	13.98	9.53	9.28	9.67	8.73	15.7
	comp38280_c1_seq1	hydroxycinnamoyl transferase	245	gi|222625571|gb|EEE59703.1|hypothetical protein OsJ_12127 [Oryza sativa Japonica Group]	EEE59703	75	69	52	0	0	0	0	4.39	7.22	2.32	0.6	2.33	1.75	1.16	1.7
	comp41077_c0_seq1	anthranilate n-benzoyltransferase	1536	gi|290782541|gb|ADD62404.1|fatty omega-hydroxyacid/fatty alcohol 0-hydroxycinnamoyl transferase 1 [Quercus suber]	ADD62404	74	428	318	0.55	0.71	0.67	1.03	0.85	0	0	0	1.17	0.58	0.86	1.21
	comp41077_c0_seq2	hydroxycinnamoyl shikimate quinate hydroxycinnamoyl transferase-like protein	608	gi|224055771|ref|XP_002298645.1|hydroxycinnamoyl CoA shikimate/quinate hydroxycinnamoyltransferase-like protein [Populus trichocarpa] >gi|222845903|gb|EEE83450.1| hydroxycinnamoyl CoA shikimate/quinate hydroxycinnamoyltransferase-like protein [Populus trichocarpa]	XP_002298645	75	133	100	2.71	1.93	0.45	0.37	0.59	0.61	0.64	0	0	0	0.09	0.56
	comp41077_c0_seq3	omega-hydroxypalmitate o-feruloyl transferase	1455	gi|290782541|gb|ADD62404.1|fatty omega-hydroxyacid/fatty alcohol 0-hydroxycinnamoyl transferase 1 [Quercus suber]	ADD62404	74	428	318	0	0	0	0	0	0	0.47	0.9	0.43	0.66	0	0.18
	comp41077_c0_seq4	omega-hydroxypalmitate o-feruloyl transferase	1131	gi|290782541|gb|ADD62404.1|fatty omega-hydroxyacid/fatty alcohol 0-hydroxycinnamoyl transferase 1 [Quercus suber]	ADD62404	75	294	222	0.84	1.52	0.11	0.52	0	1.25	0.16	0	0	0.81	1.01	0
	comp41077_c0_seq5	hydroxycinnamoyl shikimate quinate hydroxycinnamoyltransferase-like protein	527	gi|224055771|ref|XP_002298645.1|hydroxycinnamoyl CoA shikimate/quinate hydroxycinnamoyl transferase-like protein [Populus trichocarpa] >gi|222845903|gb|EEE83450.1| hydroxycinnamoyl CoA shikimate/quinate hydroxycinnamoyltransferase-like protein [Populus trichocarpa]	XP_002298645	75	133	100	0	0	0.77	0	0	0.78	0.02	0	0.57	0.39	0.91	0
C3H	comp47763_c0_seq1	cytochrome p450	2064	gi|295413824|gb|ADG08112.1|4-coumarate 3-hydroxylase [Eucalyptus globulus]	ADG08112	88	484	427	13.08	12.93	22.71	32.91	31.33	32.97	54.38	43.66	27.51	29.98	55.73	52.09
CCoAOMT	comp46970_c0_seq1	caffeoyl- o-methyltransferase	1126	gi|408354595|gb|AFU54611.1|caffeoyl-CoA O-methyltransferase [Pyrus x bretschneideri]	AFU54611	94	246	233	109.51	86.59	84.6	85.35	68.48	73.94	153.57	129.32	75.33	89.79	216.32	236.07
	comp49133_c0_seq1	o-methyltransferase family 3 protein	1133	gi|225453692|ref|XP_002269070.1|PREDICTED: probable caffeoyl-CoA O-methyltransferase At4g26220 [Vitis vinifera] >gi|296089045|emb|CBI38748.3| unnamed protein product [Vitis vinifera]	XP_002269070	79	252	201	9.36	6.76	5.87	13.39	11.57	17.68	10.64	6.55	12.98	17.69	3.4	5.38
COMT	comp18204_c0_seq1	caffeic acid o-methyltransferase	930	gi|29839377|sp|Q8W013.1|COMT1_CATRORecName: Full=Caffeic acid 3-O-methyltransferase; Short=CAOMT; Short=COMT; AltName: Full=S-adenosysl-L-methionine:caffeic acid 3-O-methyltransferase >gi|18025321|gb|AAK20170.1| caffeic acid O-methyltransferase [Catharanthus roseus]	Q8W013	77	261	202	13.89	7.12	14.22	11.82	12.31	20.08	10.53	3.95	12.26	15.37	4.12	3.88
	comp18204_c1_seq1	caffeic acid o-methyltransferase	859	gi|29839290|sp|Q43239.1|COMT1_ZINELRecName: Full=Caffeic acid 3-O-methyltransferase; Short=CAOMT; Short=COMT; AltName: Full=S-adenosysl-L-methionine:caffeic acid 3-O-methyltransferase >gi|642952|gb|AAA86718.1| S-adenosyl-L-methionine:caffeic acid 3-O-methyltransferase [Zinnia violacea]	Q43239	77	97	75	6.62	4.12	8.55	7.71	6.42	10.28	7.16	6.24	6.9	7.41	4.13	3.29
	comp25800_c0_seq1	caffeic acid 5-hydroxyferulic acid 35-o-methyltransferase ferulic acid complex chain a	617	gi|338899427|dbj|BAK42963.1|caffeic acid O-methylltransferase [Chrysanthemum x morifolium]	BAK42963	73	99	73	1	2.79	0	0.62	0.72	0	0.09	0	0.41	0	0	0.52
	comp25800_c0_seq2	caffeic acid o-methyltransferase	984	gi|359490763|ref|XP_003634161.1|PREDICTED: caffeic acid 3-O-methyltransferase 1-like isoform 1 [Vitis vinifera]	XP_003634161	76	253	194	3.76	11.93	17.77	3.87	4.79	2.33	2.44	3.2	6.09	3.02	1.11	1.91
	comp28948_c0_seq1	caffeic acid o-methyltransferase	875	gi|338899427|dbj|BAK42963.1|caffeic acid O-methylltransferase [Chrysanthemum x morifolium]	BAK42963	79	78	62	7.71	11.09	5.24	3.77	8.29	11.03	2.17	0.92	6.27	8.45	0.4	1.03
	comp31198_c0_seq1	caffeic acid o-methyltransferase	294	gi|4808530|gb|AAD29845.1|AF064697_1O-methyltransferase [Thalictrum tuberosum]	AAD29845	64	93	60	0	0	0	1.36	0	0	0	0.77	1.56	0.62	0	0
	comp31198_c0_seq2	caffeate o- partial	252	gi|22652500|gb|AAN03726.1|caffeic acid O-methyltransferase [Coffea canephora]	AAN03726	87	58	51	2.49	3.85	7.93	3.03	1.16	1.68	1.08	0	5.32	1.26	2.69	0
	comp44590_c0_seq1	caffeic acid o-methyltransferase	1513	gi|261889456|gb|ACY06328.1|S-adenosyl-L-methionine: caffeic acid 3-0-methyltransferase [Medicago sativa]	ACY06328	78	265	208	1.95	2.42	2.79	0.93	0.54	1.4	2.61	1.86	0.93	2.07	6.47	7.41
	comp44590_c0_seq2	caffeic acid o-methyltransferase	1667	gi|29839377|sp|Q8W013.1|COMT1_CATRORecName: Full=Caffeic acid 3-O-methyltransferase; Short=CAOMT; Short=COMT; AltName: Full=S-adenosysl-L-methionine:caffeic acid 3-O-methyltransferase >gi|18025321|gb|AAK20170.1| caffeic acid O-methyltransferase [Catharanthus roseus]	Q8W013	81	363	295	10.19	16.84	31.19	5.15	4.74	6.59	9.27	10.07	1.43	4.26	17.67	8.47
	comp44590_c0_seq3	caffeic acid o-methyltransferase	2160	gi|29839377|sp|Q8W013.1|COMT1_CATRORecName: Full=Caffeic acid 3-O-methyltransferase; Short=CAOMT; Short=COMT; AltName: Full=S-adenosysl-L-methionine:caffeic acid 3-O-methyltransferase >gi|18025321|gb|AAK20170.1| caffeic acid O-methyltransferase [Catharanthus roseus]	Q8W013	82	363	300	29.69	36.08	93.03	77.77	68.41	75.21	149.97	107.76	59.1	73.51	136.9	195.43
	comp44590_c0_seq5	caffeic acid o-methyltransferase	1434	gi|29839377|sp|Q8W013.1|COMT1_CATRORecName: Full=Caffeic acid 3-O-methyltransferase; Short=CAOMT; Short=COMT; AltName: Full=S-adenosysl-L-methionine:caffeic acid 3-O-methyltransferase >gi|18025321|gb|AAK20170.1| caffeic acid O-methyltransferase [Catharanthus roseus]	Q8W013	77	363	280	3.55	9.88	41.21	3.88	11.87	15.29	11.21	8.87	9.74	16.7	16.34	20.11
F5H	comp36380_c1_seq1	cytochrome p450	2179	gi|153869431|gb|ABS53040.1|Cald5H [Leucaena leucocephala]	ABS53040	83	466	387	129.83	109.19	72.53	57.13	110.95	118.47	71.03	51.21	53.96	66.72	28.21	52.24
CCR	comp38465_c0_seq2	cinnamoyl- reductase	877	gi|239909311|gb|ACS32301.1|cinnamoyl-CoA reductase [Jatropha curcas]	ACS32301	80	274	221	0	0	0.27	0.15	0	0	0.49	0	0	0.11	0.4	0.14
	comp38465_c0_seq3	cinnamoyl- reductase	1013	gi|239909311|gb|ACS32301.1|cinnamoyl-CoA reductase [Jatropha curcas]	ACS32301	79	320	254	0.62	0.74	0	0.54	0.36	0.29	0	0.06	0.24	0.36	0	0.34
	comp40172_c2_seq1	cinnamoyl- reductase	1718	gi|316939060|gb|ADU64758.1|cinnamoyl-CoA reductase [Hevea brasiliensis]	ADU64758	84	327	276	19.5	32.04	79.9	26.35	44.87	32.93	59.4	63.63	28.58	15.91	127.22	70.24
	comp41599_c0_seq1	bifunctional dihydroflavonol 4-reductase flavanone 4-reductase	597	gi|255539328|ref|XP_002510729.1|cinnamoyl-CoA reductase, putative [Ricinus communis] >gi|223551430|gb|EEF52916.1| cinnamoyl-CoA reductase, putative [Ricinus communis]	XP_002510729	86	81	70	0.33	0.39	0.91	0.81	0	0.26	0.83	0.43	0.73	1.63	0.35	2.41
	comp41599_c1_seq1	bifunctional dihydroflavonol 4-reductase flavanone 4-reductase	849	gi|255539330|ref|XP_002510730.1|cinnamoyl-CoA reductase, putative [Ricinus communis] >gi|223551431|gb|EEF52917.1| cinnamoyl-CoA reductase, putative [Ricinus communis]	XP_002510730	81	167	136	0.94	0.73	0.69	0	0.85	0.83	0.89	0.51	0.04	2.49	0	0
	comp41599_c1_seq2	bifunctional dihydroflavonol 4-reductase flavanone 4-reductase	1051	gi|255539330|ref|XP_002510730.1|cinnamoyl-CoA reductase, putative [Ricinus communis] >gi|223551431|gb|EEF52917.1| cinnamoyl-CoA reductase, putative [Ricinus communis]	XP_002510730	71	189	135	0	0.36	0	0.24	0	0	0.49	0	0.61	3.42	0.51	0
	comp41599_c1_seq3	bifunctional dihydroflavonol 4-reductase flavanone 4-reductase	930	gi|255539330|ref|XP_002510730.1|cinnamoyl-CoA reductase, putative [Ricinus communis] >gi|223551431|gb|EEF52917.1| cinnamoyl-CoA reductase, putative [Ricinus communis]	XP_002510730	70	194	136	1.16	0.5	1.21	1.7	0.88	1.06	0.2	1.65	3.72	0	3.11	2.97
	comp41599_c1_seq4	bifunctional dihydroflavonol 4-reductase flavanone 4-reductase	970	gi|255539330|ref|XP_002510730.1|cinnamoyl-CoA reductase, putative [Ricinus communis] >gi|223551431|gb|EEF52917.1| cinnamoyl-CoA reductase, putative [Ricinus communis]	XP_002510730	83	162	135	0	0	0.95	0.39	0.86	0.34	0	0	0.85	0	1.34	2.48
	comp41599_c1_seq5	cinnamoyl- reductase	268	gi|328930000|gb|AEB69789.1|cinnamoyl-CoA reductase [Salvia miltiorrhiza]	AEB69789	74	77	57	2.02	0	2.07	1.1	1	0	0.42	1.91	1.48	3.05	2.37	2.83
	comp42314_c0_seq4	rossmann-fold nad -binding domain-containing protein	683	gi|15234751|ref|NP_194776.1|Rossmann-fold NAD(P)-binding domain-containing protein [Arabidopsis thaliana] >gi|7269948|emb|CAB79765.1| cinnamoyl-CoA reductase-like protein [Arabidopsis thaliana] >gi|14596197|gb|AAK68826.1| cinnamoyl-CoA reductase-like protein [Arabidopsis thaliana] >gi|24899703|gb|AAN65066.1| cinnamoyl-CoA reductase-like protein [Arabidopsis thaliana] >gi|332660368|gb|AEE85768.1| …	NP_194776	73	90	66	0	0.36	0.68	0.73	0	0	0.56	0.5	0.89	0.28	0	0
CAD	comp3498_c0_seq1	cinnamyl-alcohol dehydrogenase	222	gi|145501144|ref|XP_001436554.1|hypothetical protein [Paramecium tetraurelia strain d4-2] >gi|124403695|emb|CAK69157.1| unnamed protein product [Paramecium tetraurelia]	XP_001436554	66	69	46	0	0	0	0	0	0	0	0	0	0	2.33	0
	comp42872_c0_seq1	cinnamyl alcohol dehydrogenase-like protein	1428	gi|229368450|gb|ACQ59091.1|cinnamyl alcohol dehydrogenase 3 [Gossypium hirsutum]	ACQ59091	85	211	181	0	0	0	0	0.75	0	0	0.4	0.37	0	0.6	0.58
	comp42872_c0_seq10	cinnamyl alcohol dehydrogenase-related protein	1067	gi|225457871|ref|XP_002269356.1|PREDICTED: probable cinnamyl alcohol dehydrogenase 6 [Vitis vinifera] >gi|302142719|emb|CBI19922.3| unnamed protein product [Vitis vinifera]	XP_002269356	89	149	134	0	0	0	0	0.71	0.09	1.56	0	1.15	0.92	1.72	0.65
	comp42872_c0_seq11	cinnamyl alcohol dehydrogenase-related protein	1219	gi|225457871|ref|XP_002269356.1|PREDICTED: probable cinnamyl alcohol dehydrogenase 6 [Vitis vinifera] >gi|302142719|emb|CBI19922.3| unnamed protein product [Vitis vinifera]	XP_002269356	88	294	260	0.85	0.15	0.42	1.01	0	1.13	0.23	1.12	0.63	0.68	0	0.68
	comp42872_c0_seq12	cinnamyl alcohol dehydrogenase-like protein	1528	gi|229368450|gb|ACQ59091.1|cinnamyl alcohol dehydrogenase 3 [Gossypium hirsutum]	ACQ59091	85	150	128	0	0	0	1.06	0.07	1.59	0	0.03	0.16	1.1	3.35	3.48
	comp42872_c0_seq13	cinnamyl alcohol dehydrogenase-like protein	1297	gi|229368450|gb|ACQ59091.1|cinnamyl alcohol dehydrogenase 3 [Gossypium hirsutum]	ACQ59091	87	285	250	0.27	0.03	0.37	0	0	0	0	0.05	0	0	0	0
	comp42872_c0_seq14	cinnamyl alcohol dehydrogenase 3	1397	gi|229368450|gb|ACQ59091.1|cinnamyl alcohol dehydrogenase 3 [Gossypium hirsutum]	ACQ59091	87	224	197	0.54	0.01	0.38	0	0	0	0	0.21	0	0	0	0
	comp42872_c0_seq15	cinnamyl alcohol dehydrogenase-like protein	1119	gi|225457871|ref|XP_002269356.1|PREDICTED: probable cinnamyl alcohol dehydrogenase 6 [Vitis vinifera] >gi|302142719|emb|CBI19922.3| unnamed protein product [Vitis vinifera]	XP_002269356	87	356	312	0.24	0.83	1.13	2.62	1.03	0.88	0	0	0	1.16	0	0.18
	comp42872_c0_seq16	cinnamyl alcohol dehydrogenase-like protein	1364	gi|229368450|gb|ACQ59091.1|cinnamyl alcohol dehydrogenase 3 [Gossypium hirsutum]	ACQ59091	87	285	250	0.08	0	0.18	0	0	0	0	0.03	0	0	0.03	0.01
	comp42872_c0_seq2	cinnamyl alcohol dehydrogenase 3	1464	gi|229368450|gb|ACQ59091.1|cinnamyl alcohol dehydrogenase 3 [Gossypium hirsutum]	ACQ59091	87	224	197	0.16	0	0.09	0.38	0	0.09	1.14	0.02	0.42	0	0.59	0.05
	comp42872_c0_seq3	probable cinnamyl alcohol dehydrogenase 6	1070	gi|225457871|ref|XP_002269356.1|PREDICTED: probable cinnamyl alcohol dehydrogenase 6 [Vitis vinifera] >gi|302142719|emb|CBI19922.3| unnamed protein product [Vitis vinifera]	XP_002269356	86	315	271	0.62	0	0	0	0	0	0	0	0	0	0	0
	comp42872_c0_seq4	cinnamyl alcohol dehydrogenase-like protein	1283	gi|225457871|ref|XP_002269356.1|PREDICTED: probable cinnamyl alcohol dehydrogenase 6 [Vitis vinifera] >gi|302142719|emb|CBI19922.3| unnamed protein product [Vitis vinifera]	XP_002269356	89	149	134	0	1.03	0	0.95	0.63	0.39	1.34	1.33	0	0.24	0	0
	comp42872_c0_seq5	cinnamyl alcohol dehydrogenase-like protein	1461	gi|229368450|gb|ACQ59091.1|cinnamyl alcohol dehydrogenase 3 [Gossypium hirsutum]	ACQ59091	85	150	128	0	0.04	0	0	0.02	0	0	0.28	0.02	0	0	0
	comp42872_c0_seq6	cinnamyl alcohol dehydrogenase-related protein	1170	gi|225457871|ref|XP_002269356.1|PREDICTED: probable cinnamyl alcohol dehydrogenase 6 [Vitis vinifera] >gi|302142719|emb|CBI19922.3| unnamed protein product [Vitis vinifera]	XP_002269356	86	280	241	0	0	0	0	0	0	0	0	0	0	0	0
	comp42872_c0_seq7	cinnamyl alcohol dehydrogenase-like protein	1361	gi|229368450|gb|ACQ59091.1|cinnamyl alcohol dehydrogenase 3 [Gossypium hirsutum]	ACQ59091	85	211	181	0	0.26	0	0	0.32	0	0	0.91	0.02	0	0	0
	comp42872_c0_seq8	cinnamyl alcohol dehydrogenase-like protein	1134	gi|229368450|gb|ACQ59091.1|cinnamyl alcohol dehydrogenase 3 [Gossypium hirsutum]	ACQ59091	91	124	114	0	0	0	0	0	0	0	0	0	0	0	0
	comp42872_c0_seq9	cinnamyl alcohol dehydrogenase-like protein	1234	gi|229368450|gb|ACQ59091.1|cinnamyl alcohol dehydrogenase 3 [Gossypium hirsutum]	ACQ59091	91	124	114	0	0	0	0	0	0	0	0	0	0	0	0
	comp45148_c0_seq1	sinapyl alcohol dehydrogenase	1610	gi|14279694|gb|AAK58693.1|AF273256_1sinapyl alcohol dehydrogenase [Populus tremuloides]	AAK58693	85	354	304	0	0	0	0	0	0	0	0	0	0	0	0
	comp45148_c0_seq10	sinapyl alcohol dehydrogenase	1316	gi|14279694|gb|AAK58693.1|AF273256_1sinapyl alcohol dehydrogenase [Populus tremuloides]	AAK58693	85	355	303	0	0	0	0	0	0	0	0	0	0	0	0
	comp45148_c0_seq11	sinapyl alcohol dehydrogenase	1142	gi|14279694|gb|AAK58693.1|AF273256_1sinapyl alcohol dehydrogenase [Populus tremuloides]	AAK58693	85	355	304	0	0	0	0	0	0	0	0	0	0	0	0
	comp45148_c0_seq12	sinapyl alcohol dehydrogenase	1316	gi|14279694|gb|AAK58693.1|AF273256_1sinapyl alcohol dehydrogenase [Populus tremuloides]	AAK58693	86	355	306	11.18	10.93	44.31	12.38	15.06	19.05	12.92	1.44	26.54	53.05	7.95	6.13
	comp45148_c0_seq13	cinnamyl alcohol dehydrogenase-like protein	1316	gi|14279694|gb|AAK58693.1|AF273256_1sinapyl alcohol dehydrogenase [Populus tremuloides]	AAK58693	85	355	303	0	0	0	0	0	0	0	0	0	0	0	0
	comp45148_c0_seq14	cinnamyl alcohol dehydrogenase-like protein	2267	gi|359497141|ref|XP_003635436.1|PREDICTED: probable mannitol dehydrogenase-like isoform 2 [Vitis vinifera] >gi|359497143|ref|XP_002266559.2| PREDICTED: probable mannitol dehydrogenase-like isoform 1 [Vitis vinifera]	XP_003635436	85	356	303	0	0	0	0	0	0	0	0	0	0	0	0
	comp45148_c0_seq15	sinapyl alcohol dehydrogenase	1973	gi|359496607|ref|XP_003635278.1|PREDICTED: probable mannitol dehydrogenase-like [Vitis vinifera] >gi|297741852|emb|CBI33212.3| unnamed protein product [Vitis vinifera]	XP_003635278	80	355	287	10.22	7.54	14.1	15.29	16.65	17.07	23.33	20.15	16.56	15.71	12.54	6.75
	comp45148_c0_seq2	sinapyl alcohol dehydrogenase	1142	gi|14279694|gb|AAK58693.1|AF273256_1sinapyl alcohol dehydrogenase [Populus tremuloides]	AAK58693	86	355	307	8.61	10.65	50.94	6.84	3.55	2.08	2.88	2.64	5.48	0	5.06	0.66
	comp45148_c0_seq3	probable mannitol dehydrogenase-like	1610	gi|14279694|gb|AAK58693.1|AF273256_1sinapyl alcohol dehydrogenase [Populus tremuloides]	AAK58693	86	354	306	0	0	0	0	0	0.73	0	0	0	0	0	0
	comp45148_c0_seq4	sinapyl alcohol dehydrogenase	1436	gi|359497141|ref|XP_003635436.1|PREDICTED: probable mannitol dehydrogenase-like isoform 2 [Vitis vinifera] >gi|359497143|ref|XP_002266559.2| PREDICTED: probable mannitol dehydrogenase-like isoform 1 [Vitis vinifera]	XP_003635436	85	355	303	90.8	139.9	71.4	32.45	13.04	3.2	12.8	16.24	8.01	1.98	2.96	5.13
	comp45148_c0_seq5	lg27 30-like gene	1672	gi|326524968|dbj|BAK04420.1|predicted protein [Hordeum vulgare subsp. vulgare]	BAK04420	73	87	64	0.8	0.66	1.71	1.88	1.51	1.08	2.17	1.81	1.02	0.76	1.11	0.6
	comp45148_c0_seq6	cinnamyl alcohol dehydrogenase-like protein	1142	gi|14279694|gb|AAK58693.1|AF273256_1sinapyl alcohol dehydrogenase [Populus tremuloides]	AAK58693	85	355	304	0	0	0	0	0	0	0	0	0	0	0	0
	comp45148_c0_seq7	sinapyl alcohol dehydrogenase	2097	gi|359496607|ref|XP_003635278.1|PREDICTED: probable mannitol dehydrogenase-like [Vitis vinifera] >gi|297741852|emb|CBI33212.3| unnamed protein product [Vitis vinifera]	XP_003635278	79	293	232	3.45	1.83	4.71	8.4	1.9	1.46	2.19	3.82	6.8	5.32	6.02	3.57
	comp45148_c0_seq8	probable mannitol dehydrogenase-like	1436	gi|14279694|gb|AAK58693.1|AF273256_1sinapyl alcohol dehydrogenase [Populus tremuloides]	AAK58693	86	354	307	0	0	0	0	0	0	0	0	0	0	0.24	0
	comp45148_c0_seq9	cinnamyl alcohol dehydrogenase-like protein	1973	gi|224138226|ref|XP_002322761.1|cinnamyl alcohol dehydrogenase-like protein [Populus trichocarpa] >gi|222867391|gb|EEF04522.1| cinnamyl alcohol dehydrogenase-like protein [Populus trichocarpa]	XP_002322761	86	358	308	0	0	0	0	0	0	0	0	0	0	0	0
	comp45634_c0_seq1	probable cinnamyl alcohol dehydrogenase 1-like	3828	gi|388502832|gb|AFK39482.1|unknown [Lotus japonicus]	AFK39482	88	206	183	0.4	1.02	1.15	1.9	0.05	1.1	0.71	2.54	2.25	1.59	1.9	2.07
	comp45634_c0_seq10	probable cinnamyl alcohol dehydrogenase 1-like	2965	gi|356554814|ref|XP_003545737.1|PREDICTED: probable cinnamyl alcohol dehydrogenase 1-like [Glycine max]	XP_003545737	88	217	193	3	2.13	1.87	6.22	0.44	2.5	0.85	0.95	1.97	5.83	4.17	0.95
	comp45634_c0_seq11	probable cinnamyl alcohol dehydrogenase 1-like	1884	gi|225426492|ref|XP_002277375.1|PREDICTED: probable cinnamyl alcohol dehydrogenase 1-like [Vitis vinifera]	XP_002277375	84	361	306	2.33	4.78	5.06	22.35	13.62	10.62	11.39	17.15	20.95	22.21	16.7	19.29
	comp45634_c0_seq12	probable cinnamyl alcohol dehydrogenase 1-like	2921	gi|297842013|ref|XP_002888888.1|hypothetical protein ARALYDRAFT_895120 [Arabidopsis lyrata subsp. lyrata] >gi|297334729|gb|EFH65147.1| hypothetical protein ARALYDRAFT_895120 [Arabidopsis lyrata subsp. lyrata]	XP_002888888	87	289	252	1.63	0.59	1.13	0	0	0	0	0	0	0	4.53	0
	comp45634_c0_seq13	probable cinnamyl alcohol dehydrogenase 1-like	3607	gi|297842013|ref|XP_002888888.1|hypothetical protein ARALYDRAFT_895120 [Arabidopsis lyrata subsp. lyrata] >gi|297334729|gb|EFH65147.1| hypothetical protein ARALYDRAFT_895120 [Arabidopsis lyrata subsp. lyrata]	XP_002888888	87	289	252	2.52	2.91	1.95	2.66	0	0	4.38	0	0	0	0	0
	comp45634_c0_seq14	probable cinnamyl alcohol dehydrogenase 1-like	2791	gi|388502832|gb|AFK39482.1|unknown [Lotus japonicus]	AFK39482	88	206	183	0.9	2.25	1.66	1.62	0.01	0.13	0.55	0.53	0.83	0.06	2.52	0.36
	comp45634_c0_seq15	mannitol expressed	2437	gi|297742485|emb|CBI34634.3|unnamed protein product [Vitis vinifera]	CBI34634	82	84	69	0	0	0	0	0.21	0	0.1	0	0.21	0.1	0.2	0.32
	comp45634_c0_seq16	mannitol expressed	1634	gi|224137500|ref|XP_002322573.1|cinnamyl alcohol dehydrogenase-like protein [Populus trichocarpa] >gi|222867203|gb|EEF04334.1| cinnamyl alcohol dehydrogenase-like protein [Populus trichocarpa]	XP_002322573	84	90	76	0	0	0	0	0	0	0	0	0	0.4	0	0
	comp45634_c0_seq17	probable cinnamyl alcohol dehydrogenase 1-like	860	gi|255555851|ref|XP_002518961.1|alcohol dehydrogenase, putative [Ricinus communis] >gi|223541948|gb|EEF43494.1| alcohol dehydrogenase, putative [Ricinus communis]	XP_002518961	81	95	77	0.11	0	0.11	0.11	0	0	0	0	0	0	0	0
	comp45634_c0_seq18	mannitol expressed	2326	gi|297742485|emb|CBI34634.3|unnamed protein product [Vitis vinifera]	CBI34634	82	84	69	0	0	0	0	0	0	0	0	0	0	0	0
	comp45634_c0_seq19	probable cinnamyl alcohol dehydrogenase 1-like	2570	gi|297742485|emb|CBI34634.3|unnamed protein product [Vitis vinifera]	CBI34634	85	355	304	7.61	12.95	10.44	23.75	11.49	9.91	3.34	17.65	19.01	13.94	15.59	14.04
	comp45634_c0_seq2	probable cinnamyl alcohol dehydrogenase 1-like	1404	gi|255555851|ref|XP_002518961.1|alcohol dehydrogenase, putative [Ricinus communis] >gi|223541948|gb|EEF43494.1| alcohol dehydrogenase, putative [Ricinus communis]	XP_002518961	81	95	77	0	0	0	0.1	0.75	0	0	0	0	0	0.95	0
	comp45634_c0_seq20	probable cinnamyl alcohol dehydrogenase 1-like	1257	gi|225426492|ref|XP_002277375.1|PREDICTED: probable cinnamyl alcohol dehydrogenase 1-like [Vitis vinifera]	XP_002277375	78	156	122	0	0	0	0	0	0	0	0	0	0	0	0
	comp45634_c0_seq21	mannitol expressed	2294	gi|297742485|emb|CBI34634.3|unnamed protein product [Vitis vinifera]	CBI34634	82	84	69	0	0	0	0	0	0	0	0	0	0	0	0
	comp45634_c0_seq22	probable cinnamyl alcohol dehydrogenase 1-like	421	gi|255555851|ref|XP_002518961.1|alcohol dehydrogenase, putative [Ricinus communis] >gi|223541948|gb|EEF43494.1| alcohol dehydrogenase, putative [Ricinus communis]	XP_002518961	81	95	77	0	0	0	0	0	0	0	0	0	0	0	0
	comp45634_c0_seq23	probable cinnamyl alcohol dehydrogenase 1-like	4002	gi|356554814|ref|XP_003545737.1|PREDICTED: probable cinnamyl alcohol dehydrogenase 1-like [Glycine max]	XP_003545737	88	217	193	1.56	1.77	0.86	3.47	3.85	3.84	0.16	6.9	4.08	2.5	2.07	3.59
	comp45634_c0_seq24	probable cinnamyl alcohol dehydrogenase 1-like	1036	gi|225426492|ref|XP_002277375.1|PREDICTED: probable cinnamyl alcohol dehydrogenase 1-like [Vitis vinifera]	XP_002277375	79	159	127	0	0	0	0	0	0	0	0	0	0	0	0
	comp45634_c0_seq25	probable cinnamyl alcohol dehydrogenase 1-like	1587	gi|225426492|ref|XP_002277375.1|PREDICTED: probable cinnamyl alcohol dehydrogenase 1-like [Vitis vinifera]	XP_002277375	85	360	306	20.27	28.82	30.28	23.58	20.42	17.82	15.66	23.69	25.5	25.44	29.45	32.71
	comp45634_c0_seq26	probable cinnamyl alcohol dehydrogenase 1-like	2279	gi|356554814|ref|XP_003545737.1|PREDICTED: probable cinnamyl alcohol dehydrogenase 1-like [Glycine max]	XP_003545737	88	217	193	0.32	0.1	0.32	2.47	1.76	2	5.23	1.32	0.44	0.04	3.06	0.96
	comp45634_c0_seq27	probable cinnamyl alcohol dehydrogenase 1-like	818	gi|225426492|ref|XP_002277375.1|PREDICTED: probable cinnamyl alcohol dehydrogenase 1-like [Vitis vinifera]	XP_002277375	78	157	123	0	0	0	0	0	0	0	0	0	0	0	0
	comp45634_c0_seq3	mannitol expressed	2152	gi|297742485|emb|CBI34634.3|unnamed protein product [Vitis vinifera]	CBI34634	82	84	69	0	0	0	0	0	0	0	0	0	0	0	0
	comp45634_c0_seq4	probable cinnamyl alcohol dehydrogenase 1-like	2105	gi|388502832|gb|AFK39482.1|unknown [Lotus japonicus]	AFK39482	88	206	183	0.15	0.25	0.07	0.34	0.67	0	0.02	0.86	0.1	0	0.51	0.1
	comp45634_c0_seq5	probable cinnamyl alcohol dehydrogenase 1-like	1400	gi|225426492|ref|XP_002277375.1|PREDICTED: probable cinnamyl alcohol dehydrogenase 1-like [Vitis vinifera]	XP_002277375	78	156	122	0	0	0	0	0	0	0	0	0	0	0	0
	comp45634_c0_seq6	probable cinnamyl alcohol dehydrogenase 1-like	718	gi|255555851|ref|XP_002518961.1|alcohol dehydrogenase, putative [Ricinus communis] >gi|223541948|gb|EEF43494.1| alcohol dehydrogenase, putative [Ricinus communis]	XP_002518961	81	95	77	0	0	0	0.03	0	0	0	0	0	0	0	0
	comp45634_c0_seq7	mannitol expressed	1855	gi|297742485|emb|CBI34634.3|unnamed protein product [Vitis vinifera]	CBI34634	82	84	69	0	0	0	0	0	1.32	0	0	0	0	0	0
	comp45634_c0_seq8	mannitol expressed	1998	gi|297742485|emb|CBI34634.3|unnamed protein product [Vitis vinifera]	CBI34634	82	84	69	0	0	0	3.41	4.87	1.1	0.31	3.81	2.7	1.67	0	0.19
	comp45634_c0_seq9	probable cinnamyl alcohol dehydrogenase 1-like	961	gi|225426492|ref|XP_002277375.1|PREDICTED: probable cinnamyl alcohol dehydrogenase 1-like [Vitis vinifera]	XP_002277375	78	157	123	0	0	0	0	0	0	0	0	0	0	0	0
	comp45675_c0_seq1	cinnamyl alcohol dehydrogenase	1374	gi|15428278|gb|AAK97809.1|cinnamyl alcohol dehydrogenase 1b [Festuca arundinacea]	AAK97809	85	84	72	14.87	11	12.22	9.83	10.32	11.63	12.25	7.31	8.83	10.24	6.03	5.37
	comp45675_c0_seq2	cinnamyl alcohol dehydrogenase	760	gi|193290674|gb|ACF17645.1|putative cinnamyl alcohol dehydrogenase [Capsicum annuum]	ACF17645	80	81	65	28.73	12.6	16.22	18.28	13.46	17.52	17.91	12.96	13.11	18.16	11.95	9.18
	comp45675_c0_seq3	cinnamyl alcohol dehydrogenase	1654	gi|162460804|ref|NP_001105654.1|probable cinnamyl alcohol dehydrogenase [Zea mays] >gi|3097281|emb|CAA06687.1| cinnamyl alcohol dehydrogenase [Zea mays]	NP_001105654	87	352	308	14.97	14.43	45.89	37.85	25.76	23.61	41.61	23.07	26.16	30.53	26.5	18.61
	comp46383_c3_seq1	cinnamyl alcohol dehydrogenase	6311	gi|15239741|ref|NP_197445.1|Rossmann-fold NAD(P)-binding domain-containing protein [Arabidopsis thaliana] >gi|89000941|gb|ABD59060.1| At5g19440 [Arabidopsis thaliana] >gi|332005324|gb|AED92707.1| Rossmann-fold NAD(P)-binding domain-containing protein [Arabidopsis thaliana]	NP_197445	89	318	284	16	16.12	21.68	17.15	24.33	24.21	25.97	20.83	23.21	29.3	28.09	24.48
LACC	comp25705_c0_seq1	laccase (diphenol oxidase)-like protein	1176	gi|224094809|ref|XP_002310245.1|predicted protein [Populus trichocarpa] >gi|222853148|gb|EEE90695.1| predicted protein [Populus trichocarpa]	XP_002310245	81	165	134	0	0	0	0.18	0.11	0.33	0.26	0	0.22	0	0.07	0.08
	comp25705_c0_seq2	PREDICTED: laccase-11-like	2355	gi|356496745|ref|XP_003517226.1|PREDICTED: laccase-11-like [Glycine max]	XP_003517226	83	550	461	0.18	0.11	0.31	0.45	0.37	0.49	0.7	0.3	0.69	0.52	0.05	0.05
	comp33722_c0_seq1	low quality protein: laccase-14-like	321	gi|296081092|emb|CBI18286.3|unnamed protein product [Vitis vinifera]	CBI18286	67	82	55	0	0	0.47	0	0	0	0	0	0	0	0	1.22
	comp33722_c1_seq1	low quality protein: laccase-14-like	678	gi|296080995|emb|CBI18499.3|unnamed protein product [Vitis vinifera]	CBI18499	79	183	145	0	0	0	0.1	0.2	0	0.1	0.1	0	0	0.56	0.85
	comp40640_c0_seq1	laccase 110a	2081	gi|225440560|ref|XP_002276415.1|PREDICTED: laccase-7 [Vitis vinifera]	XP_002276415	69	558	389	0	0	0	0.09	0.01	0	0.15	0	0	0	0	0
	comp40640_c0_seq10	laccase 110a	2163	gi|225440560|ref|XP_002276415.1|PREDICTED: laccase-7 [Vitis vinifera]	XP_002276415	66	368	244	0	0	0	0	0	0	0	0	0	0	0	0
	comp40640_c0_seq11	laccase 110a	2245	gi|225440560|ref|XP_002276415.1|PREDICTED: laccase-7 [Vitis vinifera]	XP_002276415	66	368	244	0	0	0	0	0	0	0	0	0	0	0	0
	comp40640_c0_seq12	laccase 110a	1882	gi|225440560|ref|XP_002276415.1|PREDICTED: laccase-7 [Vitis vinifera]	XP_002276415	71	343	244	0	0	0	0	0	0.07	0	0	0	0	0	0
	comp40640_c0_seq13	laccase 110a	1875	gi|225440560|ref|XP_002276415.1|PREDICTED: laccase-7 [Vitis vinifera]	XP_002276415	66	368	244	0	0	0	0	0	0	0.01	0	0	0	0	0
	comp40640_c0_seq14	laccase 110a	1800	gi|225440560|ref|XP_002276415.1|PREDICTED: laccase-7 [Vitis vinifera]	XP_002276415	71	390	278	0	0	0	0.05	0	0	0	0	0.28	0.04	0	0
	comp40640_c0_seq15	laccase 110a	1793	gi|225440560|ref|XP_002276415.1|PREDICTED: laccase-7 [Vitis vinifera]	XP_002276415	69	547	380	0	0	0	0	0	0	0.02	0	0	0	0	0
	comp40640_c0_seq16	laccase 110a	2088	gi|225440560|ref|XP_002276415.1|PREDICTED: laccase-7 [Vitis vinifera]	XP_002276415	71	390	278	0	0	0	0.29	0.14	0	0	0	0.15	0.16	0	0
	comp40640_c0_seq2	laccase 110a	1875	gi|225440560|ref|XP_002276415.1|PREDICTED: laccase-7 [Vitis vinifera]	XP_002276415	66	415	278	0	0	0	0	0	0	0	0	0.01	0	0	0
	comp40640_c0_seq3	laccase 110a	2006	gi|225440560|ref|XP_002276415.1|PREDICTED: laccase-7 [Vitis vinifera]	XP_002276415	72	533	389	0	0.21	0.21	0.54	0.59	0.34	0.37	0	0	0	0.39	0.32
	comp40640_c0_seq4	laccase 110a	2170	gi|225440560|ref|XP_002276415.1|PREDICTED: laccase-7 [Vitis vinifera]	XP_002276415	71	343	244	0	0	0	0	0	0.18	0	0	0	0	0	0
	comp40640_c0_seq5	laccase 110a	1800	gi|225440560|ref|XP_002276415.1|PREDICTED: laccase-7 [Vitis vinifera]	XP_002276415	71	343	244	0.92	0	0	0	0	0	0.34	0.22	0	0	0	0
	comp40640_c0_seq6	laccase 110a	2163	gi|225440560|ref|XP_002276415.1|PREDICTED: laccase-7 [Vitis vinifera]	XP_002276415	66	415	278	0	0	0	0.09	0.13	0	0	0	0.18	0	0	0
	comp40640_c0_seq7	laccase 110a	1957	gi|225440560|ref|XP_002276415.1|PREDICTED: laccase-7 [Vitis vinifera]	XP_002276415	66	368	244	0	0	0	0	0	0	0	0	0	0	0	0
	comp40640_c0_seq8	laccase 110a	2088	gi|225440560|ref|XP_002276415.1|PREDICTED: laccase-7 [Vitis vinifera]	XP_002276415	71	343	244	0	0	0	0	0	0	0	0	0	0	0	0
	comp40640_c0_seq9	laccase 110a	1718	gi|225440560|ref|XP_002276415.1|PREDICTED: laccase-7 [Vitis vinifera]	XP_002276415	72	522	380	0	0.03	0.03	0.38	0.23	0.84	0.27	1.33	0.64	0.31	0	0
	comp43568_c0_seq1	laccase 110a	550	gi|225440560|ref|XP_002276415.1|PREDICTED: laccase-7 [Vitis vinifera]	XP_002276415	84	59	50	0.16	0	0.35	0.45	0.52	0.72	1.33	0.54	0.44	0.37	0.3	0
	comp43568_c0_seq2	laccase 110a	2219	gi|225440560|ref|XP_002276415.1|PREDICTED: laccase-7 [Vitis vinifera]	XP_002276415	76	389	298	0	0.92	0.25	0.49	0.21	0.16	0	0	0.84	0.45	0	0
	comp43568_c0_seq3	laccase 110a	2085	gi|225440560|ref|XP_002276415.1|PREDICTED: laccase-7 [Vitis vinifera]	XP_002276415	76	530	407	2.17	2.16	6.85	2.97	5.1	6.76	4.95	2.75	3.97	3.7	0.54	0.81
	comp83352_c0_seq1	laccase-like protein	243	gi|116201793|ref|XP_001226708.1|hypothetical protein CHGG_08781 [Chaetomium globosum CBS 148.51] >gi|88177299|gb|EAQ84767.1| hypothetical protein CHGG_08781 [Chaetomium globosum CBS 148.51]	XP_001226708	100	80	80	2.86	0	2.32	0	0	0	0	0	0	0	0	0
	comp85857_c0_seq1	laccase-like protein	299	gi|116201793|ref|XP_001226708.1|hypothetical protein CHGG_08781 [Chaetomium globosum CBS 148.51] >gi|88177299|gb|EAQ84767.1| hypothetical protein CHGG_08781 [Chaetomium globosum CBS 148.51]	XP_001226708	98	99	98	0	1.66	0.56	0	0	0	0	0	0	0	0	0
F3'H	comp3429_c0_seq1	flavonoid 3 -hydroxylase	223	gi|44889632|gb|AAS48419.1|flavonoid 3'-hydroxylase [Allium cepa]	AAS48419	79	44	35	0	1.76	0	0	0	0	0	0	0.77	0	0	0
	comp3429_c1_seq1	flavonoid 3 -hydroxylase	277	gi|224126123|ref|XP_002319761.1|flavonoid 3'-hydroxylase [Populus trichocarpa] >gi|222858137|gb|EEE95684.1| flavonoid 3'-hydroxylase [Populus trichocarpa]	XP_002319761	90	92	83	0	0	0	0.88	0	0	0	0	0.43	0	0.42	0.42
	comp43561_c0_seq1	flavonoid 3 -hydroxylase	1060	gi|385718963|gb|AFI71898.1|flavonoid 3'-hydroxylase [Paeonia lactiflora]	AFI71898	79	191	151	4.75	4.47	0	14.64	10.1	8.22	0	7.89	10.73	4.22	1.92	1.04
	comp43561_c0_seq3	flavonoid 3 -hydroxylase	1066	gi|326500898|dbj|BAJ95115.1|predicted protein [Hordeum vulgare subsp. vulgare]	BAJ95115	64	253	164	9.2	10.66	0.61	5.05	1.61	3.87	0.38	1.62	1.7	1.32	0.21	0.82
	comp43561_c0_seq4	flavonoid 3 -hydroxylase	3258	gi|12231886|gb|AAG49301.1|AF313491_1flavonoid 3'-hydroxylase [Matthiola incana]	AAG49301	68	447	307	3.56	1.84	5.28	4.2	0.2	0.47	2.49	1.85	3.6	0.17	4.55	0
	comp43561_c0_seq6	flavonoid 3 -hydroxylase	1938	gi|12231886|gb|AAG49301.1|AF313491_1flavonoid 3'-hydroxylase [Matthiola incana]	AAG49301	68	447	307	0	0	0.3	1.01	4.33	5.36	3.34	6.11	1.22	3.45	1.08	4.19
	comp46240_c1_seq1	flavonoid 3 -hydroxylase	559	gi|294471381|gb|ADE80941.1|flavonoid 3'-hydroxylase [Epimedium sagittatum]	ADE80941	62	181	114	0	0	0	0	2.62	0.68	0	0	0	0.23	0.32	0
	comp46240_c1_seq2	flavonoid 3 -hydroxylase	790	gi|294471381|gb|ADE80941.1|flavonoid 3'-hydroxylase [Epimedium sagittatum]	ADE80941	67	265	180	0.19	0	0.69	0	2.05	3.7	0.95	0.56	0.84	1.69	1.14	2.55
	comp46240_c1_seq3	flavonoid 3 -hydroxylase	763	gi|294471381|gb|ADE80941.1|flavonoid 3'-hydroxylase [Epimedium sagittatum]	ADE80941	64	265	172	0.2	0.53	0.23	0.49	0	1.4	0	0	0.33	0	0.36	1.97
	comp46240_c2_seq1	flavonoid 3 -hydroxylase	628	gi|333362484|gb|AEF30421.1|flavonoid 3'-hydroxylase, partial [Fagopyrum tataricum]	AEF30421	77	93	72	0.13	0	0	0	2.66	3.91	0.43	0.76	1.05	0.52	2.27	1.99
	comp46246_c0_seq1	flavonoid 3 -hydroxylase	2119	gi|413937572|gb|AFW72123.1|red aleurone1 [Zea mays]	AFW72123	80	477	384	22.49	36.98	27.36	17.35	10.73	6.83	20.56	27.54	6.58	6.16	8.41	10.95
	comp46246_c0_seq2	flavonoid 3 -hydroxylase	2084	gi|413937572|gb|AFW72123.1|red aleurone1 [Zea mays]	AFW72123	80	477	384	2.55	3.07	9.01	3.39	5.4	5.77	9.4	7.74	5.27	6.05	4.22	3.82
	comp62781_c0_seq1	flavonoid 3 -hydroxylase	287	gi|225905687|gb|ACO35756.1|flavonoid 3'-hydroxylase [Tagetes erecta]	ACO35756	78	93	73	0	0	0	0.81	0.85	0	0	0.41	0	0.39	0	0.77
	comp71472_c0_seq1	flavonoid 3 -hydroxylase	283	gi|302793118|ref|XP_002978324.1|hypothetical protein SELMODRAFT_108642 [Selaginella moellendorffii] >gi|300153673|gb|EFJ20310.1| hypothetical protein SELMODRAFT_108642 [Selaginella moellendorffii]	XP_002978324	69	42	29	0	0.65	0.66	0	0	0	0	0.84	0	0	0	0
	comp84528_c0_seq1	flavonoid 3 -hydroxylase	219	gi|282767690|gb|ADA85879.1|flavonoid 3'-hydroxylase [Chrysanthemum x morifolium]	ADA85879	64	71	46	0	0	0	0	0	0	0.8	0	0.81	0	0	0
F3'5'H	comp18578_c0_seq1	cytochrome p450	2604	gi|224072606|ref|XP_002303803.1|cytochrome P450 [Populus trichocarpa] >gi|222841235|gb|EEE78782.1| cytochrome P450 [Populus trichocarpa]	XP_002303803	83	204	170	4.72	7.2	6.36	22.28	3.48	2.28	7.54	19.95	11.1	7.88	10.38	6.85
	comp4545_c0_seq1	flavonoid 3-monooxygenase	1006	gi|226532080|ref|NP_001149251.1|LOC100282873 [Zea mays] >gi|195625776|gb|ACG34718.1| flavonoid 3-monooxygenase [Zea mays] >gi|413917531|gb|AFW57463.1| putative cytochrome P450 superfamily protein [Zea mays]	NP_001149251	85	345	295	0	0.08	0.07	0	0.12	0.48	0.12	0.24	0.23	0.34	0.06	0
ANS	comp18732_c0_seq1	anthocyanidin synthase	1360	gi|30230343|gb|AAP20867.1|putative anthocyanin synthase [Anthurium andraeanum]	AAP20867	86	360	312	38.59	73.07	234.08	18.76	116.62	127.9	127.75	84.05	94.31	110.82	55.17	67.9
	comp35175_c1_seq1	anthocyanidin synthase	1315	gi|115466580|ref|NP_001056889.1|Os06g0162500 [Oryza sativa Japonica Group] >gi|5295961|dbj|BAA81862.1| putative anthocyanidin synthase [Oryza sativa Japonica Group] >gi|113594929|dbj|BAF18803.1| Os06g0162500 [Oryza sativa Japonica Group] >gi|125596139|gb|EAZ35919.1| hypothetical protein OsJ_20223 [Oryza sativa Japonica Group] >gi|215712352|dbj|BAG94479.1| unnamed protein product [Oryza sativa Jap…	NP_001056889	84	190	160	1.79	0.62	0.34	0	0	0	1.09	1.63	2.69	1.17	0.83	0.77
	comp35175_c1_seq2	anthocyanidin synthase	1170	gi|125554188|gb|EAY99793.1|hypothetical protein OsI_21782 [Oryza sativa Indica Group]	EAY99793	71	305	219	3.64	2.05	2.84	5.37	0.93	2.23	2.87	2.68	6.68	3.01	3.89	7.78
	comp35175_c1_seq3	anthocyanidin synthase	1399	gi|115466580|ref|NP_001056889.1|Os06g0162500 [Oryza sativa Japonica Group] >gi|5295961|dbj|BAA81862.1| putative anthocyanidin synthase [Oryza sativa Japonica Group] >gi|113594929|dbj|BAF18803.1| Os06g0162500 [Oryza sativa Japonica Group] >gi|125596139|gb|EAZ35919.1| hypothetical protein OsJ_20223 [Oryza sativa Japonica Group] >gi|215712352|dbj|BAG94479.1| unnamed protein product [Oryza sativa Jap…	NP_001056889	73	218	160	1.12	1.24	2.46	2.69	3.26	1.36	0.54	0.23	0	1.06	1.33	1.16
	comp35175_c1_seq4	anthocyanidin synthase	1086	gi|115466580|ref|NP_001056889.1|Os06g0162500 [Oryza sativa Japonica Group] >gi|5295961|dbj|BAA81862.1| putative anthocyanidin synthase [Oryza sativa Japonica Group] >gi|113594929|dbj|BAF18803.1| Os06g0162500 [Oryza sativa Japonica Group] >gi|125596139|gb|EAZ35919.1| hypothetical protein OsJ_20223 [Oryza sativa Japonica Group] >gi|215712352|dbj|BAG94479.1| unnamed protein product [Oryza sativa Jap…	NP_001056889	79	277	219	8.39	8.98	13.38	27.39	13.32	10.45	15.91	19.45	10.29	12.48	19.08	17.51
DFR	comp100735_c0_seq1	dihydroflavonol 4-reductase	231	gi|222478419|gb|ACM62744.1|dihydroflavonol-4-reductase [Garcinia mangostana]	ACM62744	70	74	52	0	0	0	0	0	0	0	0	0	0	0	1.33
	comp104186_c0_seq1	dihydroflavonol-4-reductase, putative	437	gi|301122439|ref|XP_002908946.1|dihydroflavonol-4-reductase, putative [Phytophthora infestans T30-4] >gi|262099708|gb|EEY57760.1| dihydroflavonol-4-reductase, putative [Phytophthora infestans T30-4]	XP_002908946	48	149	73	0	0	0	0	0	0	0	0	0	0	0.18	0.71
	comp12699_c0_seq1	dihydroflavonol-4-reductase, putative	231	gi|301122439|ref|XP_002908946.1|dihydroflavonol-4-reductase, putative [Phytophthora infestans T30-4] >gi|262099708|gb|EEY57760.1| dihydroflavonol-4-reductase, putative [Phytophthora infestans T30-4]	XP_002908946	78	75	59	0	0	0	0	0	0	0	0	0	0	0.69	1.33
	comp13388_c0_seq1	nad-dependent epimerase dehydratase	378	gi|325180695|emb|CCA15100.1|dihydroflavonol4reductase putative [Albugo laibachii Nc14]	CCA15100	97	125	122	0	0	0	0	0	0	0	0	0	0	0	2.03
	comp19960_c0_seq1	cinnamoyl- reductase	1687	gi|225457658|ref|XP_002275562.1|PREDICTED: bifunctional dihydroflavonol 4-reductase/flavanone 4-reductase [Vitis vinifera] >gi|297745607|emb|CBI40772.3| unnamed protein product [Vitis vinifera]	XP_002275562	76	279	214	3.48	3.76	6.6	10.44	6.35	5.19	4.31	2.45	17.33	15.34	14.08	10.01
	comp19960_c0_seq2	bifunctional dihydroflavonol 4-reductase flavanone 4-reductase	1390	gi|225457658|ref|XP_002275562.1|PREDICTED: bifunctional dihydroflavonol 4-reductase/flavanone 4-reductase [Vitis vinifera] >gi|297745607|emb|CBI40772.3| unnamed protein product [Vitis vinifera]	XP_002275562	78	318	250	17.75	19.69	29.87	36.6	35.6	56.48	67.32	47.31	41.87	87.9	78.29	50.86
	comp35661_c1_seq1	nad-dependent epimerase dehydratase	458	gi|325180695|emb|CCA15100.1|dihydroflavonol4reductase putative [Albugo laibachii Nc14]	CCA15100	91	100	91	0	0	0	0	0	0	0	0	0	0	0	2.97
	comp36170_c1_seq2	bifunctional dihydroflavonol 4-reductase flavanone 4-reductase-like	996	gi|357147540|ref|XP_003574385.1|PREDICTED: bifunctional dihydroflavonol 4-reductase/flavanone 4-reductase-like [Brachypodium distachyon]	XP_003574385	74	301	223	176.81	118.47	36.75	47.29	50.16	57.41	39.57	63.5	70.39	84.57	43.8	44.45
	comp38465_c0_seq1	bifunctional dihydroflavonol 4-reductase flavanone 4-reductase-like isoform 2	287	gi|242056591|ref|XP_002457441.1|hypothetical protein SORBIDRAFT_03g007400 [Sorghum bicolor] >gi|241929416|gb|EES02561.1| hypothetical protein SORBIDRAFT_03g007400 [Sorghum bicolor]	XP_002457441	76	50	38	0	0.62	0.63	0.61	0	0.47	0	0	0.67	0.78	0.78	0
	comp41599_c0_seq1	bifunctional dihydroflavonol 4-reductase flavanone 4-reductase	597	gi|255539328|ref|XP_002510729.1|cinnamoyl-CoA reductase, putative [Ricinus communis] >gi|223551430|gb|EEF52916.1| cinnamoyl-CoA reductase, putative [Ricinus communis]	XP_002510729	86	81	70	0.33	0.39	0.91	0.81	0	0.26	0.83	0.43	0.73	1.63	0.35	2.41
	comp41599_c1_seq1	bifunctional dihydroflavonol 4-reductase flavanone 4-reductase	849	gi|255539330|ref|XP_002510730.1|cinnamoyl-CoA reductase, putative [Ricinus communis] >gi|223551431|gb|EEF52917.1| cinnamoyl-CoA reductase, putative [Ricinus communis]	XP_002510730	81	167	136	0.94	0.73	0.69	0	0.85	0.83	0.89	0.51	0.04	2.49	0	0
	comp41599_c1_seq2	bifunctional dihydroflavonol 4-reductase flavanone 4-reductase	1051	gi|255539330|ref|XP_002510730.1|cinnamoyl-CoA reductase, putative [Ricinus communis] >gi|223551431|gb|EEF52917.1| cinnamoyl-CoA reductase, putative [Ricinus communis]	XP_002510730	71	189	135	0	0.36	0	0.24	0	0	0.49	0	0.61	3.42	0.51	0
	comp41599_c1_seq3	bifunctional dihydroflavonol 4-reductase flavanone 4-reductase	930	gi|255539330|ref|XP_002510730.1|cinnamoyl-CoA reductase, putative [Ricinus communis] >gi|223551431|gb|EEF52917.1| cinnamoyl-CoA reductase, putative [Ricinus communis]	XP_002510730	70	194	136	1.16	0.5	1.21	1.7	0.88	1.06	0.2	1.65	3.72	0	3.11	2.97
	comp41599_c1_seq4	bifunctional dihydroflavonol 4-reductase flavanone 4-reductase	970	gi|255539330|ref|XP_002510730.1|cinnamoyl-CoA reductase, putative [Ricinus communis] >gi|223551431|gb|EEF52917.1| cinnamoyl-CoA reductase, putative [Ricinus communis]	XP_002510730	83	162	135	0	0	0.95	0.39	0.86	0.34	0	0	0.85	0	1.34	2.48
	comp41841_c0_seq11	bifunctional dihydroflavonol 4-reductase flavanone 4-reductase-like	5363	gi|255546666|ref|XP_002514392.1|conserved hypothetical protein [Ricinus communis] >gi|223546489|gb|EEF47988.1| conserved hypothetical protein [Ricinus communis]	XP_002514392	81	317	259	0	0.22	0	3.31	0	3.19	0.59	1.27	2.38	2.53	0.2	0
	comp42314_c0_seq6	bifunctional dihydroflavonol 4-reductase flavanone 4-reductase-like	221	gi|297743715|emb|CBI36598.3|unnamed protein product [Vitis vinifera]	CBI36598	81	38	31	0.83	0	2	1.25	0	0	0.12	0	0.79	0.79	0	0
	comp43902_c0_seq1	dihydroflavonol-4-reductase, putative	1440	gi|301122439|ref|XP_002908946.1|dihydroflavonol-4-reductase, putative [Phytophthora infestans T30-4] >gi|262099708|gb|EEY57760.1| dihydroflavonol-4-reductase, putative [Phytophthora infestans T30-4]	XP_002908946	72	468	341	0	0	0	0	0	0	0.16	0.04	0.04	0.04	0.07	3.56
	comp44545_c0_seq1	dihydroflavonol-4-reductase dfr1	1044	gi|224124192|ref|XP_002319268.1|predicted protein [Populus trichocarpa] >gi|222857644|gb|EEE95191.1| predicted protein [Populus trichocarpa]	XP_002319268	63	312	197	0.69	0	0.52	0.43	0.66	0	0.75	0.81	1.27	0.87	1.4	0
	comp44545_c0_seq10	dihydroflavonol-4-reductase dfr1	946	gi|225461162|ref|XP_002282842.1|PREDICTED: dihydroflavonol-4-reductase-like [Vitis vinifera]	XP_002282842	60	122	74	0.29	0.62	1.26	0.84	0	0	0.52	1.66	1.98	0	0	0
	comp44545_c0_seq11	dihydroflavonol-4-reductase dfr1	1127	gi|224124192|ref|XP_002319268.1|predicted protein [Populus trichocarpa] >gi|222857644|gb|EEE95191.1| predicted protein [Populus trichocarpa]	XP_002319268	64	194	125	0	0	0.29	0	0	0.29	0	0	0	0	0.02	0
	comp44545_c0_seq12	dihydroflavonol-4-reductase dfr1	1193	gi|224124192|ref|XP_002319268.1|predicted protein [Populus trichocarpa] >gi|222857644|gb|EEE95191.1| predicted protein [Populus trichocarpa]	XP_002319268	68	246	168	1.2	1.47	1.48	1.66	0	0	0.6	1.73	1.55	0	0.64	0.13
	comp44545_c0_seq13	dihydroflavonol-4-reductase dfr1	1276	gi|224124192|ref|XP_002319268.1|predicted protein [Populus trichocarpa] >gi|222857644|gb|EEE95191.1| predicted protein [Populus trichocarpa]	XP_002319268	75	128	96	0	0.19	0.09	0	0	0	0	0	0	0	0.08	0
	comp44545_c0_seq14	dihydroflavonol-4-reductase dfr1	2704	gi|224124192|ref|XP_002319268.1|predicted protein [Populus trichocarpa] >gi|222857644|gb|EEE95191.1| predicted protein [Populus trichocarpa]	XP_002319268	68	246	168	0	0	0.86	0.8	0	1.08	0	0	0	0.03	0	0.71
	comp44545_c0_seq15	dihydroflavonol-4-reductase dfr1	1205	gi|224124192|ref|XP_002319268.1|predicted protein [Populus trichocarpa] >gi|222857644|gb|EEE95191.1| predicted protein [Populus trichocarpa]	XP_002319268	72	195	141	0	0.08	0.18	0	0	1.04	0	0	0	0	0.38	0
	comp44545_c0_seq16	dihydroflavonol-4-reductase dfr1	2397	gi|224124192|ref|XP_002319268.1|predicted protein [Populus trichocarpa] >gi|222857644|gb|EEE95191.1| predicted protein [Populus trichocarpa]	XP_002319268	75	128	96	0	0.01	0.02	0	1.51	0	0	0	0	1.84	0.31	0
	comp44545_c0_seq17	dihydroflavonol-4-reductase dfr1	1512	gi|224124192|ref|XP_002319268.1|predicted protein [Populus trichocarpa] >gi|222857644|gb|EEE95191.1| predicted protein [Populus trichocarpa]	XP_002319268	69	334	233	1.58	0.9	0.1	0.8	1.53	0	1.23	0	1.34	0	1.33	0
	comp44545_c0_seq18	dihydroflavonol-4-reductase dfr1	987	gi|225461162|ref|XP_002282842.1|PREDICTED: dihydroflavonol-4-reductase-like [Vitis vinifera]	XP_002282842	60	122	74	0.72	0.42	0.08	0	0	0	0.07	0	0.94	0	0	1.46
	comp44545_c0_seq19	dihydroflavonol-4-reductase dfr1	1434	gi|224124192|ref|XP_002319268.1|predicted protein [Populus trichocarpa] >gi|222857644|gb|EEE95191.1| predicted protein [Populus trichocarpa]	XP_002319268	65	333	217	0	0.55	0.16	0	0	0	0	0	0	0	0.03	0.3
	comp44545_c0_seq2	dihydroflavonol-4-reductase dfr1	1595	gi|224124192|ref|XP_002319268.1|predicted protein [Populus trichocarpa] >gi|222857644|gb|EEE95191.1| predicted protein [Populus trichocarpa]	XP_002319268	74	216	161	0	0.01	0	0	0	0	0	0	0	0	0.05	0
	comp44545_c0_seq20	dihydroflavonol-4-reductase dfr1	2787	gi|224124192|ref|XP_002319268.1|predicted protein [Populus trichocarpa] >gi|222857644|gb|EEE95191.1| predicted protein [Populus trichocarpa]	XP_002319268	75	128	96	0	0	0.02	0	0	0	0	0	0	0.46	0	0
	comp44545_c0_seq21	dihydroflavonol-4-reductase dfr1	904	gi|302143192|emb|CBI20487.3|unnamed protein product [Vitis vinifera]	CBI20487	66	174	116	1.18	0.17	1.8	1.78	0.43	0.07	0.9	0	1.28	1.08	0	0.09
	comp44545_c0_seq22	dihydroflavonol-4-reductase dfr1	1294	gi|302143192|emb|CBI20487.3|unnamed protein product [Vitis vinifera]	CBI20487	66	174	116	0	0.31	0.35	0	0	1.1	0	2.01	0	0	0	1.15
	comp44545_c0_seq3	dihydroflavonol-4-reductase dfr1	1517	gi|225461162|ref|XP_002282842.1|PREDICTED: dihydroflavonol-4-reductase-like [Vitis vinifera]	XP_002282842	66	218	146	0	0.01	0	0	0	0	0	0	0	0	0	0
	comp44545_c0_seq4	dihydroflavonol-4-reductase dfr1	863	gi|302143192|emb|CBI20487.3|unnamed protein product [Vitis vinifera]	CBI20487	64	189	122	1.78	1.37	1.07	1.02	1.46	2.18	0	0.22	0	1.66	0	0
	comp44545_c0_seq5	dihydroflavonol-4-reductase dfr1	1666	gi|224124192|ref|XP_002319268.1|predicted protein [Populus trichocarpa] >gi|222857644|gb|EEE95191.1| predicted protein [Populus trichocarpa]	XP_002319268	75	128	96	0	0	0	0	0	0	0	0	0	0.08	0	0
	comp44545_c0_seq6	dihydroflavonol-4-reductase dfr1	2314	gi|224124192|ref|XP_002319268.1|predicted protein [Populus trichocarpa] >gi|222857644|gb|EEE95191.1| predicted protein [Populus trichocarpa]	XP_002319268	68	246	168	2.49	2.44	1.08	1.36	2.43	3.11	2.14	3.01	2.19	0.27	0.38	0.01
	comp44545_c0_seq7	dihydroflavonol-4-reductase dfr1	1122	gi|224124192|ref|XP_002319268.1|predicted protein [Populus trichocarpa] >gi|222857644|gb|EEE95191.1| predicted protein [Populus trichocarpa]	XP_002319268	68	313	213	0.57	0.31	1.92	1.48	1.05	1.97	2.19	1.66	1.5	3.55	1.88	3.31
	comp44545_c0_seq8	dihydroflavonol-4-reductase dfr1	1583	gi|224124192|ref|XP_002319268.1|predicted protein [Populus trichocarpa] >gi|222857644|gb|EEE95191.1| predicted protein [Populus trichocarpa]	XP_002319268	68	246	168	0	0	0.25	0	0	0	0	0	0	1.24	0.02	0.15
	comp44545_c0_seq9	dihydroflavonol-4-reductase dfr1	1377	gi|302143192|emb|CBI20487.3|unnamed protein product [Vitis vinifera]	CBI20487	60	122	74	0	0	0	0	0	0	0	0	0	0	0	0
	comp44884_c0_seq1	dihydroflavonol 4-reductase	539	gi|86285710|gb|ABC94578.1|dihydroflavonol 4-reductase [Anthurium andraeanum]	ABC94578	88	90	80	4.83	6.65	20.94	13.6	46.66	50.21	31.55	30.73	44.06	35.68	7.55	12.05
	comp44884_c0_seq2	dihydroflavonol 4-reductase	1777	gi|86285710|gb|ABC94578.1|dihydroflavonol 4-reductase [Anthurium andraeanum]	ABC94578	90	314	284	27.76	27.69	67.74	27.77	39.94	38.14	56.61	39.49	39.2	45.2	39.01	27
	comp44884_c0_seq3	dihydroflavonol 4-reductase	1521	gi|86285710|gb|ABC94578.1|dihydroflavonol 4-reductase [Anthurium andraeanum]	ABC94578	88	319	282	12.62	19.4	55.49	8.25	27.52	30.43	24.4	20.84	27.94	28.63	6.18	10.91
	comp47720_c0_seq1	bifunctional dihydroflavonol 4-reductase flavanone 4-reductase	1290	gi|225457658|ref|XP_002275562.1|PREDICTED: bifunctional dihydroflavonol 4-reductase/flavanone 4-reductase [Vitis vinifera] >gi|297745607|emb|CBI40772.3| unnamed protein product [Vitis vinifera]	XP_002275562	76	319	243	62.26	57.87	47.54	25.97	34.11	50.88	18.27	17.72	38.39	55.19	17.59	22.7
	comp58420_c0_seq1	fyve zinc finger family protein	416	gi|301122439|ref|XP_002908946.1|dihydroflavonol-4-reductase, putative [Phytophthora infestans T30-4] >gi|262099708|gb|EEY57760.1| dihydroflavonol-4-reductase, putative [Phytophthora infestans T30-4]	XP_002908946	85	138	118	0	0	0	0	0	0	0.2	0	0	0	0	2.88
	comp71566_c0_seq1	nad-dependent epimerase dehydratase	323	gi|325180695|emb|CCA15100.1|dihydroflavonol4reductase putative [Albugo laibachii Nc14]	CCA15100	96	107	103	0	0	0	0	0	0.32	0	0	0	0	0	1.51
	comp71574_c0_seq1	arm repeat protein interacting with abf2-like	432	gi|301122439|ref|XP_002908946.1|dihydroflavonol-4-reductase, putative [Phytophthora infestans T30-4] >gi|262099708|gb|EEY57760.1| dihydroflavonol-4-reductase, putative [Phytophthora infestans T30-4]	XP_002908946	90	146	132	0	0	0	0	0	0.19	0	0	0.18	0	0.18	0.9
	comp82352_c0_seq1	nad-dependent epimerase dehydratase	385	gi|325180695|emb|CCA15100.1|dihydroflavonol4reductase putative [Albugo laibachii Nc14]	CCA15100	92	128	118	0	0	0	0	0	0.23	0	0	0	0	0.44	0.44
	comp92512_c0_seq1	dihydroflavonol-4-reductase, putative	256	gi|301122439|ref|XP_002908946.1|dihydroflavonol-4-reductase, putative [Phytophthora infestans T30-4] >gi|262099708|gb|EEY57760.1| dihydroflavonol-4-reductase, putative [Phytophthora infestans T30-4]	XP_002908946	77	85	66	0	0	0	0	0	0	0	0	0	0	0	1.01
ANR	comp18282_c0_seq1	anthocyanidin reductase	1865	gi|213424031|pdb|2RH8|AChain A, Structure Of Apo Anthocyanidin Reductase From Vitis Vinifera >gi|257097258|pdb|3HFS|A Chain A, Structure Of Apo Anthocyanidin Reductase From Vitis Vinifera >gi|257097259|pdb|3HFS|B Chain B, Structure Of Apo Anthocyanidin Reductase From Vitis Vinifera >gi|59857604|dbj|BAD89742.1| anthocyanidin reductase [Vitis vinifera]	2RH8_A	74	240	179	0.72	0.92	3.35	2.62	2.38	1.54	1.05	1.09	2.84	2.24	0.6	0.63
	comp18282_c0_seq2	anthocyanidin reductase	1512	gi|73655645|gb|AAZ79363.1|anthocyanidin reductase [Malus x domestica]	AAZ79363	73	331	243	8.36	9.41	13.97	9.76	15.04	14.63	13.86	9.2	18.33	15.24	5.25	5.9
	comp48495_c0_seq1	anthocyanidin reductase	1402	gi|59938849|gb|AAX12184.1|putative anthocyanidin reductase [Malus x domestica] >gi|429489542|gb|AFZ93009.1| anthocyanidin reductase [Malus x domestica]	AAX12184	73	331	244	14.49	16.8	73.75	5.26	17.39	16.02	22.05	26.37	16.75	20.44	15.37	18.28
LAR	comp27753_c0_seq1	leucoanthocyanidin reductase	3334	gi|225423875|ref|XP_002281447.1|PREDICTED: leucoanthocyanidin reductase [Vitis vinifera] >gi|66570968|emb|CAI26309.1| leucoanthocyanidin reductase 1 [Vitis vinifera] >gi|73746994|gb|AAZ82410.1| leucoanthocyanidin reductase 1 [Vitis vinifera] >gi|297737870|emb|CBI27071.3| unnamed protein product [Vitis vinifera]	XP_002281447	73	328	241	6.37	7.01	23.98	8.25	13.73	11.52	24.91	16.92	11.84	12.51	10.18	8.01
GT4	comp49252_c0_seq1	urt1_fraan ame: full= udp-rhamnose:rhamnosyltransferase 1 short= 1 ame: full=glycosyltransferase 4 short= 4	1622	gi|75288884|sp|Q66PF2.1|URT1_FRAANRecName: Full=Putative UDP-rhamnose:rhamnosyltransferase 1; Short=FaRT1; AltName: Full=Glycosyltransferase 4; Short=FaGT4 >gi|51705431|gb|AAU09445.1| putative UDP-rhamnose:rhamnosyltransferase [Fragaria x ananassa]	Q66PF2	58	479	279	5.58	7.71	22.63	1.83	10.55	9.84	9.67	7.67	5.73	4.08	1.67	2.18
GT3	comp44981_c0_seq1	limonoid udp-glucosyltransferase	1262	gi|357138936|ref|XP_003571042.1|PREDICTED: cinnamate beta-D-glucosyltransferase-like [Brachypodium distachyon]	XP_003571042	66	365	243	22.9	66.01	38.4	16.28	28.88	34.21	13.56	8.22	14.75	14.35	0.78	2.35
UF3GT	comp44420_c0_seq3	udp-glucose:flavonoid 3-o-glucosyltransferase	1069	gi|301353154|gb|ADK75021.1|UDP-glucose: anthocyanidin 3-O-glucosyltransferase [Freesia hybrid cultivar]	ADK75021	65	303	197	1.87	2.29	3.17	0.95	2.79	2.52	1.51	1.63	2.74	1.42	0.43	0.87
	comp44420_c0_seq2	udp-glucose:flavonoid 3-o-glucosyltransferase	1766	gi|301353154|gb|ADK75021.1|UDP-glucose: anthocyanidin 3-O-glucosyltransferase [Freesia hybrid cultivar]	ADK75021	59	457	273	5	9.86	20.57	1.7	9.01	9.63	7.85	5.05	6.78	7.12	2.17	1.97
	comp47570_c0_seq1	udp-glucose:flavonoid 3-o-glucosyltransferase	1619	gi|301353154|gb|ADK75021.1|UDP-glucose: anthocyanidin 3-O-glucosyltransferase [Freesia hybrid cultivar]	ADK75021	69	447	310	21.08	51.65	84.46	14.57	81.71	98.29	35.02	25.52	46.13	48.42	5.24	10.03
	comp44420_c0_seq1	udp-glucose:flavonoid 3-o-glucosyltransferase	336	gi|301353154|gb|ADK75021.1|UDP-glucose: anthocyanidin 3-O-glucosyltransferase [Freesia hybrid cultivar]	ADK75021	67	58	39	0	0	0	0.29	0.32	0.32	0.6	0.33	0.31	1.44	0	0.34
	comp38450_c0_seq2	protein	2424	gi|225428871|ref|XP_002282463.1|PREDICTED: UDP-glucose flavonoid 3-O-glucosyltransferase 7 [Vitis vinifera]	XP_002282463	57	471	271	6.73	5.38	10.15	9.86	13.73	13.6	14.04	10.72	10.77	8.72	4.43	3.41
GT1	comp46472_c0_seq14	anthocyanidin 3-o-glucosyltransferase	2199	gi|125554976|gb|EAZ00582.1|hypothetical protein OsI_22600 [Oryza sativa Indica Group]	EAZ00582	62	461	286	17.01	27.69	29.13	12.63	14.23	13.9	24.4	22.35	8.36	6.58	3.9	3.64
	comp19473_c0_seq1	anthocyanidin 3-o-glucosyltransferase	2081	gi|326490273|dbj|BAJ84800.1|predicted protein [Hordeum vulgare subsp. vulgare]	BAJ84800	66	473	315	10.48	4.02	4.92	10.37	9.21	7.04	16.55	9.72	7.79	10.48	12.21	16.11
	comp46472_c0_seq3	anthocyanidin 3-o-glucosyltransferase	2021	gi|125554976|gb|EAZ00582.1|hypothetical protein OsI_22600 [Oryza sativa Indica Group]	EAZ00582	62	461	286	10.14	6.31	24.58	0.72	20.24	0.03	35.63	29.57	13.69	0.45	4.14	7.17
5AT	comp19598_c1_seq1	anthocyanin 5-aromatic	341	gi|255573400|ref|XP_002527626.1|Anthocyanin 5-aromatic acyltransferase, putative [Ricinus communis] >gi|223533000|gb|EEF34765.1| Anthocyanin 5-aromatic acyltransferase, putative [Ricinus communis]	XP_002527626	72	54	39	2.18	2.41	2.43	2.8	4.42	2.86	7.81	7.15	3.03	2.73	3	1.36
3GT	comp33618_c0_seq1	anthocyanin 3-o-beta-glucosyltransferase-like	233	gi|357151888|ref|XP_003575939.1|PREDICTED: anthocyanin 3'-O-beta-glucosyltransferase-like [Brachypodium distachyon]	XP_003575939	61	59	36	2.29	6.85	4.31	0	0.72	0.69	1.99	0	1.34	0	0	0.65
