# Supplementary material for: High flavonoid accompanied with high starch accumulation triggered by nutrient starvation in bioenergy crop duckweed (Landoltia punctata)
Source: BMC Genomics. 2017 Feb 15;18:166. doi: 10.1186/s12864-017-3559-z (PMC5310006; doi:10.1186/s12864-017-3559-z)
Supplement: Additional file 3: Table S3. — Quantities of flavonoid metabolism related proteins. (XLSX 11 kb) [file 12864_2017_3559_MOESM3_ESM.xlsx]

## Sheet: Log2FC value of iTRAQ
Table S3 Expression analyses of flavonoind involved proteins basing on iTRAQ
	NS-2vsNS-0	NS-5vsNS-0	NS-24vsNS-0	NS-72vsNS-0	UT-2vsUT-0	UT-5vsUT-0	UT-72vsUT-0	UT-240vsUT-0
comp39767_c0_seq1_PAL	0.536053	0.389567	1.10434	1.73985	-0.304006	0.0703893	0.298658	-0.234465
comp46865_c0_seq1_C4H	0.15056	0.333424	0.263034	0.659925	-0.120294	0	0.495695	0.604071
comp35307_c0_seq1_4CL	0.0143553	0.275007	0.0143553	0.555816	-0.234465	-0.168123	-0.340075	-0.37707
comp46135_c0_seq2_4CL	0.214125	0.0703893	0.189034	0.505891	0.163499	0.0285692	-0.268817	-0.736966
comp46654_c0_seq1_CHS	2.79077	2.12763	3.12267	3.93357	0.137504	-0.0291463	0.411426	0.201634
comp47086_c0_seq1_CHI	-0.0144996	0.356144	0.263034	0.757023	-0.184425	-0.120294	0.411426	0.516015
comp41458_c0_seq1_CHI	0.124328	0.389567	0.367371	0.83996	-0.0740006	-0.0588937	-0.621488	-1
comp46286_c0_seq1_IFR	0.0285692	-0.0291463	0.250962	0.214125	-0.136062	-0.268817	-0.888969	-1.73697
comp46286_c0_seq2_IFR	0	0	0	0	-0.0144996	-0.234465	-0.340075	-0.340075
comp47195_c0_seq1_F3H	0.189034	0.0565835	0.505891	1.89918	0	0	0	0
comp33731_c0_seq2_HCT	0	0	0	0	-0.234465	0.124328	-0.415037	0.0426443
comp40631_c1_seq2_HCT	0	0	0	0	-0.0291463	0.378512	0	0.454176
comp46970_c0_seq1_CCoAOMT	-0.0892673	0.250962	0.422233	0.495695	0.344828	0.111031	-0.0439433	0.344828
comp44590_c0_seq3_COMT	0.0840643	0.124328	0.454176	0.613532	-0.0291463	-0.286304	-0.184425	-0.120294
comp44487_c0_seq1_COMT	0	0	0	0	-0.0439433	-0.268817	-0.556393	-0.836501
comp19960_c0_seq2_CCR	0.333424	0.475085	-0.136062	0.189034	0	0	0	0
comp46383_c3_seq1_CCR	0.495695	0.545968	0.641546	0.389567	0.238787	0.0565835	0.0703893	-0.494109
comp45634_c0_seq19_CAD	0	0	0	0	0.0565835	-0.136062	-0.0439433	-0.200913
comp45148_c0_seq7_CAD	0.137504	-0.473931	-0.37707	-0.234465	0.575312	0.250962	0.250962	0.536053
comp45675_c0_seq3_CAD	0	0	0	0	-0.0144996	0	0.201634	0.263034
comp18732_c0_seq1_ANS	0.411426	0	0.475085	1.64616	0	0	0	0
comp44884_c0_seq2_DFR	-0.268817	-0.268817	-0.0439433	0.400538	-0.0144996	-0.234465	0.0703893	0.495695
comp18282_c0_seq2_ANR	0	0	0	0	-0.120294	-0.234465	0.137504	0.604071
comp44981_c0_seq1_GT3	0	0	0	0	-0.415037	0.201634	0.0703893	-0.184425
comp19783_c0_seq1_3GT	0	0	0	0	-0.104697	-0.251539	-0.415037	-0.415037
comp40167_c0_seq4_3GT	0	0	0	0	-0.120294	-0.340075	-0.535332	-0.395929
comp47570_c0_seq1_UF3GT	0.505891	-0.0892673	0.275007	0.584963	0.124328	-0.217591	1.47508	1.43296
comp45471_c0_seq2_UF3GT	0	0	0	0	-1.08927	-0.836501	-1.08927	-0.888969
comp45766_c0_seq1_5AT	-0.0588937	0.0285692	0.111031	-0.0588937	0.250962	0.250962	-0.217591	-0.514573
Note: log2FC values were defaulted to "0" for undetected proteins.
